# Supplementary material for: The human gut serves as a reservoir of hypervirulent Klebsiella pneumoniae
Source: Gut Microbes. 2022 Aug 24;14(1):2114739. doi: 10.1080/19490976.2022.2114739 (PMC9415575; doi:10.1080/19490976.2022.2114739)
Supplement: Supplemental Material [file KGMI_A_2114739_SM6750.zip]

Archive with 4 entries (4 files):
- Figure S1.pdf
- Figure S2.pdf
- Supplementary Table 1_7.xlsx
- Supplementary Table 8.docx
