# Supplementary material for: The human gut serves as a reservoir of hypervirulent Klebsiella pneumoniae
Source: Gut Microbes. 2022 Aug 24;14(1):2114739. doi: 10.1080/19490976.2022.2114739 (PMC9415575; doi:10.1080/19490976.2022.2114739)
Supplement: Supplemental Material [file KGMI_A_2114739_SM6750.zip › Supplementary Table 1_7.xlsx]

## Sheet: Table 1
Supplementary Table 1. Assembly statistics of 667 gut microbial metagenome-assembled genomes (MAGs)
Genome	Original name	Study set	Length (bp)	Number of contigs	N50	GC content %	Completeness %	Contamination%	CMseq2	% 5S rRNA3	% 16S rRNA4	% 23S rRNA5	tRNA	Genome accession	Species representative	MGnify accession	Genome Taxonomy Database lineage	Sample accession	Study accession	Country	Continent
GUT_GENOME002922	BackhedF_2015__SID18_B__bin.4	CIBIO	4947245	198	38740	57.83	95.85	1.26	0	95.8	0	0	19	NA	GUT_GENOME147598	MGYG-HGUT-02538	d__Bacteria;p__Proteobacteria;c__Gammaproteobacteria;o__Enterobacterales;f__Enterobacteriaceae;g__Klebsiella;s__Klebsiella pneumoniae	ERS473087	ERP005989	Sweden	Europe
GUT_GENOME011337	BritoIL_2016__M1.23.ST__bin.12	CIBIO	3359231	1089	3316	58.41	69.58	2.57	0.94	0	0	0	9	NA	GUT_GENOME147598	MGYG-HGUT-02538	d__Bacteria;p__Proteobacteria;c__Gammaproteobacteria;o__Enterobacterales;f__Enterobacteriaceae;g__Klebsiella;s__Klebsiella pneumoniae	SRS476037	SRP029441	Fiji	Oceania
GUT_GENOME011559	BritoIL_2016__M1.35.ST__bin.87	CIBIO	3024196	1013	3096	58.71	66.38	0	0.87	0	0	0	9	NA	GUT_GENOME147598	MGYG-HGUT-02538	d__Bacteria;p__Proteobacteria;c__Gammaproteobacteria;o__Enterobacterales;f__Enterobacteriaceae;g__Klebsiella;s__Klebsiella pneumoniae	SRS476096	SRP029441	Fiji	Oceania
GUT_GENOME012220	BritoIL_2016__M2.32.ST__bin.36	CIBIO	4388460	821	6970	58.54	87.6	3.82	0.58	0	0	0	16	NA	GUT_GENOME147598	MGYG-HGUT-02538	d__Bacteria;p__Proteobacteria;c__Gammaproteobacteria;o__Enterobacterales;f__Enterobacteriaceae;g__Klebsiella;s__Klebsiella pneumoniae	SRS475572	SRP029441	Fiji	Oceania
GUT_GENOME012795	BritoIL_2016__M2.57.ST__bin.77	CIBIO	2744140	902	3312	58.81	63.93	2.06	0.78	0	0	0	10	NA	GUT_GENOME147598	MGYG-HGUT-02538	d__Bacteria;p__Proteobacteria;c__Gammaproteobacteria;o__Enterobacterales;f__Enterobacteriaceae;g__Klebsiella;s__Klebsiella pneumoniae	SRS475929	SRP029441	Fiji	Oceania
GUT_GENOME012803	BritoIL_2016__M2.58.ST__bin.21	CIBIO	4152152	906	5719	58.63	80.17	3.23	0.67	95.8	0	0	13	NA	GUT_GENOME147598	MGYG-HGUT-02538	d__Bacteria;p__Proteobacteria;c__Gammaproteobacteria;o__Enterobacterales;f__Enterobacteriaceae;g__Klebsiella;s__Klebsiella pneumoniae	SRS476103	SRP029441	Fiji	Oceania
GUT_GENOME013594	BritoIL_2016__W1.4.ST__bin.44	CIBIO	3293805	56	95680	57.82	72.92	0.43	0.08	95.8	0	0	14	NA	GUT_GENOME147598	MGYG-HGUT-02538	d__Bacteria;p__Proteobacteria;c__Gammaproteobacteria;o__Enterobacterales;f__Enterobacteriaceae;g__Klebsiella;s__Klebsiella pneumoniae	SRS475539	SRP029441	Fiji	Oceania
GUT_GENOME013667	BritoIL_2016__W1.54.ST__bin.49	CIBIO	2851609	145	45630	58.27	65.62	0.29	0.16	94.96	0	0	12	NA	GUT_GENOME147598	MGYG-HGUT-02538	d__Bacteria;p__Proteobacteria;c__Gammaproteobacteria;o__Enterobacterales;f__Enterobacteriaceae;g__Klebsiella;s__Klebsiella pneumoniae	SRS476097	SRP029441	Fiji	Oceania
GUT_GENOME013913	BritoIL_2016__W2.17.ST__bin.34	CIBIO	3889330	973	4492	58.35	86.84	1.57	0.61	95.8	0	0	14	NA	GUT_GENOME147598	MGYG-HGUT-02538	d__Bacteria;p__Proteobacteria;c__Gammaproteobacteria;o__Enterobacterales;f__Enterobacteriaceae;g__Klebsiella;s__Klebsiella pneumoniae	SRS476154	SRP029441	Fiji	Oceania
GUT_GENOME014009	BritoIL_2016__W2.23.ST__bin.20	CIBIO	4509650	351	22276	58.57	76.88	1.72	0.24	94.96	0	0	14	NA	GUT_GENOME147598	MGYG-HGUT-02538	d__Bacteria;p__Proteobacteria;c__Gammaproteobacteria;o__Enterobacterales;f__Enterobacteriaceae;g__Klebsiella;s__Klebsiella pneumoniae	SRS475684	SRP029441	Fiji	Oceania
GUT_GENOME014178	BritoIL_2016__W2.36.ST__bin.23	CIBIO	4709225	311	25534	58.36	97.4	0.46	0.21	95.8	0	0	16	NA	GUT_GENOME147598	MGYG-HGUT-02538	d__Bacteria;p__Proteobacteria;c__Gammaproteobacteria;o__Enterobacterales;f__Enterobacteriaceae;g__Klebsiella;s__Klebsiella pneumoniae	SRS475567	SRP029441	Fiji	Oceania
GUT_GENOME014223	BritoIL_2016__W2.39.ST__bin.54	CIBIO	4650575	193	39023	58.3	95.51	0.44	0.12	95.8	0	0	18	NA	GUT_GENOME147598	MGYG-HGUT-02538	d__Bacteria;p__Proteobacteria;c__Gammaproteobacteria;o__Enterobacterales;f__Enterobacteriaceae;g__Klebsiella;s__Klebsiella pneumoniae	SRS476014	SRP029441	Fiji	Oceania
GUT_GENOME014371	BritoIL_2016__W2.44.ST__bin.83	CIBIO	3475269	1099	3429	58.83	66.54	1.72	0.96	94.96	0	0	14	NA	GUT_GENOME147598	MGYG-HGUT-02538	d__Bacteria;p__Proteobacteria;c__Gammaproteobacteria;o__Enterobacterales;f__Enterobacteriaceae;g__Klebsiella;s__Klebsiella pneumoniae	SRS476128	SRP029441	Fiji	Oceania
GUT_GENOME014933	BritoIL_2016__W2.9.ST__bin.43	CIBIO	4154557	87	76059	57.5	65	0	0.01	94.96	0	0	15	NA	GUT_GENOME147598	MGYG-HGUT-02538	d__Bacteria;p__Proteobacteria;c__Gammaproteobacteria;o__Enterobacterales;f__Enterobacteriaceae;g__Klebsiella;s__Klebsiella pneumoniae	SRS476104	SRP029441	Fiji	Oceania
GUT_GENOME015113	BritoIL_2016__W3.21.ST__bin.13	CIBIO	2866065	976	3117	58.85	52.59	0	0.88	0	0	0	9	NA	GUT_GENOME147598	MGYG-HGUT-02538	d__Bacteria;p__Proteobacteria;c__Gammaproteobacteria;o__Enterobacterales;f__Enterobacteriaceae;g__Klebsiella;s__Klebsiella pneumoniae	SRS476182	SRP029441	Fiji	Oceania
GUT_GENOME015175	BritoIL_2016__W3.22.ST__bin.52	CIBIO	4098924	132	52434	57.87	64.29	0	0.09	95.8	0	0	15	NA	GUT_GENOME147598	MGYG-HGUT-02538	d__Bacteria;p__Proteobacteria;c__Gammaproteobacteria;o__Enterobacterales;f__Enterobacteriaceae;g__Klebsiella;s__Klebsiella pneumoniae	SRS476098	SRP029441	Fiji	Oceania
GUT_GENOME015375	BritoIL_2016__WL.15.ST__bin.72	CIBIO	3805940	932	4711	58.6	83.01	2.23	0.66	95.8	0	0	14	NA	GUT_GENOME147598	MGYG-HGUT-02538	d__Bacteria;p__Proteobacteria;c__Gammaproteobacteria;o__Enterobacterales;f__Enterobacteriaceae;g__Klebsiella;s__Klebsiella pneumoniae	SRS475585	SRP029441	Fiji	Oceania
GUT_GENOME015466	BritoIL_2016__WL.25.ST__bin.35	CIBIO	2544193	20	185054	57.94	54.27	0.04	0	94.96	0	0	13	NA	GUT_GENOME147598	MGYG-HGUT-02538	d__Bacteria;p__Proteobacteria;c__Gammaproteobacteria;o__Enterobacterales;f__Enterobacteriaceae;g__Klebsiella;s__Klebsiella pneumoniae	SRS476213	SRP029441	Fiji	Oceania
GUT_GENOME016298	ChengpingW_2017__AS131raw__bin.19	CIBIO	3272157	188	27303	58.27	61.13	0	0	0	0	0	15	NA	GUT_GENOME147598	MGYG-HGUT-02538	d__Bacteria;p__Proteobacteria;c__Gammaproteobacteria;o__Enterobacterales;f__Enterobacteriaceae;g__Klebsiella;s__Klebsiella pneumoniae	SRS1997074	SRP100575	China	Asia
GUT_GENOME016485	ChengpingW_2017__AS17raw__bin.32	CIBIO	5068722	174	52326	57.78	98.45	1.1	0.03	95.8	0	0	17	NA	GUT_GENOME147598	MGYG-HGUT-02538	d__Bacteria;p__Proteobacteria;c__Gammaproteobacteria;o__Enterobacterales;f__Enterobacteriaceae;g__Klebsiella;s__Klebsiella pneumoniae	SRS1997066	SRP100575	China	Asia
GUT_GENOME017375	ChengpingW_2017__AS80raw__bin.25	CIBIO	5048581	45	188098	57.53	95.13	0.41	0.02	95.8	0	0	16	NA	GUT_GENOME147598	MGYG-HGUT-02538	d__Bacteria;p__Proteobacteria;c__Gammaproteobacteria;o__Enterobacterales;f__Enterobacteriaceae;g__Klebsiella;s__Klebsiella pneumoniae	SRS1997027	SRP100575	China	Asia
GUT_GENOME022470	CosteaPI_2017__SID713A026-11-90-0__bin.24	CIBIO	2672801	838	3359	57.58	62.18	2.34	0.22	0	0	0	13	NA	GUT_GENOME147598	MGYG-HGUT-02538	d__Bacteria;p__Proteobacteria;c__Gammaproteobacteria;o__Enterobacterales;f__Enterobacteriaceae;g__Klebsiella;s__Klebsiella pneumoniae	ERS1444482	ERP019502	Kazakhstan	Asia
GUT_GENOME022970	CosteaPI_2017__SID713A045-11-90-0__bin.39	CIBIO	2659007	842	3245	57.11	63.31	1.28	0.15	0	0	0	13	NA	GUT_GENOME147598	MGYG-HGUT-02538	d__Bacteria;p__Proteobacteria;c__Gammaproteobacteria;o__Enterobacterales;f__Enterobacteriaceae;g__Klebsiella;s__Klebsiella pneumoniae	ERS1444500	ERP019502	Kazakhstan	Asia
GUT_GENOME023501	CosteaPI_2017__SID713A057-11-0-0__bin.29	CIBIO	2623763	53	92969	57.27	52.93	0	0.02	95.8	0	0	11	NA	GUT_GENOME147598	MGYG-HGUT-02538	d__Bacteria;p__Proteobacteria;c__Gammaproteobacteria;o__Enterobacterales;f__Enterobacteriaceae;g__Klebsiella;s__Klebsiella pneumoniae	ERS1444515	ERP019502	Kazakhstan	Asia
GUT_GENOME027299	DavidLA_2015__LD-Run1-07__bin.2	CIBIO	3972663	463	15539	58.29	56.03	0	0.19	0	0	0	8	NA	GUT_GENOME147598	MGYG-HGUT-02538	d__Bacteria;p__Proteobacteria;c__Gammaproteobacteria;o__Enterobacterales;f__Enterobacteriaceae;g__Klebsiella;s__Klebsiella pneumoniae	ERS714115	ERP010229	Bangladesh	Asia
GUT_GENOME028301	ERR011108_bin.2	EBI	2295510	511	4922	56.74	54.06	0.3	0.01	0	0	0	10	ERZ879866	GUT_GENOME147598	MGYG-HGUT-02538	d__Bacteria;p__Proteobacteria;c__Gammaproteobacteria;o__Enterobacterales;f__Enterobacteriaceae;g__Klebsiella;s__Klebsiella pneumoniae	ERS006498	ERP000108	Denmark	Europe
GUT_GENOME029152	ERR1018186_bin.25	EBI	2839936	34	106031	57.68	63.22	0.49	0	95.8	0	72.21	13	ERZ852383	GUT_GENOME147598	MGYG-HGUT-02538	d__Bacteria;p__Proteobacteria;c__Gammaproteobacteria;o__Enterobacterales;f__Enterobacteriaceae;g__Klebsiella;s__Klebsiella pneumoniae	ERS848619	ERP012177	China	Asia
GUT_GENOME029796	ERR1018219_bin.35	EBI	4110365	551	9831	57.84	58.97	1.72	0.52	0	0	0	10	ERZ860193	GUT_GENOME147598	MGYG-HGUT-02538	d__Bacteria;p__Proteobacteria;c__Gammaproteobacteria;o__Enterobacterales;f__Enterobacteriaceae;g__Klebsiella;s__Klebsiella pneumoniae	ERS848652	ERP012177	China	Asia
GUT_GENOME030042	ERR1018230_bin.11	EBI	4364764	568	9830	57.52	91.32	2.31	0.37	0	0	0	17	ERZ860484	GUT_GENOME147598	MGYG-HGUT-02538	d__Bacteria;p__Proteobacteria;c__Gammaproteobacteria;o__Enterobacterales;f__Enterobacteriaceae;g__Klebsiella;s__Klebsiella pneumoniae	ERS848663	ERP012177	China	Asia
GUT_GENOME030411	ERR1018251_bin.1	EBI	4822721	201	38318	58.13	95.14	0.78	0	95.8	35.03	0	18	ERZ860944	GUT_GENOME147598	MGYG-HGUT-02538	d__Bacteria;p__Proteobacteria;c__Gammaproteobacteria;o__Enterobacterales;f__Enterobacteriaceae;g__Klebsiella;s__Klebsiella pneumoniae	ERS848684	ERP012177	China	Asia
GUT_GENOME030987	ERR1018279_bin.15	EBI	4384878	99	79275	58.08	51.02	0	0.24	0	0	0	9	ERZ861553	GUT_GENOME147598	MGYG-HGUT-02538	d__Bacteria;p__Proteobacteria;c__Gammaproteobacteria;o__Enterobacterales;f__Enterobacteriaceae;g__Klebsiella;s__Klebsiella pneumoniae	ERS848712	ERP012177	China	Asia
GUT_GENOME031036	ERR1018282_bin.31	EBI	4805654	381	18550	57.97	95.02	2.09	0	94.96	0	0	16	ERZ861620	GUT_GENOME147598	MGYG-HGUT-02538	d__Bacteria;p__Proteobacteria;c__Gammaproteobacteria;o__Enterobacterales;f__Enterobacteriaceae;g__Klebsiella;s__Klebsiella pneumoniae	ERS848715	ERP012177	China	Asia
GUT_GENOME031602	ERR1018312_bin.26	EBI	4482869	227	31308	58.11	65.86	1.72	0.22	94.96	0	0	10	ERZ862202	GUT_GENOME147598	MGYG-HGUT-02538	d__Bacteria;p__Proteobacteria;c__Gammaproteobacteria;o__Enterobacterales;f__Enterobacteriaceae;g__Klebsiella;s__Klebsiella pneumoniae	ERS848745	ERP012177	China	Asia
GUT_GENOME032116	ERR1190561_bin.30	EBI	4545889	142	49521	58.2	60.34	0	0.48	0	0	0	13	ERZ877518	GUT_GENOME147598	MGYG-HGUT-02538	d__Bacteria;p__Proteobacteria;c__Gammaproteobacteria;o__Enterobacterales;f__Enterobacteriaceae;g__Klebsiella;s__Klebsiella pneumoniae	ERS1015636	ERP013562	China	Asia
GUT_GENOME032443	ERR1190578_bin.32	EBI	4821348	165	51435	58.03	78.45	3.45	0.09	94.96	0	0	17	ERZ877880	GUT_GENOME147598	MGYG-HGUT-02538	d__Bacteria;p__Proteobacteria;c__Gammaproteobacteria;o__Enterobacterales;f__Enterobacteriaceae;g__Klebsiella;s__Klebsiella pneumoniae	ERS1015653	ERP013562	China	Asia
GUT_GENOME033302	ERR1190627_bin.11	EBI	3590671	394	12645	58.16	72.53	3.33	0.14	0	0	0	13	ERZ878812	GUT_GENOME147598	MGYG-HGUT-02538	d__Bacteria;p__Proteobacteria;c__Gammaproteobacteria;o__Enterobacterales;f__Enterobacteriaceae;g__Klebsiella;s__Klebsiella pneumoniae	ERS1015702	ERP013562	China	Asia
GUT_GENOME033325	ERR1190628_bin.22	EBI	4847715	415	18814	57.53	95.18	1.59	0.1	94.96	24.85	0	19	ERZ878838	GUT_GENOME147598	MGYG-HGUT-02538	d__Bacteria;p__Proteobacteria;c__Gammaproteobacteria;o__Enterobacterales;f__Enterobacteriaceae;g__Klebsiella;s__Klebsiella pneumoniae	ERS1015703	ERP013562	China	Asia
GUT_GENOME033841	ERR1190655_bin.43	EBI	4737771	119	65736	58.35	53.79	0	0.15	94.96	0	0	14	ERZ879371	GUT_GENOME147598	MGYG-HGUT-02538	d__Bacteria;p__Proteobacteria;c__Gammaproteobacteria;o__Enterobacterales;f__Enterobacteriaceae;g__Klebsiella;s__Klebsiella pneumoniae	ERS1015730	ERP013562	China	Asia
GUT_GENOME033995	ERR1190663_bin.22	EBI	3992240	82	81349	57.93	58.62	0	0.04	95.8	23.29	33.26	17	ERZ879544	GUT_GENOME147598	MGYG-HGUT-02538	d__Bacteria;p__Proteobacteria;c__Gammaproteobacteria;o__Enterobacterales;f__Enterobacteriaceae;g__Klebsiella;s__Klebsiella pneumoniae	ERS1015738	ERP013562	China	Asia
GUT_GENOME034101	ERR1190703_bin.23	EBI	3367934	33	251663	57.88	77.16	0.04	0	95.8	79.84	99.86	17	ERZ879642	GUT_GENOME147598	MGYG-HGUT-02538	d__Bacteria;p__Proteobacteria;c__Gammaproteobacteria;o__Enterobacterales;f__Enterobacteriaceae;g__Klebsiella;s__Klebsiella pneumoniae	ERS1015778	ERP013562	China	Asia
GUT_GENOME034288	ERR1190791_bin.35	EBI	5052024	256	33990	57.97	96.65	0.76	0.03	95.8	52.45	0	17	ERZ869215	GUT_GENOME147598	MGYG-HGUT-02538	d__Bacteria;p__Proteobacteria;c__Gammaproteobacteria;o__Enterobacterales;f__Enterobacteriaceae;g__Klebsiella;s__Klebsiella pneumoniae	ERS1015866	ERP013563	China	Asia
GUT_GENOME035206	ERR1190833_bin.78	EBI	3147930	716	4817	58.11	66.7	2.81	1.3	0	23.29	0	11	ERZ870407	GUT_GENOME147598	MGYG-HGUT-02538	d__Bacteria;p__Proteobacteria;c__Gammaproteobacteria;o__Enterobacterales;f__Enterobacteriaceae;g__Klebsiella;s__Klebsiella pneumoniae	ERS1015908	ERP013563	China	Asia
GUT_GENOME035725	ERR1190858_bin.39	EBI	3691689	351	14980	57.54	87.72	1.12	0.08	0	0	0	19	ERZ870970	GUT_GENOME147598	MGYG-HGUT-02538	d__Bacteria;p__Proteobacteria;c__Gammaproteobacteria;o__Enterobacterales;f__Enterobacteriaceae;g__Klebsiella;s__Klebsiella pneumoniae	ERS1015933	ERP013563	China	Asia
GUT_GENOME035919	ERR1190868_bin.58	EBI	2835501	90	46071	57.19	59.45	0.49	0.08	94.96	0	0	14	ERZ871185	GUT_GENOME147598	MGYG-HGUT-02538	d__Bacteria;p__Proteobacteria;c__Gammaproteobacteria;o__Enterobacterales;f__Enterobacteriaceae;g__Klebsiella;s__Klebsiella pneumoniae	ERS1015943	ERP013563	China	Asia
GUT_GENOME036418	ERR1190893_bin.58	EBI	4824797	91	92977	57.97	96.23	0.41	0.04	95.8	0	99.86	19	ERZ871741	GUT_GENOME147598	MGYG-HGUT-02538	d__Bacteria;p__Proteobacteria;c__Gammaproteobacteria;o__Enterobacterales;f__Enterobacteriaceae;g__Klebsiella;s__Klebsiella pneumoniae	ERS1015968	ERP013563	China	Asia
GUT_GENOME036446	ERR1190894_bin.34	EBI	4947661	155	54553	57.89	97.13	1.08	0.02	95.8	0	0	17	ERZ871743	GUT_GENOME147598	MGYG-HGUT-02538	d__Bacteria;p__Proteobacteria;c__Gammaproteobacteria;o__Enterobacterales;f__Enterobacteriaceae;g__Klebsiella;s__Klebsiella pneumoniae	ERS1015969	ERP013563	China	Asia
GUT_GENOME037161	ERR1190921_bin.44	EBI	4675447	437	17161	58.1	93.32	1.05	0.23	95.8	0	0	18	ERZ872509	GUT_GENOME147598	MGYG-HGUT-02538	d__Bacteria;p__Proteobacteria;c__Gammaproteobacteria;o__Enterobacterales;f__Enterobacteriaceae;g__Klebsiella;s__Klebsiella pneumoniae	ERS1015996	ERP013563	China	Asia
GUT_GENOME037610	ERR1190939_bin.42	EBI	3886589	286	20998	58.2	72.05	0	0.13	94.96	0	0	12	ERZ872974	GUT_GENOME147598	MGYG-HGUT-02538	d__Bacteria;p__Proteobacteria;c__Gammaproteobacteria;o__Enterobacterales;f__Enterobacteriaceae;g__Klebsiella;s__Klebsiella pneumoniae	ERS1016014	ERP013563	China	Asia
GUT_GENOME037725	ERR1190944_bin.12	EBI	4955823	266	27894	57.88	94.73	4	0.28	95.8	0	11.08	14	ERZ873121	GUT_GENOME147598	MGYG-HGUT-02538	d__Bacteria;p__Proteobacteria;c__Gammaproteobacteria;o__Enterobacterales;f__Enterobacteriaceae;g__Klebsiella;s__Klebsiella pneumoniae	ERS1016019	ERP013563	China	Asia
GUT_GENOME038206	ERR1190965_bin.5	EBI	3995633	160	41526	57.95	51.88	0	0.13	94.96	0	0	15	ERZ873637	GUT_GENOME147598	MGYG-HGUT-02538	d__Bacteria;p__Proteobacteria;c__Gammaproteobacteria;o__Enterobacterales;f__Enterobacteriaceae;g__Klebsiella;s__Klebsiella pneumoniae	ERS1016040	ERP013563	China	Asia
GUT_GENOME038245	ERR1190969_bin.39	EBI	4171047	91	84902	57.58	74.14	0	0.03	95.8	0	33.26	16	ERZ873679	GUT_GENOME147598	MGYG-HGUT-02538	d__Bacteria;p__Proteobacteria;c__Gammaproteobacteria;o__Enterobacterales;f__Enterobacteriaceae;g__Klebsiella;s__Klebsiella pneumoniae	ERS1016044	ERP013563	China	Asia
GUT_GENOME038300	ERR1190972_bin.59	EBI	2766355	601	5106	58.17	66.43	1.03	1.77	0	0	0	11	ERZ873735	GUT_GENOME147598	MGYG-HGUT-02538	d__Bacteria;p__Proteobacteria;c__Gammaproteobacteria;o__Enterobacterales;f__Enterobacteriaceae;g__Klebsiella;s__Klebsiella pneumoniae	ERS1016047	ERP013563	China	Asia
GUT_GENOME039014	ERR1293577_bin.4	EBI	4860528	372	21195	57.83	95.89	1.76	0.03	94.96	0	0	17	ERZ927268	GUT_GENOME147598	MGYG-HGUT-02538	d__Bacteria;p__Proteobacteria;c__Gammaproteobacteria;o__Enterobacterales;f__Enterobacteriaceae;g__Klebsiella;s__Klebsiella pneumoniae	ERS1066654	ERP013933	United States	North America
GUT_GENOME039016	ERR1293578_bin.1	EBI	5046493	199	39505	57.8	97.32	1.5	0.01	95.8	0	0	16	ERZ927273	GUT_GENOME147598	MGYG-HGUT-02538	d__Bacteria;p__Proteobacteria;c__Gammaproteobacteria;o__Enterobacterales;f__Enterobacteriaceae;g__Klebsiella;s__Klebsiella pneumoniae	ERS1066654	ERP013933	United States	North America
GUT_GENOME039018	ERR1293579_bin.3	EBI	5070503	301	26177	57.67	98.28	1.32	0.03	95.8	0	0	19	ERZ927277	GUT_GENOME147598	MGYG-HGUT-02538	d__Bacteria;p__Proteobacteria;c__Gammaproteobacteria;o__Enterobacterales;f__Enterobacteriaceae;g__Klebsiella;s__Klebsiella pneumoniae	ERS1066654	ERP013933	United States	North America
GUT_GENOME039023	ERR1293580_bin.6	EBI	5135570	236	34408	57.63	99.14	1.04	0.03	94.96	23.29	0	19	ERZ927279	GUT_GENOME147598	MGYG-HGUT-02538	d__Bacteria;p__Proteobacteria;c__Gammaproteobacteria;o__Enterobacterales;f__Enterobacteriaceae;g__Klebsiella;s__Klebsiella pneumoniae	ERS1066654	ERP013933	United States	North America
GUT_GENOME041016	ERR1293819_bin.3	EBI	4262143	607	8647	57.9	62.23	1.72	0.86	0	0	0	9	ERZ929733	GUT_GENOME147598	MGYG-HGUT-02538	d__Bacteria;p__Proteobacteria;c__Gammaproteobacteria;o__Enterobacterales;f__Enterobacteriaceae;g__Klebsiella;s__Klebsiella pneumoniae	ERS1066714	ERP013933	United States	North America
GUT_GENOME041025	ERR1293820_bin.7	EBI	4202982	602	8875	57.84	62.93	0	0.94	0	0	0	8	ERZ929736	GUT_GENOME147598	MGYG-HGUT-02538	d__Bacteria;p__Proteobacteria;c__Gammaproteobacteria;o__Enterobacterales;f__Enterobacteriaceae;g__Klebsiella;s__Klebsiella pneumoniae	ERS1066714	ERP013933	United States	North America
GUT_GENOME041221	ERR1293842_bin.2	EBI	3791728	669	6931	57.27	81.58	1.58	0.06	95.8	0	0	15	ERZ930005	GUT_GENOME147598	MGYG-HGUT-02538	d__Bacteria;p__Proteobacteria;c__Gammaproteobacteria;o__Enterobacterales;f__Enterobacteriaceae;g__Klebsiella;s__Klebsiella pneumoniae	ERS1066720	ERP013933	United States	North America
GUT_GENOME041229	ERR1293843_bin.20	EBI	3800924	667	6649	57.44	83.11	1.8	0.15	95.8	0	0	18	ERZ930009	GUT_GENOME147598	MGYG-HGUT-02538	d__Bacteria;p__Proteobacteria;c__Gammaproteobacteria;o__Enterobacterales;f__Enterobacteriaceae;g__Klebsiella;s__Klebsiella pneumoniae	ERS1066720	ERP013933	United States	North America
GUT_GENOME041231	ERR1293844_bin.12	EBI	2881533	653	4825	56.97	68.11	2.21	0.29	0	0	0	14	ERZ930021	GUT_GENOME147598	MGYG-HGUT-02538	d__Bacteria;p__Proteobacteria;c__Gammaproteobacteria;o__Enterobacterales;f__Enterobacteriaceae;g__Klebsiella;s__Klebsiella pneumoniae	ERS1066720	ERP013933	United States	North America
GUT_GENOME041238	ERR1293845_bin.12	EBI	3785512	653	7097	57.26	84.04	2.84	0.16	95.8	0	59.9	19	ERZ930032	GUT_GENOME147598	MGYG-HGUT-02538	d__Bacteria;p__Proteobacteria;c__Gammaproteobacteria;o__Enterobacterales;f__Enterobacteriaceae;g__Klebsiella;s__Klebsiella pneumoniae	ERS1066720	ERP013933	United States	North America
GUT_GENOME043845	ERR1305888_bin.34	EBI	4927170	272	28642	57.87	62.38	0	0.11	95.8	0	0	16	ERZ833296	GUT_GENOME147598	MGYG-HGUT-02538	d__Bacteria;p__Proteobacteria;c__Gammaproteobacteria;o__Enterobacterales;f__Enterobacteriaceae;g__Klebsiella;s__Klebsiella pneumoniae	ERS1076048	ERP014480	Denmark	Europe
GUT_GENOME043900	ERR1305890_bin.84	EBI	4706740	271	26775	57.85	60.69	0	0.95	0	0	0	11	ERZ833357	GUT_GENOME147598	MGYG-HGUT-02538	d__Bacteria;p__Proteobacteria;c__Gammaproteobacteria;o__Enterobacterales;f__Enterobacteriaceae;g__Klebsiella;s__Klebsiella pneumoniae	ERS1076053	ERP014480	Denmark	Europe
GUT_GENOME044135	ERR1305897_bin.43	EBI	4343839	542	11152	58.28	63.09	0	0.9	0	0	0	12	ERZ833678	GUT_GENOME147598	MGYG-HGUT-02538	d__Bacteria;p__Proteobacteria;c__Gammaproteobacteria;o__Enterobacterales;f__Enterobacteriaceae;g__Klebsiella;s__Klebsiella pneumoniae	ERS1076042	ERP014480	Denmark	Europe
GUT_GENOME044651	ERR1578628_bin.15	EBI	4824928	132	60104	58.01	96.16	0.85	0.06	95.8	0	14.84	18	ERZ847648	GUT_GENOME147598	MGYG-HGUT-02538	d__Bacteria;p__Proteobacteria;c__Gammaproteobacteria;o__Enterobacterales;f__Enterobacteriaceae;g__Klebsiella;s__Klebsiella pneumoniae	ERS1289686	ERP016813	China	Asia
GUT_GENOME045062	ERR1578647_bin.50	EBI	3385815	612	6421	57.84	73	2.06	0.53	0	22.9	0	16	ERZ848089	GUT_GENOME147598	MGYG-HGUT-02538	d__Bacteria;p__Proteobacteria;c__Gammaproteobacteria;o__Enterobacterales;f__Enterobacteriaceae;g__Klebsiella;s__Klebsiella pneumoniae	ERS1289705	ERP016813	China	Asia
GUT_GENOME045359	ERR1578686_bin.55	EBI	3555376	123	45620	58.14	84.9	0.43	0.09	94.96	0	0	16	ERZ848398	GUT_GENOME147598	MGYG-HGUT-02538	d__Bacteria;p__Proteobacteria;c__Gammaproteobacteria;o__Enterobacterales;f__Enterobacteriaceae;g__Klebsiella;s__Klebsiella pneumoniae	ERS1289744	ERP016813	China	Asia
GUT_GENOME045405	ERR1578713_bin.3	EBI	5033484	65	125893	57.71	98.55	0.04	0.24	0	0	0	18	ERZ848444	GUT_GENOME147598	MGYG-HGUT-02538	d__Bacteria;p__Proteobacteria;c__Gammaproteobacteria;o__Enterobacterales;f__Enterobacteriaceae;g__Klebsiella;s__Klebsiella pneumoniae	ERS1289771	ERP016813	China	Asia
GUT_GENOME045521	ERR1620262_bin.12	EBI	4635352	143	55057	57.83	95.77	0.32	0.01	94.96	0	0	17	ERZ849609	GUT_GENOME147598	MGYG-HGUT-02538	d__Bacteria;p__Proteobacteria;c__Gammaproteobacteria;o__Enterobacterales;f__Enterobacteriaceae;g__Klebsiella;s__Klebsiella pneumoniae	ERS1343324	ERP017091	China	Asia
GUT_GENOME045538	ERR1620263_bin.13	EBI	4954160	89	97105	57.77	94.54	0.47	0.05	88.24	0	0	16	ERZ849621	GUT_GENOME147598	MGYG-HGUT-02538	d__Bacteria;p__Proteobacteria;c__Gammaproteobacteria;o__Enterobacterales;f__Enterobacteriaceae;g__Klebsiella;s__Klebsiella pneumoniae	ERS1343325	ERP017091	China	Asia
GUT_GENOME045601	ERR1620268_bin.19	EBI	4744489	337	21454	58.1	72.92	0	0.08	94.96	11.55	0	14	ERZ849690	GUT_GENOME147598	MGYG-HGUT-02538	d__Bacteria;p__Proteobacteria;c__Gammaproteobacteria;o__Enterobacterales;f__Enterobacteriaceae;g__Klebsiella;s__Klebsiella pneumoniae	ERS1343330	ERP017091	China	Asia
GUT_GENOME045636	ERR1620269_bin.49	EBI	4283603	642	8333	58.17	62.54	0	0.33	0	0	0	13	ERZ849727	GUT_GENOME147598	MGYG-HGUT-02538	d__Bacteria;p__Proteobacteria;c__Gammaproteobacteria;o__Enterobacterales;f__Enterobacteriaceae;g__Klebsiella;s__Klebsiella pneumoniae	ERS1343331	ERP017091	China	Asia
GUT_GENOME045940	ERR1620289_bin.21	EBI	4927986	187	41467	57.92	51.88	0	0.72	0	0	0	13	ERZ850045	GUT_GENOME147598	MGYG-HGUT-02538	d__Bacteria;p__Proteobacteria;c__Gammaproteobacteria;o__Enterobacterales;f__Enterobacteriaceae;g__Klebsiella;s__Klebsiella pneumoniae	ERS1343351	ERP017091	China	Asia
GUT_GENOME045966	ERR1620291_bin.27	EBI	4476663	469	13635	57.93	56.19	0	0.66	0	0	0	9	ERZ850063	GUT_GENOME147598	MGYG-HGUT-02538	d__Bacteria;p__Proteobacteria;c__Gammaproteobacteria;o__Enterobacterales;f__Enterobacteriaceae;g__Klebsiella;s__Klebsiella pneumoniae	ERS1343353	ERP017091	China	Asia
GUT_GENOME046199	ERR1620308_bin.6	EBI	4360500	68	98942	57.79	85.15	0.48	0.02	94.96	0	0	14	ERZ850397	GUT_GENOME147598	MGYG-HGUT-02538	d__Bacteria;p__Proteobacteria;c__Gammaproteobacteria;o__Enterobacterales;f__Enterobacteriaceae;g__Klebsiella;s__Klebsiella pneumoniae	ERS1343370	ERP017091	China	Asia
GUT_GENOME046529	ERR1620326_bin.80	EBI	2571558	187	20288	58.09	63.88	0.66	0.07	0	0	0	14	ERZ850775	GUT_GENOME147598	MGYG-HGUT-02538	d__Bacteria;p__Proteobacteria;c__Gammaproteobacteria;o__Enterobacterales;f__Enterobacteriaceae;g__Klebsiella;s__Klebsiella pneumoniae	ERS1343388	ERP017091	China	Asia
GUT_GENOME046595	ERR1620330_bin.34	EBI	2930777	79	66494	58.14	51.88	0	0.01	95.8	0	99.86	12	ERZ850848	GUT_GENOME147598	MGYG-HGUT-02538	d__Bacteria;p__Proteobacteria;c__Gammaproteobacteria;o__Enterobacterales;f__Enterobacteriaceae;g__Klebsiella;s__Klebsiella pneumoniae	ERS1343392	ERP017091	China	Asia
GUT_GENOME047318	ERR1620372_bin.14	EBI	4038948	517	11220	57.87	90.21	1.13	0.23	0	0	0	16	ERZ851641	GUT_GENOME147598	MGYG-HGUT-02538	d__Bacteria;p__Proteobacteria;c__Gammaproteobacteria;o__Enterobacterales;f__Enterobacteriaceae;g__Klebsiella;s__Klebsiella pneumoniae	ERS1343434	ERP017091	China	Asia
GUT_GENOME049777	ERR2013561_bin.8	EBI	5023397	86	91176	57.51	96.92	1.02	0	94.96	0	0	19	ERZ851843	GUT_GENOME147598	MGYG-HGUT-02538	d__Bacteria;p__Proteobacteria;c__Gammaproteobacteria;o__Enterobacterales;f__Enterobacteriaceae;g__Klebsiella;s__Klebsiella pneumoniae	ERS1487531	ERP020710	China	Asia
GUT_GENOME052301	ERR209679_bin.9	EBI	5112701	102	95672	57.67	97.27	0.44	0	95.8	99.67	0	19	ERZ967765	GUT_GENOME147598	MGYG-HGUT-02538	d__Bacteria;p__Proteobacteria;c__Gammaproteobacteria;o__Enterobacterales;f__Enterobacteriaceae;g__Klebsiella;s__Klebsiella pneumoniae	ERS199275	ERP002061	Spain	Europe
GUT_GENOME053601	ERR321083_bin.4	EBI	2276107	507	4875	56.8	53.56	0.3	0.01	0	0	0	8	ERZ950238	GUT_GENOME147598	MGYG-HGUT-02538	d__Bacteria;p__Proteobacteria;c__Gammaproteobacteria;o__Enterobacterales;f__Enterobacteriaceae;g__Klebsiella;s__Klebsiella pneumoniae	ERS328723	ERP003612	Denmark	Europe
GUT_GENOME059067	ERR525752_bin.7	EBI	4937613	193	38740	57.83	94.9	1.26	0	95.8	0	0	19	ERZ900441	GUT_GENOME147598	MGYG-HGUT-02538	d__Bacteria;p__Proteobacteria;c__Gammaproteobacteria;o__Enterobacterales;f__Enterobacteriaceae;g__Klebsiella;s__Klebsiella pneumoniae	ERS473087	ERP005989	Denmark	Europe
GUT_GENOME063633	ERR589530_bin.74	EBI	5012928	341	19563	57.48	69.83	3.45	0.02	94.96	7.57	27.49	16	ERZ876112	GUT_GENOME147598	MGYG-HGUT-02538	d__Bacteria;p__Proteobacteria;c__Gammaproteobacteria;o__Enterobacterales;f__Enterobacteriaceae;g__Klebsiella;s__Klebsiella pneumoniae	ERS537202	ERP006678	China	Asia
GUT_GENOME063656	ERR589532_bin.20	EBI	4954358	228	36442	57.67	97.82	0.44	0.01	95.8	0	8.31	19	ERZ876157	GUT_GENOME147598	MGYG-HGUT-02538	d__Bacteria;p__Proteobacteria;c__Gammaproteobacteria;o__Enterobacterales;f__Enterobacteriaceae;g__Klebsiella;s__Klebsiella pneumoniae	ERS537204	ERP006678	China	Asia
GUT_GENOME064116	ERR589849_bin.26	EBI	3427730	171	30941	57.98	84.93	0.31	0.09	0	0	0	17	ERZ876625	GUT_GENOME147598	MGYG-HGUT-02538	d__Bacteria;p__Proteobacteria;c__Gammaproteobacteria;o__Enterobacterales;f__Enterobacteriaceae;g__Klebsiella;s__Klebsiella pneumoniae	ERS537384	ERP006678	China	Asia
GUT_GENOME064162	ERR589868_bin.7	EBI	4898152	237	32138	57.66	97.23	0.34	0.01	94.96	0	0	19	ERZ876667	GUT_GENOME147598	MGYG-HGUT-02538	d__Bacteria;p__Proteobacteria;c__Gammaproteobacteria;o__Enterobacterales;f__Enterobacteriaceae;g__Klebsiella;s__Klebsiella pneumoniae	ERS537403	ERP006678	China	Asia
GUT_GENOME064808	ERR688534_bin.22	EBI	4654082	211	35581	58	58.78	1.72	0.24	94.96	0	0	14	ERZ865850	GUT_GENOME147598	MGYG-HGUT-02538	d__Bacteria;p__Proteobacteria;c__Gammaproteobacteria;o__Enterobacterales;f__Enterobacteriaceae;g__Klebsiella;s__Klebsiella pneumoniae	ERS608616	ERP008729	Austria	Europe
GUT_GENOME067613	ERS235567_2	HGM	4861679	104	95069	57.99	93.58	0.7	0.08	95.8	0	0	18	NA	GUT_GENOME147598	MGYG-HGUT-02538	d__Bacteria;p__Proteobacteria;c__Gammaproteobacteria;o__Enterobacterales;f__Enterobacteriaceae;g__Klebsiella;s__Klebsiella pneumoniae	ERS235567	ERP002469	Sweden	Europe
GUT_GENOME067968	ERS235591_14	HGM	4106791	896	5590	56.78	61.55	1.72	1.09	94.96	0	0	16	NA	GUT_GENOME147598	MGYG-HGUT-02538	d__Bacteria;p__Proteobacteria;c__Gammaproteobacteria;o__Enterobacterales;f__Enterobacteriaceae;g__Klebsiella;s__Klebsiella pneumoniae	ERS235591	ERP002469	Sweden	Europe
GUT_GENOME069705	ERS396328_12	HGM	4390514	560	10190	57.45	88.64	1.07	0.05	95.8	0	0	18	NA	GUT_GENOME147598	MGYG-HGUT-02538	d__Bacteria;p__Proteobacteria;c__Gammaproteobacteria;o__Enterobacterales;f__Enterobacteriaceae;g__Klebsiella;s__Klebsiella pneumoniae	ERS396328	ERP004605	Denmark	Europe
GUT_GENOME073444	ERS396473_10	HGM	4306665	1061	5951	57.9	63.59	0	1.07	94.96	0	0	12	NA	GUT_GENOME147598	MGYG-HGUT-02538	d__Bacteria;p__Proteobacteria;c__Gammaproteobacteria;o__Enterobacterales;f__Enterobacteriaceae;g__Klebsiella;s__Klebsiella pneumoniae	ERS396473	ERP004605	Spain	Europe
GUT_GENOME076331	ERS473085_18	HGM	3594488	1080	4228	58.59	58.78	1.72	1.49	0	0	0	14	NA	GUT_GENOME147598	MGYG-HGUT-02538	d__Bacteria;p__Proteobacteria;c__Gammaproteobacteria;o__Enterobacterales;f__Enterobacteriaceae;g__Klebsiella;s__Klebsiella pneumoniae	ERS473085	ERP005989	Sweden	Europe
GUT_GENOME076357	ERS473087_2	HGM	5227139	144	64240	57.43	99.57	1.44	0	94.96	0	0	19	NA	GUT_GENOME147598	MGYG-HGUT-02538	d__Bacteria;p__Proteobacteria;c__Gammaproteobacteria;o__Enterobacterales;f__Enterobacteriaceae;g__Klebsiella;s__Klebsiella pneumoniae	ERS473087	ERP005989	Sweden	Europe
GUT_GENOME080632	ERS537181_60	HGM	4376582	796	8209	58.63	92.22	2.31	0.17	0	99.54	91.86	17	NA	GUT_GENOME147598	MGYG-HGUT-02538	d__Bacteria;p__Proteobacteria;c__Gammaproteobacteria;o__Enterobacterales;f__Enterobacteriaceae;g__Klebsiella;s__Klebsiella pneumoniae	ERS537181	ERP006678	China	Asia
GUT_GENOME080956	ERS537193_43	HGM	4398851	402	16035	58.35	61.36	0	0.61	76.47	0	0	17	NA	GUT_GENOME147598	MGYG-HGUT-02538	d__Bacteria;p__Proteobacteria;c__Gammaproteobacteria;o__Enterobacterales;f__Enterobacteriaceae;g__Klebsiella;s__Klebsiella pneumoniae	ERS537193	ERP006678	China	Asia
GUT_GENOME081161	ERS537202_13	HGM	4746727	231	36810	57.81	95.5	0.62	0.02	94.96	0	0	18	NA	GUT_GENOME147598	MGYG-HGUT-02538	d__Bacteria;p__Proteobacteria;c__Gammaproteobacteria;o__Enterobacterales;f__Enterobacteriaceae;g__Klebsiella;s__Klebsiella pneumoniae	ERS537202	ERP006678	China	Asia
GUT_GENOME081227	ERS537204_63	HGM	5083307	255	34586	57.32	97.94	0.36	0	95.8	0	0	19	NA	GUT_GENOME147598	MGYG-HGUT-02538	d__Bacteria;p__Proteobacteria;c__Gammaproteobacteria;o__Enterobacterales;f__Enterobacteriaceae;g__Klebsiella;s__Klebsiella pneumoniae	ERS537204	ERP006678	China	Asia
GUT_GENOME081423	ERS537212_62	HGM	5218625	468	17142	56.88	95.22	2.06	0.14	94.96	0	0	18	NA	GUT_GENOME147598	MGYG-HGUT-02538	d__Bacteria;p__Proteobacteria;c__Gammaproteobacteria;o__Enterobacterales;f__Enterobacteriaceae;g__Klebsiella;s__Klebsiella pneumoniae	ERS537212	ERP006678	China	Asia
GUT_GENOME081619	ERS537220_4	HGM	4375262	443	16038	58.31	73.78	1.72	0.22	94.96	0	0	16	NA	GUT_GENOME147598	MGYG-HGUT-02538	d__Bacteria;p__Proteobacteria;c__Gammaproteobacteria;o__Enterobacterales;f__Enterobacteriaceae;g__Klebsiella;s__Klebsiella pneumoniae	ERS537220	ERP006678	China	Asia
GUT_GENOME081798	ERS537227_17	HGM	5030995	343	23281	57.59	95.77	1.02	0.14	95.8	11.48	0	19	NA	GUT_GENOME147598	MGYG-HGUT-02538	d__Bacteria;p__Proteobacteria;c__Gammaproteobacteria;o__Enterobacterales;f__Enterobacteriaceae;g__Klebsiella;s__Klebsiella pneumoniae	ERS537227	ERP006678	China	Asia
GUT_GENOME082507	ERS537252_62	HGM	4983905	238	34004	57.85	99.18	0.68	0.02	95.8	0	0	19	NA	GUT_GENOME147598	MGYG-HGUT-02538	d__Bacteria;p__Proteobacteria;c__Gammaproteobacteria;o__Enterobacterales;f__Enterobacteriaceae;g__Klebsiella;s__Klebsiella pneumoniae	ERS537252	ERP006678	China	Asia
GUT_GENOME082595	ERS537255_29	HGM	4518574	370	17965	58.5	56.19	0	0.91	0	0	0	11	NA	GUT_GENOME147598	MGYG-HGUT-02538	d__Bacteria;p__Proteobacteria;c__Gammaproteobacteria;o__Enterobacterales;f__Enterobacteriaceae;g__Klebsiella;s__Klebsiella pneumoniae	ERS537255	ERP006678	China	Asia
GUT_GENOME082866	ERS537266_19	HGM	5277282	42	186492	57.68	98.51	0.14	0	94.96	0	0	19	NA	GUT_GENOME147598	MGYG-HGUT-02538	d__Bacteria;p__Proteobacteria;c__Gammaproteobacteria;o__Enterobacterales;f__Enterobacteriaceae;g__Klebsiella;s__Klebsiella pneumoniae	ERS537266	ERP006678	China	Asia
GUT_GENOME083465	ERS537286_75	HGM	5362461	102	90683	57.39	99.76	1.25	0.02	95.8	20.68	0	19	NA	GUT_GENOME147598	MGYG-HGUT-02538	d__Bacteria;p__Proteobacteria;c__Gammaproteobacteria;o__Enterobacterales;f__Enterobacteriaceae;g__Klebsiella;s__Klebsiella pneumoniae	ERS537286	ERP006678	China	Asia
GUT_GENOME083510	ERS537288_39	HGM	4613596	217	35169	58.47	74.29	0	0.16	76.47	0	0	16	NA	GUT_GENOME147598	MGYG-HGUT-02538	d__Bacteria;p__Proteobacteria;c__Gammaproteobacteria;o__Enterobacterales;f__Enterobacteriaceae;g__Klebsiella;s__Klebsiella pneumoniae	ERS537288	ERP006678	China	Asia
GUT_GENOME083846	ERS537300_22	HGM	3138782	552	6423	57.99	69.43	1.55	0.31	95.8	0	0	14	NA	GUT_GENOME147598	MGYG-HGUT-02538	d__Bacteria;p__Proteobacteria;c__Gammaproteobacteria;o__Enterobacterales;f__Enterobacteriaceae;g__Klebsiella;s__Klebsiella pneumoniae	ERS537300	ERP006678	China	Asia
GUT_GENOME083899	ERS537301_63	HGM	4321246	255	26298	58.44	86.26	1.91	0.14	76.47	0	0	15	NA	GUT_GENOME147598	MGYG-HGUT-02538	d__Bacteria;p__Proteobacteria;c__Gammaproteobacteria;o__Enterobacterales;f__Enterobacteriaceae;g__Klebsiella;s__Klebsiella pneumoniae	ERS537301	ERP006678	China	Asia
GUT_GENOME084345	ERS537316_29	HGM	5492443	146	75557	57.14	99.43	0.92	0.02	0	0	0	19	NA	GUT_GENOME147598	MGYG-HGUT-02538	d__Bacteria;p__Proteobacteria;c__Gammaproteobacteria;o__Enterobacterales;f__Enterobacteriaceae;g__Klebsiella;s__Klebsiella pneumoniae	ERS537316	ERP006678	China	Asia
GUT_GENOME084422	ERS537320_26	HGM	5020045	113	100292	57.77	79.81	0	0.04	95.8	0	0	17	NA	GUT_GENOME147598	MGYG-HGUT-02538	d__Bacteria;p__Proteobacteria;c__Gammaproteobacteria;o__Enterobacterales;f__Enterobacteriaceae;g__Klebsiella;s__Klebsiella pneumoniae	ERS537320	ERP006678	China	Asia
GUT_GENOME084780	ERS537332_67	HGM	2695210	1448	1938	56.93	58.86	1.29	0.48	0	0	0	15	NA	GUT_GENOME147598	MGYG-HGUT-02538	d__Bacteria;p__Proteobacteria;c__Gammaproteobacteria;o__Enterobacterales;f__Enterobacteriaceae;g__Klebsiella;s__Klebsiella pneumoniae	ERS537332	ERP006678	China	Asia
GUT_GENOME084815	ERS537333_72	HGM	5311371	99	82918	57.37	98.48	1.54	0.02	95.8	0	0	19	NA	GUT_GENOME147598	MGYG-HGUT-02538	d__Bacteria;p__Proteobacteria;c__Gammaproteobacteria;o__Enterobacterales;f__Enterobacteriaceae;g__Klebsiella;s__Klebsiella pneumoniae	ERS537333	ERP006678	China	Asia
GUT_GENOME084909	ERS537336_64	HGM	5965217	327	33239	56.56	98.92	1.17	0.08	94.96	0	0	19	NA	GUT_GENOME147598	MGYG-HGUT-02538	d__Bacteria;p__Proteobacteria;c__Gammaproteobacteria;o__Enterobacterales;f__Enterobacteriaceae;g__Klebsiella;s__Klebsiella pneumoniae	ERS537336	ERP006678	China	Asia
GUT_GENOME084916	ERS537337_1	HGM	5391521	95	104865	57.27	99.11	1.54	0	95.8	0	0	19	NA	GUT_GENOME147598	MGYG-HGUT-02538	d__Bacteria;p__Proteobacteria;c__Gammaproteobacteria;o__Enterobacterales;f__Enterobacteriaceae;g__Klebsiella;s__Klebsiella pneumoniae	ERS537337	ERP006678	China	Asia
GUT_GENOME085090	ERS537343_23	HGM	5435200	66	186551	57.16	99.4	1.58	0	95.8	0	0	19	NA	GUT_GENOME147598	MGYG-HGUT-02538	d__Bacteria;p__Proteobacteria;c__Gammaproteobacteria;o__Enterobacterales;f__Enterobacteriaceae;g__Klebsiella;s__Klebsiella pneumoniae	ERS537343	ERP006678	China	Asia
GUT_GENOME085205	ERS537347_1	HGM	3406099	1507	2479	57.69	69.5	1.98	0.08	0	0	0	15	NA	GUT_GENOME147598	MGYG-HGUT-02538	d__Bacteria;p__Proteobacteria;c__Gammaproteobacteria;o__Enterobacterales;f__Enterobacteriaceae;g__Klebsiella;s__Klebsiella pneumoniae	ERS537347	ERP006678	China	Asia
GUT_GENOME085342	ERS537351_34	HGM	4309014	985	6044	58.34	59.12	0	1.02	95.8	0	0	15	NA	GUT_GENOME147598	MGYG-HGUT-02538	d__Bacteria;p__Proteobacteria;c__Gammaproteobacteria;o__Enterobacterales;f__Enterobacteriaceae;g__Klebsiella;s__Klebsiella pneumoniae	ERS537351	ERP006678	China	Asia
GUT_GENOME085361	ERS537352_15	HGM	5244765	54	158745	57.38	99.4	0.91	0	95.8	0	0	19	NA	GUT_GENOME147598	MGYG-HGUT-02538	d__Bacteria;p__Proteobacteria;c__Gammaproteobacteria;o__Enterobacterales;f__Enterobacteriaceae;g__Klebsiella;s__Klebsiella pneumoniae	ERS537352	ERP006678	China	Asia
GUT_GENOME085515	ERS537357_9	HGM	5695188	274	43114	56.61	98.51	1.06	0.05	94.96	99.67	99.79	19	NA	GUT_GENOME147598	MGYG-HGUT-02538	d__Bacteria;p__Proteobacteria;c__Gammaproteobacteria;o__Enterobacterales;f__Enterobacteriaceae;g__Klebsiella;s__Klebsiella pneumoniae	ERS537357	ERP006678	China	Asia
GUT_GENOME085639	ERS537361_67	HGM	4576704	292	23234	58.39	62.57	0	0.12	94.96	0	0	16	NA	GUT_GENOME147598	MGYG-HGUT-02538	d__Bacteria;p__Proteobacteria;c__Gammaproteobacteria;o__Enterobacterales;f__Enterobacteriaceae;g__Klebsiella;s__Klebsiella pneumoniae	ERS537361	ERP006678	China	Asia
GUT_GENOME085668	ERS537362_61	HGM	6481444	347	39513	55.89	99.24	1.27	0.05	95.8	99.67	99.69	19	NA	GUT_GENOME147598	MGYG-HGUT-02538	d__Bacteria;p__Proteobacteria;c__Gammaproteobacteria;o__Enterobacterales;f__Enterobacteriaceae;g__Klebsiella;s__Klebsiella pneumoniae	ERS537362	ERP006678	China	Asia
GUT_GENOME085786	ERS537366_68	HGM	3456235	578	6568	58.32	50.86	0	0.62	0	0	0	16	NA	GUT_GENOME147598	MGYG-HGUT-02538	d__Bacteria;p__Proteobacteria;c__Gammaproteobacteria;o__Enterobacterales;f__Enterobacteriaceae;g__Klebsiella;s__Klebsiella pneumoniae	ERS537366	ERP006678	China	Asia
GUT_GENOME085822	ERS537367_9	HGM	3613003	1609	2474	57.77	77.52	2.76	0.41	95.8	0	0	12	NA	GUT_GENOME147598	MGYG-HGUT-02538	d__Bacteria;p__Proteobacteria;c__Gammaproteobacteria;o__Enterobacterales;f__Enterobacteriaceae;g__Klebsiella;s__Klebsiella pneumoniae	ERS537367	ERP006678	China	Asia
GUT_GENOME085940	ERS537371_5	HGM	5448816	308	29374	57.32	98.82	1.51	0.09	95.8	0	0	19	NA	GUT_GENOME147598	MGYG-HGUT-02538	d__Bacteria;p__Proteobacteria;c__Gammaproteobacteria;o__Enterobacterales;f__Enterobacteriaceae;g__Klebsiella;s__Klebsiella pneumoniae	ERS537371	ERP006678	China	Asia
GUT_GENOME086274	ERS537384_24	HGM	5089846	385	26134	57.86	98.07	1.58	0.11	94.96	99.67	27.42	19	NA	GUT_GENOME147598	MGYG-HGUT-02538	d__Bacteria;p__Proteobacteria;c__Gammaproteobacteria;o__Enterobacterales;f__Enterobacteriaceae;g__Klebsiella;s__Klebsiella pneumoniae	ERS537384	ERP006678	China	Asia
GUT_GENOME086440	ERS537390_17	HGM	4168146	545	9302	57.83	88.06	0.97	0.01	95.8	0	0	15	NA	GUT_GENOME147598	MGYG-HGUT-02538	d__Bacteria;p__Proteobacteria;c__Gammaproteobacteria;o__Enterobacterales;f__Enterobacteriaceae;g__Klebsiella;s__Klebsiella pneumoniae	ERS537390	ERP006678	China	Asia
GUT_GENOME086678	ERS537399_28	HGM	3039691	1254	2690	58.42	54.66	0	1	76.47	0	0	12	NA	GUT_GENOME147598	MGYG-HGUT-02538	d__Bacteria;p__Proteobacteria;c__Gammaproteobacteria;o__Enterobacterales;f__Enterobacteriaceae;g__Klebsiella;s__Klebsiella pneumoniae	ERS537399	ERP006678	China	Asia
GUT_GENOME086766	ERS537403_6	HGM	4884986	265	30194	57.61	96.81	0.3	0.01	95.8	0	0	19	NA	GUT_GENOME147598	MGYG-HGUT-02538	d__Bacteria;p__Proteobacteria;c__Gammaproteobacteria;o__Enterobacterales;f__Enterobacteriaceae;g__Klebsiella;s__Klebsiella pneumoniae	ERS537403	ERP006678	China	Asia
GUT_GENOME086793	ERS537405_38	HGM	5101914	201	50030	57.8	97.05	0.58	0.1	94.96	0	0	20	NA	GUT_GENOME147598	MGYG-HGUT-02538	d__Bacteria;p__Proteobacteria;c__Gammaproteobacteria;o__Enterobacterales;f__Enterobacteriaceae;g__Klebsiella;s__Klebsiella pneumoniae	ERS537405	ERP006678	China	Asia
GUT_GENOME086809	ERS537406_2	HGM	3751608	851	5068	56.34	74.18	3.11	0.47	95.8	0	0	19	NA	GUT_GENOME147598	MGYG-HGUT-02538	d__Bacteria;p__Proteobacteria;c__Gammaproteobacteria;o__Enterobacterales;f__Enterobacteriaceae;g__Klebsiella;s__Klebsiella pneumoniae	ERS537406	ERP006678	China	Asia
GUT_GENOME086829	ERS537407_10	HGM	4732879	273	31457	58.43	95.9	2.09	0.12	0	0	0	15	NA	GUT_GENOME147598	MGYG-HGUT-02538	d__Bacteria;p__Proteobacteria;c__Gammaproteobacteria;o__Enterobacterales;f__Enterobacteriaceae;g__Klebsiella;s__Klebsiella pneumoniae	ERS537407	ERP006678	China	Asia
GUT_GENOME088023	ERS608519_40	HGM	5139185	66	153499	57.5	99.4	0.04	0	94.96	99.74	99.86	19	NA	GUT_GENOME147598	MGYG-HGUT-02538	d__Bacteria;p__Proteobacteria;c__Gammaproteobacteria;o__Enterobacterales;f__Enterobacteriaceae;g__Klebsiella;s__Klebsiella pneumoniae	ERS608519	ERP008729	Austria	Europe
GUT_GENOME088841	ERS608553_10	HGM	5114025	146	68673	57.75	99.15	0.89	0	94.96	0	0	19	NA	GUT_GENOME147598	MGYG-HGUT-02538	d__Bacteria;p__Proteobacteria;c__Gammaproteobacteria;o__Enterobacterales;f__Enterobacteriaceae;g__Klebsiella;s__Klebsiella pneumoniae	ERS608553	ERP008729	Austria	Europe
GUT_GENOME090586	ERS608616_20	HGM	4919042	534	13823	58.23	74.09	0	0.23	95.8	75.15	0	16	NA	GUT_GENOME147598	MGYG-HGUT-02538	d__Bacteria;p__Proteobacteria;c__Gammaproteobacteria;o__Enterobacterales;f__Enterobacteriaceae;g__Klebsiella;s__Klebsiella pneumoniae	ERS608616	ERP008729	Austria	Europe
GUT_GENOME091711	FengQ_2015__SID31367__bin.38	CIBIO	4855389	246	36243	58.16	69.41	1.72	0.63	94.96	0	0	10	NA	GUT_GENOME147598	MGYG-HGUT-02538	d__Bacteria;p__Proteobacteria;c__Gammaproteobacteria;o__Enterobacterales;f__Enterobacteriaceae;g__Klebsiella;s__Klebsiella pneumoniae	ERS608616	ERP008729	Austria	Europe
GUT_GENOME094286	FengQ_2015__SID530705__bin.18	CIBIO	4307787	748	7492	57.74	56.95	0	0.92	95.8	0	0	12	NA	GUT_GENOME147598	MGYG-HGUT-02538	d__Bacteria;p__Proteobacteria;c__Gammaproteobacteria;o__Enterobacterales;f__Enterobacteriaceae;g__Klebsiella;s__Klebsiella pneumoniae	ERS608552	ERP008729	Austria	Europe
GUT_GENOME096809	GeversD_2014__SKBSTL017__bin.4	CIBIO	2903095	57	92288	57.96	52.74	0	0.03	95.8	0	0	13	NA	GUT_GENOME147598	MGYG-HGUT-02538	d__Bacteria;p__Proteobacteria;c__Gammaproteobacteria;o__Enterobacterales;f__Enterobacteriaceae;g__Klebsiella;s__Klebsiella pneumoniae	SRS584712	SRP040765	United States	North America
GUT_GENOME097204	GeversD_2014__SKBSTL060__bin.19	CIBIO	4960826	377	20112	57.9	60.69	0	0.01	0	0	0	14	NA	GUT_GENOME147598	MGYG-HGUT-02538	d__Bacteria;p__Proteobacteria;c__Gammaproteobacteria;o__Enterobacterales;f__Enterobacteriaceae;g__Klebsiella;s__Klebsiella pneumoniae	SRS584701	SRP040765	United States	North America
GUT_GENOME097707	HeQ_2017__RSZAXPI003065-105__bin.7	CIBIO	5397473	45	211292	57.5	98.81	0.58	0.01	95.8	0	0	17	NA	GUT_GENOME147598	MGYG-HGUT-02538	d__Bacteria;p__Proteobacteria;c__Gammaproteobacteria;o__Enterobacterales;f__Enterobacteriaceae;g__Klebsiella;s__Klebsiella pneumoniae	ERS1343370	ERP017091	China	Asia
GUT_GENOME097921	HeQ_2017__RSZAXPI003098-132__bin.4	CIBIO	4567405	600	12544	57.92	57.18	0	0	88.24	0	0	9	NA	GUT_GENOME147598	MGYG-HGUT-02538	d__Bacteria;p__Proteobacteria;c__Gammaproteobacteria;o__Enterobacterales;f__Enterobacteriaceae;g__Klebsiella;s__Klebsiella pneumoniae	ERS1343374	ERP017091	China	Asia
GUT_GENOME098054	HeQ_2017__RSZAXPI003105-143__bin.46	CIBIO	4581315	208	54735	58.28	58.97	1.72	0.21	95.8	0	0	13	NA	GUT_GENOME147598	MGYG-HGUT-02538	d__Bacteria;p__Proteobacteria;c__Gammaproteobacteria;o__Enterobacterales;f__Enterobacteriaceae;g__Klebsiella;s__Klebsiella pneumoniae	ERS1343331	ERP017091	China	Asia
GUT_GENOME098124	HeQ_2017__SZAXPI029460-123__bin.34	CIBIO	4863754	50	132191	57.77	96.15	0.04	0.01	95.8	0	0	19	NA	GUT_GENOME147598	MGYG-HGUT-02538	d__Bacteria;p__Proteobacteria;c__Gammaproteobacteria;o__Enterobacterales;f__Enterobacteriaceae;g__Klebsiella;s__Klebsiella pneumoniae	ERS1343330	ERP017091	China	Asia
GUT_GENOME098292	HeQ_2017__SZAXPI029469-27__bin.7	CIBIO	4908210	217	40261	57.87	61.21	0	0	0	0	0	10	NA	GUT_GENOME147598	MGYG-HGUT-02538	d__Bacteria;p__Proteobacteria;c__Gammaproteobacteria;o__Enterobacterales;f__Enterobacteriaceae;g__Klebsiella;s__Klebsiella pneumoniae	ERS1343351	ERP017091	China	Asia
GUT_GENOME098368	HeQ_2017__SZAXPI029476-50__bin.6	CIBIO	4706496	485	16050	57.97	60.34	0	0.14	0	0	0	11	NA	GUT_GENOME147598	MGYG-HGUT-02538	d__Bacteria;p__Proteobacteria;c__Gammaproteobacteria;o__Enterobacterales;f__Enterobacteriaceae;g__Klebsiella;s__Klebsiella pneumoniae	ERS1343353	ERP017091	China	Asia
GUT_GENOME098547	HeQ_2017__SZAXPI029492-90__bin.35	CIBIO	4445086	677	9699	57.52	93.66	1.83	0.05	95.8	0	14.84	18	NA	GUT_GENOME147598	MGYG-HGUT-02538	d__Bacteria;p__Proteobacteria;c__Gammaproteobacteria;o__Enterobacterales;f__Enterobacteriaceae;g__Klebsiella;s__Klebsiella pneumoniae	ERS1343434	ERP017091	China	Asia
GUT_GENOME098566	HeQ_2017__SZAXPI029493-93__bin.8	CIBIO	4721228	556	13782	57.95	91.78	1.59	0.14	95.8	0	0	17	NA	GUT_GENOME147598	MGYG-HGUT-02538	d__Bacteria;p__Proteobacteria;c__Gammaproteobacteria;o__Enterobacterales;f__Enterobacteriaceae;g__Klebsiella;s__Klebsiella pneumoniae	ERS1343359	ERP017091	China	Asia
GUT_GENOME098627	HeQ_2017__SZAXPI029498-99__bin.18	CIBIO	5180586	20	481262	57.69	98.81	0.47	0	94.96	59.43	0	19	NA	GUT_GENOME147598	MGYG-HGUT-02538	d__Bacteria;p__Proteobacteria;c__Gammaproteobacteria;o__Enterobacterales;f__Enterobacteriaceae;g__Klebsiella;s__Klebsiella pneumoniae	ERS1343364	ERP017091	China	Asia
GUT_GENOME098778	HeQ_2017__SZAXPI029544-123__bin.20	CIBIO	2796080	11	419994	57.63	55.17	0	0	0	0	0	14	NA	GUT_GENOME147598	MGYG-HGUT-02538	d__Bacteria;p__Proteobacteria;c__Gammaproteobacteria;o__Enterobacterales;f__Enterobacteriaceae;g__Klebsiella;s__Klebsiella pneumoniae	ERS1343324	ERP017091	China	Asia
GUT_GENOME098796	HeQ_2017__SZAXPI029545-129__bin.26	CIBIO	3833987	17	284234	57.84	56.9	0	0.01	95.8	0	0	16	NA	GUT_GENOME147598	MGYG-HGUT-02538	d__Bacteria;p__Proteobacteria;c__Gammaproteobacteria;o__Enterobacterales;f__Enterobacteriaceae;g__Klebsiella;s__Klebsiella pneumoniae	ERS1343325	ERP017091	China	Asia
GUT_GENOME099005	HeQ_2017__SZAXPI029555-35__bin.66	CIBIO	4749451	167	47645	58.27	97.54	0.83	0.1	0	0	0	17	NA	GUT_GENOME147598	MGYG-HGUT-02538	d__Bacteria;p__Proteobacteria;c__Gammaproteobacteria;o__Enterobacterales;f__Enterobacteriaceae;g__Klebsiella;s__Klebsiella pneumoniae	ERS1343388	ERP017091	China	Asia
GUT_GENOME106184	KarlssonFH_2013__S577__bin.11	CIBIO	3960698	40	174286	57.86	58.62	0	0.27	0	0	0	12	NA	GUT_GENOME147598	MGYG-HGUT-02538	d__Bacteria;p__Proteobacteria;c__Gammaproteobacteria;o__Enterobacterales;f__Enterobacteriaceae;g__Klebsiella;s__Klebsiella pneumoniae	ERS235567	ERP002469	Sweden	Europe
GUT_GENOME107708	LeChatelierE_2013__MH0008__bin.13	CIBIO	4835175	324	29249	57.89	95.96	0.48	0.01	94.96	51.01	0	18	NA	GUT_GENOME147598	MGYG-HGUT-02538	d__Bacteria;p__Proteobacteria;c__Gammaproteobacteria;o__Enterobacterales;f__Enterobacteriaceae;g__Klebsiella;s__Klebsiella pneumoniae	ERS328723	ERP003612	Denmark	Europe
GUT_GENOME115875	LiJ_2014__MH0319__bin.10	CIBIO	4856635	357	21576	57.94	97.05	0.31	0.04	95.8	0	0	19	NA	GUT_GENOME147598	MGYG-HGUT-02538	d__Bacteria;p__Proteobacteria;c__Gammaproteobacteria;o__Enterobacterales;f__Enterobacteriaceae;g__Klebsiella;s__Klebsiella pneumoniae	ERS396328	ERP004605	Denmark	Europe
GUT_GENOME122017	LiJ_2014__V1.FI34__bin.4	CIBIO	4231131	792	6938	57.16	63.28	0	0.01	0	0	0	10	NA	GUT_GENOME147598	MGYG-HGUT-02538	d__Bacteria;p__Proteobacteria;c__Gammaproteobacteria;o__Enterobacterales;f__Enterobacteriaceae;g__Klebsiella;s__Klebsiella pneumoniae	ERS396525	ERP004605	Spain	Europe
GUT_GENOME122629	LiJ_2017__H1M412832__bin.9	CIBIO	5003359	85	113299	58.11	99.69	0.68	0	95.8	35.03	14.43	19	NA	GUT_GENOME147598	MGYG-HGUT-02538	d__Bacteria;p__Proteobacteria;c__Gammaproteobacteria;o__Enterobacterales;f__Enterobacteriaceae;g__Klebsiella;s__Klebsiella pneumoniae	ERS1138812	ERP015450	China	Asia
GUT_GENOME122773	LiJ_2017__H1M511833__bin.11	CIBIO	2695541	68	68727	58.21	58.37	0.04	0	94.96	59.43	0	16	NA	GUT_GENOME147598	MGYG-HGUT-02538	d__Bacteria;p__Proteobacteria;c__Gammaproteobacteria;o__Enterobacterales;f__Enterobacteriaceae;g__Klebsiella;s__Klebsiella pneumoniae	ERS1138813	ERP015450	China	Asia
GUT_GENOME123014	LiJ_2017__H1M513747__bin.24	CIBIO	4617355	500	13838	58.74	58.78	0	0.08	0	0	0	7	NA	GUT_GENOME147598	MGYG-HGUT-02538	d__Bacteria;p__Proteobacteria;c__Gammaproteobacteria;o__Enterobacterales;f__Enterobacteriaceae;g__Klebsiella;s__Klebsiella pneumoniae	ERS1138827	ERP015450	China	Asia
GUT_GENOME123060	LiJ_2017__H1M513810__bin.15	CIBIO	3170499	859	4290	58.58	70.14	0.87	0.05	0	0	0	11	NA	GUT_GENOME147598	MGYG-HGUT-02538	d__Bacteria;p__Proteobacteria;c__Gammaproteobacteria;o__Enterobacterales;f__Enterobacteriaceae;g__Klebsiella;s__Klebsiella pneumoniae	ERS1138790	ERP015450	China	Asia
GUT_GENOME123071	LiJ_2017__H1M513813__bin.13	CIBIO	4785117	159	43615	58.44	97.16	0.69	0.01	95.8	0	0	18	NA	GUT_GENOME147598	MGYG-HGUT-02538	d__Bacteria;p__Proteobacteria;c__Gammaproteobacteria;o__Enterobacterales;f__Enterobacteriaceae;g__Klebsiella;s__Klebsiella pneumoniae	ERS1138793	ERP015450	China	Asia
GUT_GENOME123111	LiJ_2017__H1M513816__bin.54	CIBIO	4989433	90	105415	58.02	97.74	0.83	0.03	95.8	0	0	17	NA	GUT_GENOME147598	MGYG-HGUT-02538	d__Bacteria;p__Proteobacteria;c__Gammaproteobacteria;o__Enterobacterales;f__Enterobacteriaceae;g__Klebsiella;s__Klebsiella pneumoniae	ERS1138796	ERP015450	China	Asia
GUT_GENOME123150	LiJ_2017__H1M513820__bin.32	CIBIO	4788735	335	22307	58.52	95.78	0.93	0.04	0	0	0	15	NA	GUT_GENOME147598	MGYG-HGUT-02538	d__Bacteria;p__Proteobacteria;c__Gammaproteobacteria;o__Enterobacterales;f__Enterobacteriaceae;g__Klebsiella;s__Klebsiella pneumoniae	ERS1138800	ERP015450	China	Asia
GUT_GENOME123162	LiJ_2017__H1M513823__bin.9	CIBIO	4068360	860	5943	59.26	85.06	0.58	0.11	95.8	0	0	13	NA	GUT_GENOME147598	MGYG-HGUT-02538	d__Bacteria;p__Proteobacteria;c__Gammaproteobacteria;o__Enterobacterales;f__Enterobacteriaceae;g__Klebsiella;s__Klebsiella pneumoniae	ERS1138803	ERP015450	China	Asia
GUT_GENOME123166	LiJ_2017__H1M513826__bin.18	CIBIO	4913770	263	31273	58.57	98.2	0.04	0	94.96	0	0	18	NA	GUT_GENOME147598	MGYG-HGUT-02538	d__Bacteria;p__Proteobacteria;c__Gammaproteobacteria;o__Enterobacterales;f__Enterobacteriaceae;g__Klebsiella;s__Klebsiella pneumoniae	ERS1138806	ERP015450	China	Asia
GUT_GENOME123199	LiJ_2017__H1M513912__bin.27	CIBIO	4664551	554	12023	58.47	95.57	1.11	0.01	95.8	0	0	15	NA	GUT_GENOME147598	MGYG-HGUT-02538	d__Bacteria;p__Proteobacteria;c__Gammaproteobacteria;o__Enterobacterales;f__Enterobacteriaceae;g__Klebsiella;s__Klebsiella pneumoniae	ERS1138792	ERP015450	China	Asia
GUT_GENOME123528	LiJ_2017__H2M513936__bin.14	CIBIO	4983642	184	41246	58.39	96.31	0.26	0.01	95.8	24.85	0	16	NA	GUT_GENOME147598	MGYG-HGUT-02538	d__Bacteria;p__Proteobacteria;c__Gammaproteobacteria;o__Enterobacterales;f__Enterobacteriaceae;g__Klebsiella;s__Klebsiella pneumoniae	ERS1138871	ERP015450	China	Asia
GUT_GENOME123726	LiJ_2017__H2M514906__bin.21	CIBIO	4099720	28	343593	57.42	88.5	0.04	0.01	95.8	0	0	18	NA	GUT_GENOME147598	MGYG-HGUT-02538	d__Bacteria;p__Proteobacteria;c__Gammaproteobacteria;o__Enterobacterales;f__Enterobacteriaceae;g__Klebsiella;s__Klebsiella pneumoniae	ERS1138842	ERP015450	China	Asia
GUT_GENOME123768	LiJ_2017__H2M514911__bin.21	CIBIO	3773499	780	5898	60.04	71.94	1.1	0.13	0	0	0	9	NA	GUT_GENOME147598	MGYG-HGUT-02538	d__Bacteria;p__Proteobacteria;c__Gammaproteobacteria;o__Enterobacterales;f__Enterobacteriaceae;g__Klebsiella;s__Klebsiella pneumoniae	ERS1138846	ERP015450	China	Asia
GUT_GENOME123831	LiJ_2017__H2M514943__bin.16	CIBIO	4919725	309	26817	58.57	96.76	0.2	0	95.8	0	0	18	NA	GUT_GENOME147598	MGYG-HGUT-02538	d__Bacteria;p__Proteobacteria;c__Gammaproteobacteria;o__Enterobacterales;f__Enterobacteriaceae;g__Klebsiella;s__Klebsiella pneumoniae	ERS1138877	ERP015450	China	Asia
GUT_GENOME123837	LiJ_2017__H2M515822__bin.15	CIBIO	4348198	821	6910	58.71	91.3	0.56	0.11	0	0	0	16	NA	GUT_GENOME147598	MGYG-HGUT-02538	d__Bacteria;p__Proteobacteria;c__Gammaproteobacteria;o__Enterobacterales;f__Enterobacteriaceae;g__Klebsiella;s__Klebsiella pneumoniae	ERS1138857	ERP015450	China	Asia
GUT_GENOME124246	LiJ_2017__H3M515107__bin.10	CIBIO	4919667	342	24771	58.43	97.97	0.57	0.03	95.8	0	0	17	NA	GUT_GENOME147598	MGYG-HGUT-02538	d__Bacteria;p__Proteobacteria;c__Gammaproteobacteria;o__Enterobacterales;f__Enterobacteriaceae;g__Klebsiella;s__Klebsiella pneumoniae	ERS1138900	ERP015450	China	Asia
GUT_GENOME124311	LiJ_2017__H3M515130__bin.8	CIBIO	4790600	236	32727	58.51	95.14	1.39	0.03	94.96	0	0	17	NA	GUT_GENOME147598	MGYG-HGUT-02538	d__Bacteria;p__Proteobacteria;c__Gammaproteobacteria;o__Enterobacterales;f__Enterobacteriaceae;g__Klebsiella;s__Klebsiella pneumoniae	ERS1138919	ERP015450	China	Asia
GUT_GENOME124357	LiJ_2017__H3M515910__bin.14	CIBIO	2746510	63	63298	58.46	56.41	0.5	0.01	95.8	0	0	12	NA	GUT_GENOME147598	MGYG-HGUT-02538	d__Bacteria;p__Proteobacteria;c__Gammaproteobacteria;o__Enterobacterales;f__Enterobacteriaceae;g__Klebsiella;s__Klebsiella pneumoniae	ERS1138890	ERP015450	China	Asia
GUT_GENOME124453	LiJ_2017__H3M516105__bin.22	CIBIO	4884211	108	84236	58.31	98.81	0.04	0	95.8	0	0	19	NA	GUT_GENOME147598	MGYG-HGUT-02538	d__Bacteria;p__Proteobacteria;c__Gammaproteobacteria;o__Enterobacterales;f__Enterobacteriaceae;g__Klebsiella;s__Klebsiella pneumoniae	ERS1138899	ERP015450	China	Asia
GUT_GENOME124550	LiJ_2017__H3M516154__bin.1	CIBIO	4818640	75	102572	58.16	63.79	0	0.01	94.96	0	0	16	NA	GUT_GENOME147598	MGYG-HGUT-02538	d__Bacteria;p__Proteobacteria;c__Gammaproteobacteria;o__Enterobacterales;f__Enterobacteriaceae;g__Klebsiella;s__Klebsiella pneumoniae	ERS1138934	ERP015450	China	Asia
GUT_GENOME124642	LiJ_2017__H3M517134__bin.2	CIBIO	4940793	189	38986	58.32	99.09	0.26	0	94.96	99.67	86.22	20	NA	GUT_GENOME147598	MGYG-HGUT-02538	d__Bacteria;p__Proteobacteria;c__Gammaproteobacteria;o__Enterobacterales;f__Enterobacteriaceae;g__Klebsiella;s__Klebsiella pneumoniae	ERS1138922	ERP015450	China	Asia
GUT_GENOME124790	LiJ_2017__H3M615846__bin.28	CIBIO	3427303	960	4044	59.95	53.45	0	0.37	0	0	0	9	NA	GUT_GENOME147598	MGYG-HGUT-02538	d__Bacteria;p__Proteobacteria;c__Gammaproteobacteria;o__Enterobacterales;f__Enterobacteriaceae;g__Klebsiella;s__Klebsiella pneumoniae	ERS1138881	ERP015450	China	Asia
GUT_GENOME125039	LiJ_2017__nHM410727__bin.5	CIBIO	4649832	530	12695	58.59	93.83	0.89	0.32	0	0	0	15	NA	GUT_GENOME147598	MGYG-HGUT-02538	d__Bacteria;p__Proteobacteria;c__Gammaproteobacteria;o__Enterobacterales;f__Enterobacteriaceae;g__Klebsiella;s__Klebsiella pneumoniae	ERS1138754	ERP015450	China	Asia
GUT_GENOME125180	LiJ_2017__nHM510732__bin.39	CIBIO	4860151	201	39145	58.49	97.76	0.33	0	95.8	0	14.84	18	NA	GUT_GENOME147598	MGYG-HGUT-02538	d__Bacteria;p__Proteobacteria;c__Gammaproteobacteria;o__Enterobacterales;f__Enterobacteriaceae;g__Klebsiella;s__Klebsiella pneumoniae	ERS1138757	ERP015450	China	Asia
GUT_GENOME125314	LiJ_2017__nHM511735__bin.10	CIBIO	4631555	334	21949	58.68	95.67	1.36	0.04	94.96	0	0	16	NA	GUT_GENOME147598	MGYG-HGUT-02538	d__Bacteria;p__Proteobacteria;c__Gammaproteobacteria;o__Enterobacterales;f__Enterobacteriaceae;g__Klebsiella;s__Klebsiella pneumoniae	ERS1138758	ERP015450	China	Asia
GUT_GENOME125424	LiJ_2017__nHM512806__bin.2	CIBIO	3320058	74	77756	58.26	70.79	0.79	0.06	95.8	0	0	16	NA	GUT_GENOME147598	MGYG-HGUT-02538	d__Bacteria;p__Proteobacteria;c__Gammaproteobacteria;o__Enterobacterales;f__Enterobacteriaceae;g__Klebsiella;s__Klebsiella pneumoniae	ERS1138767	ERP015450	China	Asia
GUT_GENOME126989	LiuW_2016__SRR3992955__bin.21	CIBIO	4790451	247	31525	58.23	62.07	0	0.71	94.96	0	0	14	NA	GUT_GENOME147598	MGYG-HGUT-02538	d__Bacteria;p__Proteobacteria;c__Gammaproteobacteria;o__Enterobacterales;f__Enterobacteriaceae;g__Klebsiella;s__Klebsiella pneumoniae	SRS1596768	SRP080787	Mongolia	Asia
GUT_GENOME127052	LiuW_2016__SRR3992958__bin.33	CIBIO	4816006	377	18573	58.51	66.38	0	0.04	95.8	0	0	16	NA	GUT_GENOME147598	MGYG-HGUT-02538	d__Bacteria;p__Proteobacteria;c__Gammaproteobacteria;o__Enterobacterales;f__Enterobacteriaceae;g__Klebsiella;s__Klebsiella pneumoniae	SRS1596771	SRP080787	Mongolia	Asia
GUT_GENOME127867	LiuW_2016__SRR3992991__bin.133	CIBIO	4752049	284	25808	58.5	69.83	0	0.5	95.8	25.31	0	14	NA	GUT_GENOME147598	MGYG-HGUT-02538	d__Bacteria;p__Proteobacteria;c__Gammaproteobacteria;o__Enterobacterales;f__Enterobacteriaceae;g__Klebsiella;s__Klebsiella pneumoniae	SRS1596804	SRP080787	Mongolia	Asia
GUT_GENOME129568	LiuW_2016__SRR3993058__bin.78	CIBIO	4941836	241	31316	58.23	96.03	0.04	0	95.8	0	0	17	NA	GUT_GENOME147598	MGYG-HGUT-02538	d__Bacteria;p__Proteobacteria;c__Gammaproteobacteria;o__Enterobacterales;f__Enterobacteriaceae;g__Klebsiella;s__Klebsiella pneumoniae	SRS1596871	SRP080787	Mongolia	Asia
GUT_GENOME129908	LoombaR_2017__SID0004_cle__bin.2	CIBIO	4948967	34	224800	57.81	95.54	0.35	0	95.8	0	0	19	NA	GUT_GENOME147598	MGYG-HGUT-02538	d__Bacteria;p__Proteobacteria;c__Gammaproteobacteria;o__Enterobacterales;f__Enterobacteriaceae;g__Klebsiella;s__Klebsiella pneumoniae	SRS1994030	SRP100446	United States	North America
GUT_GENOME130042	LoombaR_2017__SID0012_qdz__bin.40	CIBIO	4930687	285	30510	58.2	98.12	1.37	0.25	95.8	0	0	18	NA	GUT_GENOME147598	MGYG-HGUT-02538	d__Bacteria;p__Proteobacteria;c__Gammaproteobacteria;o__Enterobacterales;f__Enterobacteriaceae;g__Klebsiella;s__Klebsiella pneumoniae	SRS1994025	SRP100446	United States	North America
GUT_GENOME130549	LoombaR_2017__SID5395_kej__bin.24	CIBIO	5080277	48	168849	57.69	98.51	3.22	0	95.8	99.67	0	18	NA	GUT_GENOME147598	MGYG-HGUT-02538	d__Bacteria;p__Proteobacteria;c__Gammaproteobacteria;o__Enterobacterales;f__Enterobacteriaceae;g__Klebsiella;s__Klebsiella pneumoniae	SRS1993565	SRP100446	United States	North America
GUT_GENOME132284	NielsenHB_2014__MH0008__bin.13	CIBIO	4498720	569	14484	57.59	93.12	0.94	0	94.96	0	0	15	NA	GUT_GENOME147598	MGYG-HGUT-02538	d__Bacteria;p__Proteobacteria;c__Gammaproteobacteria;o__Enterobacterales;f__Enterobacteriaceae;g__Klebsiella;s__Klebsiella pneumoniae	ERS199007	ERP002061	Denmark	Europe
GUT_GENOME136415	NielsenHB_2014__V1_CD10_0__bin.9	CIBIO	5147069	75	132053	57.73	98.15	0.24	0.01	95.8	0	0	19	NA	GUT_GENOME147598	MGYG-HGUT-02538	d__Bacteria;p__Proteobacteria;c__Gammaproteobacteria;o__Enterobacterales;f__Enterobacteriaceae;g__Klebsiella;s__Klebsiella pneumoniae	ERS199275	ERP002061	Spain	Europe
GUT_GENOME140154	OlmMR_2017__S2_005_007G1__bin.2	CIBIO	4957107	53	153376	57.9	98.28	0.04	0.39	0	0	0	18	NA	GUT_GENOME147598	MGYG-HGUT-02538	d__Bacteria;p__Proteobacteria;c__Gammaproteobacteria;o__Enterobacterales;f__Enterobacteriaceae;g__Klebsiella;s__Klebsiella pneumoniae	SRS1529660	SRP077514	United States	North America
GUT_GENOME140156	OlmMR_2017__S2_005_008G1__bin.4	CIBIO	4392416	40	183261	57.73	91.22	0.04	0.35	94.96	0	0	17	NA	GUT_GENOME147598	MGYG-HGUT-02538	d__Bacteria;p__Proteobacteria;c__Gammaproteobacteria;o__Enterobacterales;f__Enterobacteriaceae;g__Klebsiella;s__Klebsiella pneumoniae	SRS1529661	SRP077514	United States	North America
GUT_GENOME140160	OlmMR_2017__S2_005_011G1__bin.4	CIBIO	5063751	59	156870	57.74	79.66	0	0.64	94.96	0	0	17	NA	GUT_GENOME147598	MGYG-HGUT-02538	d__Bacteria;p__Proteobacteria;c__Gammaproteobacteria;o__Enterobacterales;f__Enterobacteriaceae;g__Klebsiella;s__Klebsiella pneumoniae	SRS1529662	SRP077514	United States	North America
GUT_GENOME140161	OlmMR_2017__S2_005_014G1__bin.1	CIBIO	5048834	126	76801	57.81	71.03	0	0.63	94.96	0	0	14	NA	GUT_GENOME147598	MGYG-HGUT-02538	d__Bacteria;p__Proteobacteria;c__Gammaproteobacteria;o__Enterobacterales;f__Enterobacteriaceae;g__Klebsiella;s__Klebsiella pneumoniae	SRS1529664	SRP077514	United States	North America
GUT_GENOME140166	OlmMR_2017__S2_005_015G1__bin.5	CIBIO	4904374	120	86269	57.85	68.89	1.72	0.62	94.96	0	0	10	NA	GUT_GENOME147598	MGYG-HGUT-02538	d__Bacteria;p__Proteobacteria;c__Gammaproteobacteria;o__Enterobacterales;f__Enterobacteriaceae;g__Klebsiella;s__Klebsiella pneumoniae	SRS1529666	SRP077514	United States	North America
GUT_GENOME140168	OlmMR_2017__S2_005_016G1__bin.3	CIBIO	4219586	50	207978	57.79	52.07	0	0.65	0	0	0	15	NA	GUT_GENOME147598	MGYG-HGUT-02538	d__Bacteria;p__Proteobacteria;c__Gammaproteobacteria;o__Enterobacterales;f__Enterobacteriaceae;g__Klebsiella;s__Klebsiella pneumoniae	SRS1529668	SRP077514	United States	North America
GUT_GENOME140172	OlmMR_2017__S2_005_017G1__bin.3	CIBIO	2391818	17	183247	57.65	56.7	0	0.81	0	0	0	11	NA	GUT_GENOME147598	MGYG-HGUT-02538	d__Bacteria;p__Proteobacteria;c__Gammaproteobacteria;o__Enterobacterales;f__Enterobacteriaceae;g__Klebsiella;s__Klebsiella pneumoniae	SRS1529669	SRP077514	United States	North America
GUT_GENOME140177	OlmMR_2017__S2_005_018G1__bin.6	CIBIO	4931176	148	73703	57.93	58.97	0	0.67	94.96	0	0	14	NA	GUT_GENOME147598	MGYG-HGUT-02538	d__Bacteria;p__Proteobacteria;c__Gammaproteobacteria;o__Enterobacterales;f__Enterobacteriaceae;g__Klebsiella;s__Klebsiella pneumoniae	SRS1529670	SRP077514	United States	North America
GUT_GENOME140179	OlmMR_2017__S2_005_019G1__bin.1	CIBIO	4975469	134	66311	57.82	66.88	0	0.7	94.96	0	0	12	NA	GUT_GENOME147598	MGYG-HGUT-02538	d__Bacteria;p__Proteobacteria;c__Gammaproteobacteria;o__Enterobacterales;f__Enterobacteriaceae;g__Klebsiella;s__Klebsiella pneumoniae	SRS1529671	SRP077514	United States	North America
GUT_GENOME140188	OlmMR_2017__S2_005_020G1__bin.8	CIBIO	4960278	137	67961	57.88	69.31	3.45	0.63	0	0	0	12	NA	GUT_GENOME147598	MGYG-HGUT-02538	d__Bacteria;p__Proteobacteria;c__Gammaproteobacteria;o__Enterobacterales;f__Enterobacteriaceae;g__Klebsiella;s__Klebsiella pneumoniae	SRS1529672	SRP077514	United States	North America
GUT_GENOME140191	OlmMR_2017__S2_005_021G1__bin.4	CIBIO	4977124	125	80965	57.82	64.81	0	0.69	94.96	0	0	13	NA	GUT_GENOME147598	MGYG-HGUT-02538	d__Bacteria;p__Proteobacteria;c__Gammaproteobacteria;o__Enterobacterales;f__Enterobacteriaceae;g__Klebsiella;s__Klebsiella pneumoniae	SRS1529673	SRP077514	United States	North America
GUT_GENOME140215	OlmMR_2017__S2_005_026G1__bin.8	CIBIO	5096208	52	136618	57.73	98.64	0.19	0.58	94.96	0	0	19	NA	GUT_GENOME147598	MGYG-HGUT-02538	d__Bacteria;p__Proteobacteria;c__Gammaproteobacteria;o__Enterobacterales;f__Enterobacteriaceae;g__Klebsiella;s__Klebsiella pneumoniae	SRS1529680	SRP077514	United States	North America
GUT_GENOME140219	OlmMR_2017__S2_005_027G1__bin.4	CIBIO	4958265	63	151865	57.84	96.65	0.19	1.01	94.96	0	0	14	NA	GUT_GENOME147598	MGYG-HGUT-02538	d__Bacteria;p__Proteobacteria;c__Gammaproteobacteria;o__Enterobacterales;f__Enterobacteriaceae;g__Klebsiella;s__Klebsiella pneumoniae	SRS1529681	SRP077514	United States	North America
GUT_GENOME148064	QinJ_2012__CON-012__bin.26	CIBIO	4776480	402	18113	57.89	94.61	1.31	0.04	95.8	0	0	16	NA	GUT_GENOME147598	MGYG-HGUT-02538	d__Bacteria;p__Proteobacteria;c__Gammaproteobacteria;o__Enterobacterales;f__Enterobacteriaceae;g__Klebsiella;s__Klebsiella pneumoniae	NA	NA	China	Asia
GUT_GENOME148074	QinJ_2012__CON-013__bin.20	CIBIO	4668853	431	16454	58.07	56.38	0	0.64	95.8	0	0	17	NA	GUT_GENOME147598	MGYG-HGUT-02538	d__Bacteria;p__Proteobacteria;c__Gammaproteobacteria;o__Enterobacterales;f__Enterobacteriaceae;g__Klebsiella;s__Klebsiella pneumoniae	NA	NA	China	Asia
GUT_GENOME148290	QinJ_2012__CON-027__bin.6	CIBIO	4792208	371	19856	57.99	59.64	0	0.8	0	0	0	10	NA	GUT_GENOME147598	MGYG-HGUT-02538	d__Bacteria;p__Proteobacteria;c__Gammaproteobacteria;o__Enterobacterales;f__Enterobacteriaceae;g__Klebsiella;s__Klebsiella pneumoniae	NA	NA	China	Asia
GUT_GENOME148468	QinJ_2012__CON-039__bin.27	CIBIO	3721913	747	6303	57.1	86.91	0.88	0.88	95.8	0	0	14	NA	GUT_GENOME147598	MGYG-HGUT-02538	d__Bacteria;p__Proteobacteria;c__Gammaproteobacteria;o__Enterobacterales;f__Enterobacteriaceae;g__Klebsiella;s__Klebsiella pneumoniae	NA	NA	China	Asia
GUT_GENOME148527	QinJ_2012__CON-043__bin.12	CIBIO	4233557	659	9248	57.31	93.17	2.29	0.13	94.96	0	0	18	NA	GUT_GENOME147598	MGYG-HGUT-02538	d__Bacteria;p__Proteobacteria;c__Gammaproteobacteria;o__Enterobacterales;f__Enterobacteriaceae;g__Klebsiella;s__Klebsiella pneumoniae	NA	NA	China	Asia
GUT_GENOME148719	QinJ_2012__CON-055__bin.20	CIBIO	4612669	36	226467	57.2	94.35	0.33	0.02	95.8	0	99.86	18	NA	GUT_GENOME147598	MGYG-HGUT-02538	d__Bacteria;p__Proteobacteria;c__Gammaproteobacteria;o__Enterobacterales;f__Enterobacteriaceae;g__Klebsiella;s__Klebsiella pneumoniae	NA	NA	China	Asia
GUT_GENOME148840	QinJ_2012__CON-063__bin.24	CIBIO	2339404	768	3195	57.97	53.9	0.47	0.24	0	0	0	10	NA	GUT_GENOME147598	MGYG-HGUT-02538	d__Bacteria;p__Proteobacteria;c__Gammaproteobacteria;o__Enterobacterales;f__Enterobacteriaceae;g__Klebsiella;s__Klebsiella pneumoniae	NA	NA	China	Asia
GUT_GENOME148850	QinJ_2012__CON-064__bin.12	CIBIO	3432430	964	3992	58.18	72.81	0.81	0.1	0	0	0	16	NA	GUT_GENOME147598	MGYG-HGUT-02538	d__Bacteria;p__Proteobacteria;c__Gammaproteobacteria;o__Enterobacterales;f__Enterobacteriaceae;g__Klebsiella;s__Klebsiella pneumoniae	NA	NA	China	Asia
GUT_GENOME149048	QinJ_2012__CON-075__bin.34	CIBIO	3505153	886	4708	57.84	84.32	1.46	0.36	0	0	0	13	NA	GUT_GENOME147598	MGYG-HGUT-02538	d__Bacteria;p__Proteobacteria;c__Gammaproteobacteria;o__Enterobacterales;f__Enterobacteriaceae;g__Klebsiella;s__Klebsiella pneumoniae	NA	NA	China	Asia
GUT_GENOME149235	QinJ_2012__CON-085__bin.23	CIBIO	4033354	655	8305	57.26	89.96	1.06	0.09	95.8	0	0	19	NA	GUT_GENOME147598	MGYG-HGUT-02538	d__Bacteria;p__Proteobacteria;c__Gammaproteobacteria;o__Enterobacterales;f__Enterobacteriaceae;g__Klebsiella;s__Klebsiella pneumoniae	NA	NA	China	Asia
GUT_GENOME149360	QinJ_2012__CON-095__bin.19	CIBIO	3457659	805	5092	57.94	76.33	1.09	0.12	0	0	0	14	NA	GUT_GENOME147598	MGYG-HGUT-02538	d__Bacteria;p__Proteobacteria;c__Gammaproteobacteria;o__Enterobacterales;f__Enterobacteriaceae;g__Klebsiella;s__Klebsiella pneumoniae	NA	NA	China	Asia
GUT_GENOME149531	QinJ_2012__CON-104__bin.19	CIBIO	4062167	23	444204	57.19	87.35	0.61	0.01	95.8	0	0	18	NA	GUT_GENOME147598	MGYG-HGUT-02538	d__Bacteria;p__Proteobacteria;c__Gammaproteobacteria;o__Enterobacterales;f__Enterobacteriaceae;g__Klebsiella;s__Klebsiella pneumoniae	NA	NA	China	Asia
GUT_GENOME149579	QinJ_2012__CON-109__bin.14	CIBIO	3136238	22	269122	57.96	68.54	0.33	0.4	95.8	0	0	15	NA	GUT_GENOME147598	MGYG-HGUT-02538	d__Bacteria;p__Proteobacteria;c__Gammaproteobacteria;o__Enterobacterales;f__Enterobacteriaceae;g__Klebsiella;s__Klebsiella pneumoniae	NA	NA	China	Asia
GUT_GENOME149602	QinJ_2012__CON-111__bin.10	CIBIO	4080733	860	5938	58.46	83.64	2.43	0.5	0	0	0	14	NA	GUT_GENOME147598	MGYG-HGUT-02538	d__Bacteria;p__Proteobacteria;c__Gammaproteobacteria;o__Enterobacterales;f__Enterobacteriaceae;g__Klebsiella;s__Klebsiella pneumoniae	NA	NA	China	Asia
GUT_GENOME149692	QinJ_2012__DLF010__bin.21	CIBIO	3822556	892	5013	57.29	86.95	2.4	0.1	0	0	0	16	NA	GUT_GENOME147598	MGYG-HGUT-02538	d__Bacteria;p__Proteobacteria;c__Gammaproteobacteria;o__Enterobacterales;f__Enterobacteriaceae;g__Klebsiella;s__Klebsiella pneumoniae	SRS259442	SRP008047	China	Asia
GUT_GENOME149845	QinJ_2012__DLM010__bin.22	CIBIO	5069289	30	320310	57.77	98.81	0.07	0.02	95.8	0	0	19	NA	GUT_GENOME147598	MGYG-HGUT-02538	d__Bacteria;p__Proteobacteria;c__Gammaproteobacteria;o__Enterobacterales;f__Enterobacteriaceae;g__Klebsiella;s__Klebsiella pneumoniae	SRS259512	SRP008047	China	Asia
GUT_GENOME149885	QinJ_2012__DLM013__bin.33	CIBIO	4876737	202	45134	58.04	96.69	0.63	0.03	95.8	0	0	15	NA	GUT_GENOME147598	MGYG-HGUT-02538	d__Bacteria;p__Proteobacteria;c__Gammaproteobacteria;o__Enterobacterales;f__Enterobacteriaceae;g__Klebsiella;s__Klebsiella pneumoniae	SRS259514	SRP008047	China	Asia
GUT_GENOME150416	QinJ_2012__DOM025__bin.20	CIBIO	3654301	915	4781	57.47	83.94	1.81	0.13	94.96	0	0	16	NA	GUT_GENOME147598	MGYG-HGUT-02538	d__Bacteria;p__Proteobacteria;c__Gammaproteobacteria;o__Enterobacterales;f__Enterobacteriaceae;g__Klebsiella;s__Klebsiella pneumoniae	SRS259468	SRP008047	China	Asia
GUT_GENOME151193	QinJ_2012__NOM026__bin.30	CIBIO	4841490	247	33478	57.9	93.6	1.35	0.01	94.96	0	0	17	NA	GUT_GENOME147598	MGYG-HGUT-02538	d__Bacteria;p__Proteobacteria;c__Gammaproteobacteria;o__Enterobacterales;f__Enterobacteriaceae;g__Klebsiella;s__Klebsiella pneumoniae	SRS259505	SRP008047	China	Asia
GUT_GENOME151260	QinJ_2012__T2D-002__bin.19	CIBIO	4260328	643	9480	56.91	91.87	1.32	0.06	95.8	0	0	17	NA	GUT_GENOME147598	MGYG-HGUT-02538	d__Bacteria;p__Proteobacteria;c__Gammaproteobacteria;o__Enterobacterales;f__Enterobacteriaceae;g__Klebsiella;s__Klebsiella pneumoniae	SRS294993	SRP008047	China	Asia
GUT_GENOME151291	QinJ_2012__T2D-003__bin.9	CIBIO	3839205	708	7003	57.07	86.53	1.91	0.53	95.8	0	0	17	NA	GUT_GENOME147598	MGYG-HGUT-02538	d__Bacteria;p__Proteobacteria;c__Gammaproteobacteria;o__Enterobacterales;f__Enterobacteriaceae;g__Klebsiella;s__Klebsiella pneumoniae	NA	NA	China	Asia
GUT_GENOME151406	QinJ_2012__T2D-011__bin.5	CIBIO	4769869	332	22953	57.85	96.98	0.48	0.12	95.8	0	15.66	18	NA	GUT_GENOME147598	MGYG-HGUT-02538	d__Bacteria;p__Proteobacteria;c__Gammaproteobacteria;o__Enterobacterales;f__Enterobacteriaceae;g__Klebsiella;s__Klebsiella pneumoniae	SRS294942	SRP008047	China	Asia
GUT_GENOME151459	QinJ_2012__T2D-014__bin.18	CIBIO	4138098	598	9163	58.62	73.28	3.45	0.64	95.8	0	0	14	NA	GUT_GENOME147598	MGYG-HGUT-02538	d__Bacteria;p__Proteobacteria;c__Gammaproteobacteria;o__Enterobacterales;f__Enterobacteriaceae;g__Klebsiella;s__Klebsiella pneumoniae	SRS294964	SRP008047	China	Asia
GUT_GENOME151573	QinJ_2012__T2D-020__bin.27	CIBIO	4734649	200	42207	57.99	62.41	0	0.59	94.96	0	0	10	NA	GUT_GENOME147598	MGYG-HGUT-02538	d__Bacteria;p__Proteobacteria;c__Gammaproteobacteria;o__Enterobacterales;f__Enterobacteriaceae;g__Klebsiella;s__Klebsiella pneumoniae	NA	NA	China	Asia
GUT_GENOME151881	QinJ_2012__T2D-034__bin.5	CIBIO	2724087	132	32038	58.27	63.85	0.61	0.25	95.8	0	0	16	NA	GUT_GENOME147598	MGYG-HGUT-02538	d__Bacteria;p__Proteobacteria;c__Gammaproteobacteria;o__Enterobacterales;f__Enterobacteriaceae;g__Klebsiella;s__Klebsiella pneumoniae	SRS294996	SRP008047	China	Asia
GUT_GENOME151964	QinJ_2012__T2D-039__bin.26	CIBIO	4084115	660	8692	57.39	90.9	0.77	0.15	95.8	0	33.26	18	NA	GUT_GENOME147598	MGYG-HGUT-02538	d__Bacteria;p__Proteobacteria;c__Gammaproteobacteria;o__Enterobacterales;f__Enterobacteriaceae;g__Klebsiella;s__Klebsiella pneumoniae	NA	NA	China	Asia
GUT_GENOME151992	QinJ_2012__T2D-041__bin.17	CIBIO	3591801	904	4743	57.24	81.28	2.81	0.77	95.8	0	0	17	NA	GUT_GENOME147598	MGYG-HGUT-02538	d__Bacteria;p__Proteobacteria;c__Gammaproteobacteria;o__Enterobacterales;f__Enterobacteriaceae;g__Klebsiella;s__Klebsiella pneumoniae	SRS294998	SRP008047	China	Asia
GUT_GENOME152048	QinJ_2012__T2D-043__bin.17	CIBIO	4464078	411	19081	57.64	94.73	0.55	0.05	95.8	0	0	19	NA	GUT_GENOME147598	MGYG-HGUT-02538	d__Bacteria;p__Proteobacteria;c__Gammaproteobacteria;o__Enterobacterales;f__Enterobacteriaceae;g__Klebsiella;s__Klebsiella pneumoniae	NA	NA	China	Asia
GUT_GENOME152405	QinJ_2012__T2D-061__bin.5	CIBIO	2261248	110	31964	57.65	55.18	0.47	0.12	95.8	24.85	0	11	NA	GUT_GENOME147598	MGYG-HGUT-02538	d__Bacteria;p__Proteobacteria;c__Gammaproteobacteria;o__Enterobacterales;f__Enterobacteriaceae;g__Klebsiella;s__Klebsiella pneumoniae	SRS295011	SRP008047	China	Asia
GUT_GENOME152484	QinJ_2012__T2D-064__bin.8	CIBIO	2943610	794	4256	56.3	69.83	1.25	0.36	0	0	0	12	NA	GUT_GENOME147598	MGYG-HGUT-02538	d__Bacteria;p__Proteobacteria;c__Gammaproteobacteria;o__Enterobacterales;f__Enterobacteriaceae;g__Klebsiella;s__Klebsiella pneumoniae	NA	NA	China	Asia
GUT_GENOME152532	QinJ_2012__T2D-067__bin.12	CIBIO	3790613	810	5815	56.83	63.95	1.72	0.92	94.96	0	0	14	NA	GUT_GENOME147598	MGYG-HGUT-02538	d__Bacteria;p__Proteobacteria;c__Gammaproteobacteria;o__Enterobacterales;f__Enterobacteriaceae;g__Klebsiella;s__Klebsiella pneumoniae	NA	NA	China	Asia
GUT_GENOME152938	QinJ_2012__T2D-087__bin.7	CIBIO	4670983	566	12600	57.1	94.14	2.71	0.05	95.8	0	0	19	NA	GUT_GENOME147598	MGYG-HGUT-02538	d__Bacteria;p__Proteobacteria;c__Gammaproteobacteria;o__Enterobacterales;f__Enterobacteriaceae;g__Klebsiella;s__Klebsiella pneumoniae	SRS295025	SRP008047	China	Asia
GUT_GENOME153185	QinJ_2012__T2D-098__bin.6	CIBIO	4734804	216	37541	58.03	93.67	1.19	0.21	95.8	0	0	17	NA	GUT_GENOME147598	MGYG-HGUT-02538	d__Bacteria;p__Proteobacteria;c__Gammaproteobacteria;o__Enterobacterales;f__Enterobacteriaceae;g__Klebsiella;s__Klebsiella pneumoniae	NA	NA	China	Asia
GUT_GENOME153329	QinJ_2012__T2D-105__bin.25	CIBIO	4040129	1026	4612	58.08	83.9	2.8	1.08	0	0	0	11	NA	GUT_GENOME147598	MGYG-HGUT-02538	d__Bacteria;p__Proteobacteria;c__Gammaproteobacteria;o__Enterobacterales;f__Enterobacteriaceae;g__Klebsiella;s__Klebsiella pneumoniae	SRS294931	SRP008047	China	Asia
GUT_GENOME153620	QinN_2014__HD-20__bin.26	CIBIO	3413190	28	311646	57.81	76.72	0.04	0.04	0	23.29	0	18	NA	GUT_GENOME147598	MGYG-HGUT-02538	d__Bacteria;p__Proteobacteria;c__Gammaproteobacteria;o__Enterobacterales;f__Enterobacteriaceae;g__Klebsiella;s__Klebsiella pneumoniae	ERS475123	ERP005860	China	Asia
GUT_GENOME153798	QinN_2014__HD-30__bin.40	CIBIO	3436190	866	4880	58.89	52.59	0	0.73	0	0	0	11	NA	GUT_GENOME147598	MGYG-HGUT-02538	d__Bacteria;p__Proteobacteria;c__Gammaproteobacteria;o__Enterobacterales;f__Enterobacteriaceae;g__Klebsiella;s__Klebsiella pneumoniae	ERS475136	ERP005860	China	Asia
GUT_GENOME154115	QinN_2014__HD-43__bin.6	CIBIO	4568394	391	17271	58.14	96.21	2.16	0.3	95.8	0	0	16	NA	GUT_GENOME147598	MGYG-HGUT-02538	d__Bacteria;p__Proteobacteria;c__Gammaproteobacteria;o__Enterobacterales;f__Enterobacteriaceae;g__Klebsiella;s__Klebsiella pneumoniae	ERS475153	ERP005860	China	Asia
GUT_GENOME155399	QinN_2014__LD-18__bin.8	CIBIO	3919105	26	182407	57.48	82.47	0.83	0.38	95.8	0	0	18	NA	GUT_GENOME147598	MGYG-HGUT-02538	d__Bacteria;p__Proteobacteria;c__Gammaproteobacteria;o__Enterobacterales;f__Enterobacteriaceae;g__Klebsiella;s__Klebsiella pneumoniae	ERS475260	ERP005860	China	Asia
GUT_GENOME155445	QinN_2014__LD-21__bin.22	CIBIO	4779511	72	126024	58.09	97.92	0.21	0.1	94.96	0	0	19	NA	GUT_GENOME147598	MGYG-HGUT-02538	d__Bacteria;p__Proteobacteria;c__Gammaproteobacteria;o__Enterobacterales;f__Enterobacteriaceae;g__Klebsiella;s__Klebsiella pneumoniae	ERS475265	ERP005860	China	Asia
GUT_GENOME155496	QinN_2014__LD-23__bin.24	CIBIO	3022065	19	488453	57.56	62.91	0.24	0.01	95.8	0	0	14	NA	GUT_GENOME147598	MGYG-HGUT-02538	d__Bacteria;p__Proteobacteria;c__Gammaproteobacteria;o__Enterobacterales;f__Enterobacteriaceae;g__Klebsiella;s__Klebsiella pneumoniae	ERS475268	ERP005860	China	Asia
GUT_GENOME155562	QinN_2014__LD-26__bin.40	CIBIO	4473322	628	10016	58.28	57.05	0	1.08	95.8	0	0	16	NA	GUT_GENOME147598	MGYG-HGUT-02538	d__Bacteria;p__Proteobacteria;c__Gammaproteobacteria;o__Enterobacterales;f__Enterobacteriaceae;g__Klebsiella;s__Klebsiella pneumoniae	ERS475273	ERP005860	China	Asia
GUT_GENOME155793	QinN_2014__LD-38__bin.42	CIBIO	4903465	155	50957	58.15	98.14	0.14	0.15	95.8	0	13.91	18	NA	GUT_GENOME147598	MGYG-HGUT-02538	d__Bacteria;p__Proteobacteria;c__Gammaproteobacteria;o__Enterobacterales;f__Enterobacteriaceae;g__Klebsiella;s__Klebsiella pneumoniae	ERS475296	ERP005860	China	Asia
GUT_GENOME156036	QinN_2014__LD-51__bin.61	CIBIO	5023982	77	95737	57.93	94.93	1.13	0.23	95.8	0	0	19	NA	GUT_GENOME147598	MGYG-HGUT-02538	d__Bacteria;p__Proteobacteria;c__Gammaproteobacteria;o__Enterobacterales;f__Enterobacteriaceae;g__Klebsiella;s__Klebsiella pneumoniae	ERS475316	ERP005860	China	Asia
GUT_GENOME156045	QinN_2014__LD-52__bin.17	CIBIO	3920394	31	171442	57.65	63.79	0	0.09	95.8	0	0	17	NA	GUT_GENOME147598	MGYG-HGUT-02538	d__Bacteria;p__Proteobacteria;c__Gammaproteobacteria;o__Enterobacterales;f__Enterobacteriaceae;g__Klebsiella;s__Klebsiella pneumoniae	ERS475317	ERP005860	China	Asia
GUT_GENOME156158	QinN_2014__LD-59__bin.9	CIBIO	4280374	803	6999	57.78	87.79	2.54	0.16	94.96	0	0	14	NA	GUT_GENOME147598	MGYG-HGUT-02538	d__Bacteria;p__Proteobacteria;c__Gammaproteobacteria;o__Enterobacterales;f__Enterobacteriaceae;g__Klebsiella;s__Klebsiella pneumoniae	ERS475326	ERP005860	China	Asia
GUT_GENOME156346	QinN_2014__LD-71__bin.19	CIBIO	5076152	480	14861	58.59	64.66	1.72	1.15	0	0	0	14	NA	GUT_GENOME147598	MGYG-HGUT-02538	d__Bacteria;p__Proteobacteria;c__Gammaproteobacteria;o__Enterobacterales;f__Enterobacteriaceae;g__Klebsiella;s__Klebsiella pneumoniae	ERS475347	ERP005860	China	Asia
GUT_GENOME156367	QinN_2014__LD-73__bin.33	CIBIO	4920131	260	31860	58.03	96.62	0.75	0.6	95.8	0	0	18	NA	GUT_GENOME147598	MGYG-HGUT-02538	d__Bacteria;p__Proteobacteria;c__Gammaproteobacteria;o__Enterobacterales;f__Enterobacteriaceae;g__Klebsiella;s__Klebsiella pneumoniae	ERS475349	ERP005860	China	Asia
GUT_GENOME156657	QinN_2014__LD-85__bin.26	CIBIO	4946463	246	34782	58.1	98.66	0.4	0.24	95.8	59.43	0	19	NA	GUT_GENOME147598	MGYG-HGUT-02538	d__Bacteria;p__Proteobacteria;c__Gammaproteobacteria;o__Enterobacterales;f__Enterobacteriaceae;g__Klebsiella;s__Klebsiella pneumoniae	ERS475362	ERP005860	China	Asia
GUT_GENOME156843	QinN_2014__LD-96__bin.24	CIBIO	3711406	21	310458	57.75	82.44	0.04	0.01	95.8	0	99.86	18	NA	GUT_GENOME147598	MGYG-HGUT-02538	d__Bacteria;p__Proteobacteria;c__Gammaproteobacteria;o__Enterobacterales;f__Enterobacteriaceae;g__Klebsiella;s__Klebsiella pneumoniae	ERS475375	ERP005860	China	Asia
GUT_GENOME156901	QinN_2014__LD-9__bin.12	CIBIO	4997597	89	94706	57.95	98.51	0.04	0.06	95.8	0	0	17	NA	GUT_GENOME147598	MGYG-HGUT-02538	d__Bacteria;p__Proteobacteria;c__Gammaproteobacteria;o__Enterobacterales;f__Enterobacteriaceae;g__Klebsiella;s__Klebsiella pneumoniae	ERS475368	ERP005860	China	Asia
GUT_GENOME156937	QinN_2014__LV-12__bin.19	CIBIO	5019721	164	48400	57.86	98.74	0.55	0.12	0	0	0	16	NA	GUT_GENOME147598	MGYG-HGUT-02538	d__Bacteria;p__Proteobacteria;c__Gammaproteobacteria;o__Enterobacterales;f__Enterobacteriaceae;g__Klebsiella;s__Klebsiella pneumoniae	ERS475384	ERP005860	China	Asia
GUT_GENOME156963	QinN_2014__LV-15__bin.2	CIBIO	4955569	25	327136	57.8	96.39	0.41	0.35	95.8	0	0	18	NA	GUT_GENOME147598	MGYG-HGUT-02538	d__Bacteria;p__Proteobacteria;c__Gammaproteobacteria;o__Enterobacterales;f__Enterobacteriaceae;g__Klebsiella;s__Klebsiella pneumoniae	ERS475390	ERP005860	China	Asia
GUT_GENOME157003	QinN_2014__LV-20__bin.20	CIBIO	4839664	630	10877	57.79	93.8	2.26	0.25	95.8	0	0	15	NA	GUT_GENOME147598	MGYG-HGUT-02538	d__Bacteria;p__Proteobacteria;c__Gammaproteobacteria;o__Enterobacterales;f__Enterobacteriaceae;g__Klebsiella;s__Klebsiella pneumoniae	ERS475398	ERP005860	China	Asia
GUT_GENOME157058	QinN_2014__LV-4__bin.15	CIBIO	5106996	62	153935	57.79	99.7	0.68	0.02	95.8	0	0	18	NA	GUT_GENOME147598	MGYG-HGUT-02538	d__Bacteria;p__Proteobacteria;c__Gammaproteobacteria;o__Enterobacterales;f__Enterobacteriaceae;g__Klebsiella;s__Klebsiella pneumoniae	ERS475408	ERP005860	China	Asia
GUT_GENOME157068	QinN_2014__LV-5__bin.5	CIBIO	4443361	708	8645	58.14	89.86	2.01	0.37	95.8	0	0	15	NA	GUT_GENOME147598	MGYG-HGUT-02538	d__Bacteria;p__Proteobacteria;c__Gammaproteobacteria;o__Enterobacterales;f__Enterobacteriaceae;g__Klebsiella;s__Klebsiella pneumoniae	ERS475411	ERP005860	China	Asia
GUT_GENOME157114	QinN_2014__LV-9__bin.9	CIBIO	4834715	263	37180	57.89	98.81	1.01	0.01	95.8	99.67	0	19	NA	GUT_GENOME147598	MGYG-HGUT-02538	d__Bacteria;p__Proteobacteria;c__Gammaproteobacteria;o__Enterobacterales;f__Enterobacteriaceae;g__Klebsiella;s__Klebsiella pneumoniae	ERS475416	ERP005860	China	Asia
GUT_GENOME164456	SRR1196459_bin.9	EBI	5164968	203	43181	57.57	61.55	1.72	0.21	95.8	0	0	11	ERZ983275	GUT_GENOME147598	MGYG-HGUT-02538	d__Bacteria;p__Proteobacteria;c__Gammaproteobacteria;o__Enterobacterales;f__Enterobacteriaceae;g__Klebsiella;s__Klebsiella pneumoniae	SRS576104	SRP040146	United States	North America
GUT_GENOME164483	SRR1196463_bin.9	EBI	5047933	226	42670	57.79	58.26	0	0.24	95.8	0	0	12	ERZ983305	GUT_GENOME147598	MGYG-HGUT-02538	d__Bacteria;p__Proteobacteria;c__Gammaproteobacteria;o__Enterobacterales;f__Enterobacteriaceae;g__Klebsiella;s__Klebsiella pneumoniae	SRS576104	SRP040146	United States	North America
GUT_GENOME164719	SRR1196597_bin.4	EBI	2808651	32	255839	57.98	58.56	0.72	0	94.96	0	0	15	ERZ983558	GUT_GENOME147598	MGYG-HGUT-02538	d__Bacteria;p__Proteobacteria;c__Gammaproteobacteria;o__Enterobacterales;f__Enterobacteriaceae;g__Klebsiella;s__Klebsiella pneumoniae	SRS575982	SRP040146	United States	North America
GUT_GENOME164836	SRR1196617_bin.11	EBI	2792996	47	172458	57.8	60.09	0.36	0	94.96	0	0	12	ERZ983701	GUT_GENOME147598	MGYG-HGUT-02538	d__Bacteria;p__Proteobacteria;c__Gammaproteobacteria;o__Enterobacterales;f__Enterobacteriaceae;g__Klebsiella;s__Klebsiella pneumoniae	SRS575982	SRP040146	United States	North America
GUT_GENOME165707	SRR1197538_bin.6	EBI	5224368	210	43181	57.61	64.29	1.72	0.22	90.76	0	0	11	ERZ984931	GUT_GENOME147598	MGYG-HGUT-02538	d__Bacteria;p__Proteobacteria;c__Gammaproteobacteria;o__Enterobacterales;f__Enterobacteriaceae;g__Klebsiella;s__Klebsiella pneumoniae	SRS576104	SRP040146	United States	North America
GUT_GENOME166337	SRR1197717_bin.13	EBI	2944997	42	243186	57.21	61.17	0.25	0	95.8	0	0	17	ERZ985728	GUT_GENOME147598	MGYG-HGUT-02538	d__Bacteria;p__Proteobacteria;c__Gammaproteobacteria;o__Enterobacterales;f__Enterobacteriaceae;g__Klebsiella;s__Klebsiella pneumoniae	SRS575982	SRP040146	United States	North America
GUT_GENOME167737	SRR1437725_bin.3	EBI	4870242	498	13426	57.65	94.6	1.84	0.07	95.8	0	0	17	ERZ986118	GUT_GENOME147598	MGYG-HGUT-02538	d__Bacteria;p__Proteobacteria;c__Gammaproteobacteria;o__Enterobacterales;f__Enterobacteriaceae;g__Klebsiella;s__Klebsiella pneumoniae	SRS580239	SRP040146	United States	North America
GUT_GENOME168061	SRR1449721_bin.5	EBI	4860983	525	12003	57.62	76.9	3.45	0.07	95.8	0	0	16	ERZ986517	GUT_GENOME147598	MGYG-HGUT-02538	d__Bacteria;p__Proteobacteria;c__Gammaproteobacteria;o__Enterobacterales;f__Enterobacteriaceae;g__Klebsiella;s__Klebsiella pneumoniae	SRS580239	SRP040146	United States	North America
GUT_GENOME168063	SRR1449722_bin.1	EBI	5135493	44	204178	57.57	99.01	0.04	0	94.96	0	0	19	ERZ986519	GUT_GENOME147598	MGYG-HGUT-02538	d__Bacteria;p__Proteobacteria;c__Gammaproteobacteria;o__Enterobacterales;f__Enterobacteriaceae;g__Klebsiella;s__Klebsiella pneumoniae	SRS576033	SRP040146	United States	North America
GUT_GENOME168194	SRR1461834_bin.5	EBI	4853110	603	10723	57.62	95.14	2.42	0.07	95.8	0	0	16	ERZ986682	GUT_GENOME147598	MGYG-HGUT-02538	d__Bacteria;p__Proteobacteria;c__Gammaproteobacteria;o__Enterobacterales;f__Enterobacteriaceae;g__Klebsiella;s__Klebsiella pneumoniae	SRS580239	SRP040146	United States	North America
GUT_GENOME168336	SRR1461967_bin.2	EBI	4847264	505	13658	57.61	74.14	3.45	0.05	95.8	0	0	18	ERZ986867	GUT_GENOME147598	MGYG-HGUT-02538	d__Bacteria;p__Proteobacteria;c__Gammaproteobacteria;o__Enterobacterales;f__Enterobacteriaceae;g__Klebsiella;s__Klebsiella pneumoniae	SRS580239	SRP040146	United States	North America
GUT_GENOME168439	SRR1462074_bin.7	EBI	4984900	535	12847	57.45	96.68	2.02	0.09	95.8	0	0	16	ERZ986987	GUT_GENOME147598	MGYG-HGUT-02538	d__Bacteria;p__Proteobacteria;c__Gammaproteobacteria;o__Enterobacterales;f__Enterobacteriaceae;g__Klebsiella;s__Klebsiella pneumoniae	SRS580239	SRP040146	United States	North America
GUT_GENOME168472	SRR1462108_bin.5	EBI	4902071	539	12109	57.62	96.06	1.44	0.08	95.8	0	0	19	ERZ987028	GUT_GENOME147598	MGYG-HGUT-02538	d__Bacteria;p__Proteobacteria;c__Gammaproteobacteria;o__Enterobacterales;f__Enterobacteriaceae;g__Klebsiella;s__Klebsiella pneumoniae	SRS580239	SRP040146	United States	North America
GUT_GENOME168552	SRR1462513_bin.8	EBI	4850576	515	13185	57.62	80.33	3.45	0.06	95.8	0	0	17	ERZ987123	GUT_GENOME147598	MGYG-HGUT-02538	d__Bacteria;p__Proteobacteria;c__Gammaproteobacteria;o__Enterobacterales;f__Enterobacteriaceae;g__Klebsiella;s__Klebsiella pneumoniae	SRS580239	SRP040146	United States	North America
GUT_GENOME168604	SRR1462567_bin.4	EBI	4891994	506	13442	57.63	95.71	1.5	0.07	0	0	0	17	ERZ987191	GUT_GENOME147598	MGYG-HGUT-02538	d__Bacteria;p__Proteobacteria;c__Gammaproteobacteria;o__Enterobacterales;f__Enterobacteriaceae;g__Klebsiella;s__Klebsiella pneumoniae	SRS580239	SRP040146	United States	North America
GUT_GENOME168661	SRR1462623_bin.3	EBI	4783266	546	12215	57.74	94.43	1.47	0.09	0	0	0	18	ERZ987257	GUT_GENOME147598	MGYG-HGUT-02538	d__Bacteria;p__Proteobacteria;c__Gammaproteobacteria;o__Enterobacterales;f__Enterobacteriaceae;g__Klebsiella;s__Klebsiella pneumoniae	SRS580239	SRP040146	United States	North America
GUT_GENOME168670	SRR1462630_bin.2	EBI	4961546	515	12934	57.47	95.84	1.72	0.06	95.8	0	0	18	ERZ987267	GUT_GENOME147598	MGYG-HGUT-02538	d__Bacteria;p__Proteobacteria;c__Gammaproteobacteria;o__Enterobacterales;f__Enterobacteriaceae;g__Klebsiella;s__Klebsiella pneumoniae	SRS580239	SRP040146	United States	North America
GUT_GENOME168749	SRR1462738_bin.7	EBI	4925295	498	14071	57.54	97.17	2.2	0.09	95.8	0	0	16	ERZ987362	GUT_GENOME147598	MGYG-HGUT-02538	d__Bacteria;p__Proteobacteria;c__Gammaproteobacteria;o__Enterobacterales;f__Enterobacteriaceae;g__Klebsiella;s__Klebsiella pneumoniae	SRS580239	SRP040146	United States	North America
GUT_GENOME168757	SRR1462744_bin.6	EBI	3375775	26	255502	57.36	71.63	0.04	0	94.96	0	0	17	ERZ987373	GUT_GENOME147598	MGYG-HGUT-02538	d__Bacteria;p__Proteobacteria;c__Gammaproteobacteria;o__Enterobacterales;f__Enterobacteriaceae;g__Klebsiella;s__Klebsiella pneumoniae	SRS576033	SRP040146	United States	North America
GUT_GENOME168769	SRR1462764_bin.4	EBI	3988515	28	255838	57.38	86.21	0.04	0	94.96	0	0	18	ERZ987388	GUT_GENOME147598	MGYG-HGUT-02538	d__Bacteria;p__Proteobacteria;c__Gammaproteobacteria;o__Enterobacterales;f__Enterobacteriaceae;g__Klebsiella;s__Klebsiella pneumoniae	SRS576033	SRP040146	United States	North America
GUT_GENOME168820	SRR1482511_bin.3	EBI	2906494	22	255670	57.74	61.51	0.04	0	94.96	0	0	15	ERZ987446	GUT_GENOME147598	MGYG-HGUT-02538	d__Bacteria;p__Proteobacteria;c__Gammaproteobacteria;o__Enterobacterales;f__Enterobacteriaceae;g__Klebsiella;s__Klebsiella pneumoniae	SRS576033	SRP040146	United States	North America
GUT_GENOME168850	SRR1482557_bin.3	EBI	4936165	532	12827	57.53	95.27	1	0.08	94.96	0	0	17	ERZ987483	GUT_GENOME147598	MGYG-HGUT-02538	d__Bacteria;p__Proteobacteria;c__Gammaproteobacteria;o__Enterobacterales;f__Enterobacteriaceae;g__Klebsiella;s__Klebsiella pneumoniae	SRS580239	SRP040146	United States	North America
GUT_GENOME168922	SRR1484016_bin.1	EBI	4902611	544	12129	57.61	95.15	1.98	0.12	95.8	0	0	19	ERZ987571	GUT_GENOME147598	MGYG-HGUT-02538	d__Bacteria;p__Proteobacteria;c__Gammaproteobacteria;o__Enterobacterales;f__Enterobacteriaceae;g__Klebsiella;s__Klebsiella pneumoniae	SRS580239	SRP040146	United States	North America
GUT_GENOME168943	SRR1484159_bin.4	EBI	2673810	27	171243	57.53	57.74	0.04	0	94.96	0	0	11	ERZ987593	GUT_GENOME147598	MGYG-HGUT-02538	d__Bacteria;p__Proteobacteria;c__Gammaproteobacteria;o__Enterobacterales;f__Enterobacteriaceae;g__Klebsiella;s__Klebsiella pneumoniae	SRS576033	SRP040146	United States	North America
GUT_GENOME168956	SRR1484257_bin.3	EBI	2995144	27	255838	57.65	63.1	0.04	0	94.96	0	0	15	ERZ987609	GUT_GENOME147598	MGYG-HGUT-02538	d__Bacteria;p__Proteobacteria;c__Gammaproteobacteria;o__Enterobacterales;f__Enterobacteriaceae;g__Klebsiella;s__Klebsiella pneumoniae	SRS576033	SRP040146	United States	North America
GUT_GENOME169055	SRR1490881_bin.3	EBI	2961445	23	249702	57.02	62.8	0.04	0	94.96	0	0	15	ERZ987730	GUT_GENOME147598	MGYG-HGUT-02538	d__Bacteria;p__Proteobacteria;c__Gammaproteobacteria;o__Enterobacterales;f__Enterobacteriaceae;g__Klebsiella;s__Klebsiella pneumoniae	SRS576033	SRP040146	United States	North America
GUT_GENOME169283	SRR1491010_bin.1	EBI	2626096	22	177270	57.67	56.78	0	0	94.96	0	0	14	ERZ987989	GUT_GENOME147598	MGYG-HGUT-02538	d__Bacteria;p__Proteobacteria;c__Gammaproteobacteria;o__Enterobacterales;f__Enterobacteriaceae;g__Klebsiella;s__Klebsiella pneumoniae	SRS576033	SRP040146	United States	North America
GUT_GENOME169320	SRR1491080_bin.3	EBI	3397919	26	256266	57.28	72.32	0.04	0	95.8	0	0	17	ERZ988026	GUT_GENOME147598	MGYG-HGUT-02538	d__Bacteria;p__Proteobacteria;c__Gammaproteobacteria;o__Enterobacterales;f__Enterobacteriaceae;g__Klebsiella;s__Klebsiella pneumoniae	SRS576033	SRP040146	United States	North America
GUT_GENOME169437	SRR1491230_bin.5	EBI	4897351	553	12422	57.58	95.08	1.58	0.1	0	0	0	17	ERZ988150	GUT_GENOME147598	MGYG-HGUT-02538	d__Bacteria;p__Proteobacteria;c__Gammaproteobacteria;o__Enterobacterales;f__Enterobacteriaceae;g__Klebsiella;s__Klebsiella pneumoniae	SRS580239	SRP040146	United States	North America
GUT_GENOME169461	SRR1491389_bin.4	EBI	4923836	38	248319	57.46	100	0.04	0	94.96	0	0	18	ERZ988175	GUT_GENOME147598	MGYG-HGUT-02538	d__Bacteria;p__Proteobacteria;c__Gammaproteobacteria;o__Enterobacterales;f__Enterobacteriaceae;g__Klebsiella;s__Klebsiella pneumoniae	SRS576033	SRP040146	United States	North America
GUT_GENOME169527	SRR1491491_bin.4	EBI	4928201	519	14238	57.51	95.62	1.46	0.11	95.8	0	0	18	ERZ988246	GUT_GENOME147598	MGYG-HGUT-02538	d__Bacteria;p__Proteobacteria;c__Gammaproteobacteria;o__Enterobacterales;f__Enterobacteriaceae;g__Klebsiella;s__Klebsiella pneumoniae	SRS580239	SRP040146	United States	North America
GUT_GENOME169708	SRR1492147_bin.5	EBI	4964222	515	13257	57.47	94.97	1.81	0.08	95.8	0	0	19	ERZ988453	GUT_GENOME147598	MGYG-HGUT-02538	d__Bacteria;p__Proteobacteria;c__Gammaproteobacteria;o__Enterobacterales;f__Enterobacteriaceae;g__Klebsiella;s__Klebsiella pneumoniae	SRS580239	SRP040146	United States	North America
GUT_GENOME171452	SRR1779133_bin.8	EBI	4671392	170	49373	58.12	55.33	0	0.22	95.8	0	0	11	ERZ836853	GUT_GENOME147598	MGYG-HGUT-02538	d__Bacteria;p__Proteobacteria;c__Gammaproteobacteria;o__Enterobacterales;f__Enterobacteriaceae;g__Klebsiella;s__Klebsiella pneumoniae	SRS830326	SRP052967	United States	North America
GUT_GENOME171471	SRR1779137_bin.6	EBI	4558839	47	135961	57.92	90.05	0.02	0.05	95.8	0	0	19	ERZ836878	GUT_GENOME147598	MGYG-HGUT-02538	d__Bacteria;p__Proteobacteria;c__Gammaproteobacteria;o__Enterobacterales;f__Enterobacteriaceae;g__Klebsiella;s__Klebsiella pneumoniae	SRS830330	SRP052967	United States	North America
GUT_GENOME171473	SRR1779138_bin.3	EBI	4946275	66	131090	57.94	97.5	0.08	0.03	95.8	0	0	19	ERZ836881	GUT_GENOME147598	MGYG-HGUT-02538	d__Bacteria;p__Proteobacteria;c__Gammaproteobacteria;o__Enterobacterales;f__Enterobacteriaceae;g__Klebsiella;s__Klebsiella pneumoniae	SRS830329	SRP052967	United States	North America
GUT_GENOME171480	SRR1779140_bin.2	EBI	4622168	71	101071	58.15	90.72	0.08	0.15	95.8	0	0	15	ERZ836889	GUT_GENOME147598	MGYG-HGUT-02538	d__Bacteria;p__Proteobacteria;c__Gammaproteobacteria;o__Enterobacterales;f__Enterobacteriaceae;g__Klebsiella;s__Klebsiella pneumoniae	SRS830338	SRP052967	United States	North America
GUT_GENOME171491	SRR1779142_bin.3	EBI	4872636	95	90624	58.02	93.83	2.36	0.04	95.8	0	0	17	ERZ836904	GUT_GENOME147598	MGYG-HGUT-02538	d__Bacteria;p__Proteobacteria;c__Gammaproteobacteria;o__Enterobacterales;f__Enterobacteriaceae;g__Klebsiella;s__Klebsiella pneumoniae	SRS830332	SRP052967	United States	North America
GUT_GENOME171496	SRR1779143_bin.6	EBI	2693574	64	82958	57.94	56.85	0.19	0.04	95.8	0	0	12	ERZ836909	GUT_GENOME147598	MGYG-HGUT-02538	d__Bacteria;p__Proteobacteria;c__Gammaproteobacteria;o__Enterobacterales;f__Enterobacteriaceae;g__Klebsiella;s__Klebsiella pneumoniae	SRS830342	SRP052967	United States	North America
GUT_GENOME171499	SRR1779144_bin.4	EBI	3618041	145	42047	58.24	54.47	0	0.37	95.8	0	0	14	ERZ836911	GUT_GENOME147598	MGYG-HGUT-02538	d__Bacteria;p__Proteobacteria;c__Gammaproteobacteria;o__Enterobacterales;f__Enterobacteriaceae;g__Klebsiella;s__Klebsiella pneumoniae	SRS830333	SRP052967	United States	North America
GUT_GENOME171500	SRR1779145_bin.1	EBI	4714402	207	36592	58.13	93.35	0.06	0.13	95.8	24.85	0	17	ERZ836916	GUT_GENOME147598	MGYG-HGUT-02538	d__Bacteria;p__Proteobacteria;c__Gammaproteobacteria;o__Enterobacterales;f__Enterobacteriaceae;g__Klebsiella;s__Klebsiella pneumoniae	SRS830334	SRP052967	United States	North America
GUT_GENOME171576	SRR1793359_bin.9	EBI	4484789	353	19442	58.36	87.7	1.14	0.22	95.8	22.57	0	18	ERZ830162	GUT_GENOME147598	MGYG-HGUT-02538	d__Bacteria;p__Proteobacteria;c__Gammaproteobacteria;o__Enterobacterales;f__Enterobacteriaceae;g__Klebsiella;s__Klebsiella pneumoniae	SRS828776	SRP052424	Singapore	Asia
GUT_GENOME171586	SRR1793408_bin.17	EBI	5015163	33	294240	57.77	98.47	0.04	0	95.8	22.57	0	19	ERZ830174	GUT_GENOME147598	MGYG-HGUT-02538	d__Bacteria;p__Proteobacteria;c__Gammaproteobacteria;o__Enterobacterales;f__Enterobacteriaceae;g__Klebsiella;s__Klebsiella pneumoniae	SRS820971	SRP052424	Singapore	Asia
GUT_GENOME171601	SRR1793410_bin.6	EBI	4959332	29	333927	57.81	96.61	0.11	0.16	95.8	0	7.69	18	ERZ830187	GUT_GENOME147598	MGYG-HGUT-02538	d__Bacteria;p__Proteobacteria;c__Gammaproteobacteria;o__Enterobacterales;f__Enterobacteriaceae;g__Klebsiella;s__Klebsiella pneumoniae	SRS839650	SRP052424	Singapore	Asia
GUT_GENOME171623	SRR1799892_bin.5	EBI	4767940	47	150672	57.74	92.72	0.65	0.17	94.96	0	0	15	ERZ830223	GUT_GENOME147598	MGYG-HGUT-02538	d__Bacteria;p__Proteobacteria;c__Gammaproteobacteria;o__Enterobacterales;f__Enterobacteriaceae;g__Klebsiella;s__Klebsiella pneumoniae	SRS839650	SRP052424	Singapore	Asia
GUT_GENOME171626	SRR1802723_bin.11	EBI	4708380	106	78469	57.89	89.51	0.79	0.12	95.8	0	10.67	19	ERZ830238	GUT_GENOME147598	MGYG-HGUT-02538	d__Bacteria;p__Proteobacteria;c__Gammaproteobacteria;o__Enterobacterales;f__Enterobacteriaceae;g__Klebsiella;s__Klebsiella pneumoniae	SRS845106	SRP052424	Singapore	Asia
GUT_GENOME171668	SRR1818241_bin.7	EBI	4762946	110	70827	58.13	95.69	0.24	0.05	94.96	0	0	17	ERZ830278	GUT_GENOME147598	MGYG-HGUT-02538	d__Bacteria;p__Proteobacteria;c__Gammaproteobacteria;o__Enterobacterales;f__Enterobacteriaceae;g__Klebsiella;s__Klebsiella pneumoniae	SRS857058	SRP052424	Singapore	Asia
GUT_GENOME171673	SRR1819806_bin.19	EBI	4487908	293	23775	57.97	61.71	0	0.12	0	0	0	14	ERZ830286	GUT_GENOME147598	MGYG-HGUT-02538	d__Bacteria;p__Proteobacteria;c__Gammaproteobacteria;o__Enterobacterales;f__Enterobacteriaceae;g__Klebsiella;s__Klebsiella pneumoniae	SRS845106	SRP052424	Singapore	Asia
GUT_GENOME171696	SRR1822319_bin.4	EBI	5081524	149	61481	57.85	98.12	0.64	0.29	95.8	22.57	0	19	ERZ830316	GUT_GENOME147598	MGYG-HGUT-02538	d__Bacteria;p__Proteobacteria;c__Gammaproteobacteria;o__Enterobacterales;f__Enterobacteriaceae;g__Klebsiella;s__Klebsiella pneumoniae	SRS859975	SRP052424	Singapore	Asia
GUT_GENOME171705	SRR1825362_bin.8	EBI	3004865	61	102338	57.65	51.52	0	0.13	95.8	0	0	13	ERZ830320	GUT_GENOME147598	MGYG-HGUT-02538	d__Bacteria;p__Proteobacteria;c__Gammaproteobacteria;o__Enterobacterales;f__Enterobacteriaceae;g__Klebsiella;s__Klebsiella pneumoniae	SRS859975	SRP052424	Singapore	Asia
GUT_GENOME171718	SRR1825367_bin.8	EBI	4579350	368	17710	58.16	74.8	0	0.16	95.8	0	0	16	ERZ830338	GUT_GENOME147598	MGYG-HGUT-02538	d__Bacteria;p__Proteobacteria;c__Gammaproteobacteria;o__Enterobacterales;f__Enterobacteriaceae;g__Klebsiella;s__Klebsiella pneumoniae	SRS862521	SRP052424	Singapore	Asia
GUT_GENOME173075	SRR2131211_bin.7	EBI	3262547	35	121816	57.38	74.27	0.53	0	94.96	0	0	15	ERZ833281	GUT_GENOME147598	MGYG-HGUT-02538	d__Bacteria;p__Proteobacteria;c__Gammaproteobacteria;o__Enterobacterales;f__Enterobacteriaceae;g__Klebsiella;s__Klebsiella pneumoniae	SRS1014618	SRP059631	Italy	Europe
GUT_GENOME174131	SRR2155554_bin.16	EBI	4512039	412	16472	58.1	94.76	1.04	0.16	95.8	0	0	18	ERZ830348	GUT_GENOME147598	MGYG-HGUT-02538	d__Bacteria;p__Proteobacteria;c__Gammaproteobacteria;o__Enterobacterales;f__Enterobacteriaceae;g__Klebsiella;s__Klebsiella pneumoniae	SRS862521	SRP052424	Singapore	Asia
GUT_GENOME176461	SRR3131700_bin.2	EBI	5082569	162	53232	57.9	98.19	0.22	0	94.96	0	0	18	ERZ905198	GUT_GENOME147598	MGYG-HGUT-02538	d__Bacteria;p__Proteobacteria;c__Gammaproteobacteria;o__Enterobacterales;f__Enterobacteriaceae;g__Klebsiella;s__Klebsiella pneumoniae	SRS1268094	SRP069019	United States	North America
GUT_GENOME176497	SRR3131726_bin.1	EBI	4824715	197	34711	58.07	70.49	0	0.35	0	11.81	0	11	ERZ905253	GUT_GENOME147598	MGYG-HGUT-02538	d__Bacteria;p__Proteobacteria;c__Gammaproteobacteria;o__Enterobacterales;f__Enterobacteriaceae;g__Klebsiella;s__Klebsiella pneumoniae	SRS1268087	SRP069019	United States	North America
GUT_GENOME176504	SRR3131730_bin.3	EBI	5092853	135	63392	57.58	97.5	0.64	0	95.8	0	0	18	ERZ905257	GUT_GENOME147598	MGYG-HGUT-02538	d__Bacteria;p__Proteobacteria;c__Gammaproteobacteria;o__Enterobacterales;f__Enterobacteriaceae;g__Klebsiella;s__Klebsiella pneumoniae	SRS1268085	SRP069019	United States	North America
GUT_GENOME176547	SRR3131758_bin.5	EBI	4866535	188	41648	58.05	69.31	0	0.23	0	0	0	13	ERZ905318	GUT_GENOME147598	MGYG-HGUT-02538	d__Bacteria;p__Proteobacteria;c__Gammaproteobacteria;o__Enterobacterales;f__Enterobacteriaceae;g__Klebsiella;s__Klebsiella pneumoniae	SRS1268076	SRP069019	United States	North America
GUT_GENOME176550	SRR3131760_bin.4	EBI	4886073	225	32247	58.03	69.31	1.72	0.09	94.96	51.73	0	13	ERZ905323	GUT_GENOME147598	MGYG-HGUT-02538	d__Bacteria;p__Proteobacteria;c__Gammaproteobacteria;o__Enterobacterales;f__Enterobacteriaceae;g__Klebsiella;s__Klebsiella pneumoniae	SRS1268074	SRP069019	United States	North America
GUT_GENOME176559	SRR3131766_bin.3	EBI	4920654	69	108649	57.87	94.67	0.29	0.06	94.96	0	0	13	ERZ905337	GUT_GENOME147598	MGYG-HGUT-02538	d__Bacteria;p__Proteobacteria;c__Gammaproteobacteria;o__Enterobacterales;f__Enterobacteriaceae;g__Klebsiella;s__Klebsiella pneumoniae	SRS1268071	SRP069019	United States	North America
GUT_GENOME176567	SRR3131770_bin.4	EBI	4808306	196	39731	58.18	97.15	0.9	0.02	94.96	0	0	17	ERZ905349	GUT_GENOME147598	MGYG-HGUT-02538	d__Bacteria;p__Proteobacteria;c__Gammaproteobacteria;o__Enterobacterales;f__Enterobacteriaceae;g__Klebsiella;s__Klebsiella pneumoniae	SRS1268350	SRP069019	United States	North America
GUT_GENOME176580	SRR3131780_bin.1	EBI	4730878	465	13948	58.02	64.66	0	0.71	94.96	0	0	13	ERZ905373	GUT_GENOME147598	MGYG-HGUT-02538	d__Bacteria;p__Proteobacteria;c__Gammaproteobacteria;o__Enterobacterales;f__Enterobacteriaceae;g__Klebsiella;s__Klebsiella pneumoniae	SRS1267784	SRP069019	United States	North America
GUT_GENOME176594	SRR3131790_bin.1	EBI	5106765	146	56791	57.57	97.43	0.35	0	95.8	0	0	19	ERZ905395	GUT_GENOME147598	MGYG-HGUT-02538	d__Bacteria;p__Proteobacteria;c__Gammaproteobacteria;o__Enterobacterales;f__Enterobacteriaceae;g__Klebsiella;s__Klebsiella pneumoniae	SRS1268069	SRP069019	United States	North America
GUT_GENOME176601	SRR3131796_bin.2	EBI	5014302	65	141468	57.94	98.42	0.14	0.09	95.8	0	0	15	ERZ905409	GUT_GENOME147598	MGYG-HGUT-02538	d__Bacteria;p__Proteobacteria;c__Gammaproteobacteria;o__Enterobacterales;f__Enterobacteriaceae;g__Klebsiella;s__Klebsiella pneumoniae	SRS1268066	SRP069019	United States	North America
GUT_GENOME176603	SRR3131798_bin.1	EBI	2573656	57	76939	57.98	58.72	0.14	0.07	0	0	0	6	ERZ905410	GUT_GENOME147598	MGYG-HGUT-02538	d__Bacteria;p__Proteobacteria;c__Gammaproteobacteria;o__Enterobacterales;f__Enterobacteriaceae;g__Klebsiella;s__Klebsiella pneumoniae	SRS1268064	SRP069019	United States	North America
GUT_GENOME176612	SRR3131802_bin.8	EBI	5103502	45	164796	57.62	99.4	0.33	0.03	95.8	0	0	18	ERZ905423	GUT_GENOME147598	MGYG-HGUT-02538	d__Bacteria;p__Proteobacteria;c__Gammaproteobacteria;o__Enterobacterales;f__Enterobacteriaceae;g__Klebsiella;s__Klebsiella pneumoniae	SRS1267706	SRP069019	United States	North America
GUT_GENOME176661	SRR3131844_bin.2	EBI	5157698	82	99339	57.7	99.03	0.48	0	95.8	0	27.08	18	ERZ905503	GUT_GENOME147598	MGYG-HGUT-02538	d__Bacteria;p__Proteobacteria;c__Gammaproteobacteria;o__Enterobacterales;f__Enterobacteriaceae;g__Klebsiella;s__Klebsiella pneumoniae	SRS1267791	SRP069019	United States	North America
GUT_GENOME176671	SRR3131854_bin.3	EBI	5095381	120	70436	57.69	97.59	0.41	0	95.8	0	13.09	19	ERZ905519	GUT_GENOME147598	MGYG-HGUT-02538	d__Bacteria;p__Proteobacteria;c__Gammaproteobacteria;o__Enterobacterales;f__Enterobacteriaceae;g__Klebsiella;s__Klebsiella pneumoniae	SRS1268006	SRP069019	United States	North America
GUT_GENOME176677	SRR3131858_bin.3	EBI	5031245	279	31970	57.9	96.13	0.98	0.01	95.8	0	0	18	ERZ905529	GUT_GENOME147598	MGYG-HGUT-02538	d__Bacteria;p__Proteobacteria;c__Gammaproteobacteria;o__Enterobacterales;f__Enterobacteriaceae;g__Klebsiella;s__Klebsiella pneumoniae	SRS1268004	SRP069019	United States	North America
GUT_GENOME176726	SRR3131892_bin.5	EBI	4484786	134	52095	58.17	55.64	0	0.18	94.96	0	0	12	ERZ905595	GUT_GENOME147598	MGYG-HGUT-02538	d__Bacteria;p__Proteobacteria;c__Gammaproteobacteria;o__Enterobacterales;f__Enterobacteriaceae;g__Klebsiella;s__Klebsiella pneumoniae	SRS1267995	SRP069019	United States	North America
GUT_GENOME176783	SRR3131933_bin.4	EBI	2906841	55	85483	57.82	64.88	0.06	0.17	0	0	0	10	ERZ905692	GUT_GENOME147598	MGYG-HGUT-02538	d__Bacteria;p__Proteobacteria;c__Gammaproteobacteria;o__Enterobacterales;f__Enterobacteriaceae;g__Klebsiella;s__Klebsiella pneumoniae	SRS1267980	SRP069019	United States	North America
GUT_GENOME176839	SRR3131979_bin.1	EBI	3913362	734	6138	58.08	78.72	1.08	0.24	94.96	0	0	14	ERZ905776	GUT_GENOME147598	MGYG-HGUT-02538	d__Bacteria;p__Proteobacteria;c__Gammaproteobacteria;o__Enterobacterales;f__Enterobacteriaceae;g__Klebsiella;s__Klebsiella pneumoniae	SRS1267802	SRP069019	United States	North America
GUT_GENOME176844	SRR3131987_bin.1	EBI	4747080	104	68966	58	50.86	0	0.06	95.8	0	4.55	14	ERZ905787	GUT_GENOME147598	MGYG-HGUT-02538	d__Bacteria;p__Proteobacteria;c__Gammaproteobacteria;o__Enterobacterales;f__Enterobacteriaceae;g__Klebsiella;s__Klebsiella pneumoniae	SRS1267965	SRP069019	United States	North America
GUT_GENOME176935	SRR3132057_bin.3	EBI	4882008	327	22044	58.02	56.9	0	0	94.96	0	0	16	ERZ905952	GUT_GENOME147598	MGYG-HGUT-02538	d__Bacteria;p__Proteobacteria;c__Gammaproteobacteria;o__Enterobacterales;f__Enterobacteriaceae;g__Klebsiella;s__Klebsiella pneumoniae	SRS1267943	SRP069019	United States	North America
GUT_GENOME176939	SRR3132061_bin.5	EBI	5045347	191	37145	57.83	72.92	0	0.02	95.8	0	0	18	ERZ905960	GUT_GENOME147598	MGYG-HGUT-02538	d__Bacteria;p__Proteobacteria;c__Gammaproteobacteria;o__Enterobacterales;f__Enterobacteriaceae;g__Klebsiella;s__Klebsiella pneumoniae	SRS1267941	SRP069019	United States	North America
GUT_GENOME176977	SRR3132087_bin.2	EBI	5148823	53	167397	57.55	99.4	0.12	0	95.8	0	0	18	ERZ906023	GUT_GENOME147598	MGYG-HGUT-02538	d__Bacteria;p__Proteobacteria;c__Gammaproteobacteria;o__Enterobacterales;f__Enterobacteriaceae;g__Klebsiella;s__Klebsiella pneumoniae	SRS1267813	SRP069019	United States	North America
GUT_GENOME176999	SRR3132101_bin.7	EBI	5030737	97	81872	57.84	72.41	0	0.02	0	0	0	16	ERZ906061	GUT_GENOME147598	MGYG-HGUT-02538	d__Bacteria;p__Proteobacteria;c__Gammaproteobacteria;o__Enterobacterales;f__Enterobacteriaceae;g__Klebsiella;s__Klebsiella pneumoniae	SRS1267927	SRP069019	United States	North America
GUT_GENOME177002	SRR3132103_bin.3	EBI	5096093	88	90982	57.78	99.38	0.57	0.02	94.96	17.81	0	17	ERZ906064	GUT_GENOME147598	MGYG-HGUT-02538	d__Bacteria;p__Proteobacteria;c__Gammaproteobacteria;o__Enterobacterales;f__Enterobacteriaceae;g__Klebsiella;s__Klebsiella pneumoniae	SRS1267926	SRP069019	United States	North America
GUT_GENOME177049	SRR3132141_bin.1	EBI	4880752	34	198908	57.91	96.13	0.14	0	94.96	0	0	17	ERZ906145	GUT_GENOME147598	MGYG-HGUT-02538	d__Bacteria;p__Proteobacteria;c__Gammaproteobacteria;o__Enterobacterales;f__Enterobacteriaceae;g__Klebsiella;s__Klebsiella pneumoniae	SRS1267916	SRP069019	United States	North America
GUT_GENOME177060	SRR3132147_bin.2	EBI	4887837	81	93698	57.95	96.34	0.23	0.05	94.96	0	0	16	ERZ906162	GUT_GENOME147598	MGYG-HGUT-02538	d__Bacteria;p__Proteobacteria;c__Gammaproteobacteria;o__Enterobacterales;f__Enterobacteriaceae;g__Klebsiella;s__Klebsiella pneumoniae	SRS1267820	SRP069019	United States	North America
GUT_GENOME177074	SRR3132161_bin.4	EBI	3662503	53	104936	57.77	77.95	1.75	0.13	94.96	0	0	9	ERZ906187	GUT_GENOME147598	MGYG-HGUT-02538	d__Bacteria;p__Proteobacteria;c__Gammaproteobacteria;o__Enterobacterales;f__Enterobacteriaceae;g__Klebsiella;s__Klebsiella pneumoniae	SRS1267910	SRP069019	United States	North America
GUT_GENOME177089	SRR3132169_bin.3	EBI	2745156	74	61389	57.59	63.95	0.45	0	95.8	0	33.26	15	ERZ906215	GUT_GENOME147598	MGYG-HGUT-02538	d__Bacteria;p__Proteobacteria;c__Gammaproteobacteria;o__Enterobacterales;f__Enterobacteriaceae;g__Klebsiella;s__Klebsiella pneumoniae	SRS1267708	SRP069019	United States	North America
GUT_GENOME177103	SRR3132183_bin.1	EBI	4945898	179	41523	57.84	97.54	0.41	0	95.8	0	0	17	ERZ906238	GUT_GENOME147598	MGYG-HGUT-02538	d__Bacteria;p__Proteobacteria;c__Gammaproteobacteria;o__Enterobacterales;f__Enterobacteriaceae;g__Klebsiella;s__Klebsiella pneumoniae	SRS1267825	SRP069019	United States	North America
GUT_GENOME177107	SRR3132187_bin.1	EBI	5071755	53	168600	57.65	98.51	0.1	0.01	95.8	0	0	18	ERZ906246	GUT_GENOME147598	MGYG-HGUT-02538	d__Bacteria;p__Proteobacteria;c__Gammaproteobacteria;o__Enterobacterales;f__Enterobacteriaceae;g__Klebsiella;s__Klebsiella pneumoniae	SRS1267826	SRP069019	United States	North America
GUT_GENOME177118	SRR3132193_bin.2	EBI	5123394	71	107259	57.62	99.4	0.09	0	95.8	0	0	19	ERZ906260	GUT_GENOME147598	MGYG-HGUT-02538	d__Bacteria;p__Proteobacteria;c__Gammaproteobacteria;o__Enterobacterales;f__Enterobacteriaceae;g__Klebsiella;s__Klebsiella pneumoniae	SRS1267901	SRP069019	United States	North America
GUT_GENOME177131	SRR3132209_bin.1	EBI	5135941	46	173013	57.57	98.81	0.05	0	95.8	0	0	18	ERZ906283	GUT_GENOME147598	MGYG-HGUT-02538	d__Bacteria;p__Proteobacteria;c__Gammaproteobacteria;o__Enterobacterales;f__Enterobacteriaceae;g__Klebsiella;s__Klebsiella pneumoniae	SRS1267897	SRP069019	United States	North America
GUT_GENOME177154	SRR3132223_bin.5	EBI	4978842	200	40139	58.02	96.34	1.46	0.03	94.96	20.35	0	16	ERZ906321	GUT_GENOME147598	MGYG-HGUT-02538	d__Bacteria;p__Proteobacteria;c__Gammaproteobacteria;o__Enterobacterales;f__Enterobacteriaceae;g__Klebsiella;s__Klebsiella pneumoniae	SRS1267893	SRP069019	United States	North America
GUT_GENOME177173	SRR3132239_bin.2	EBI	5315790	57	151784	57.49	100	0.43	0	95.8	0	0	18	ERZ906355	GUT_GENOME147598	MGYG-HGUT-02538	d__Bacteria;p__Proteobacteria;c__Gammaproteobacteria;o__Enterobacterales;f__Enterobacteriaceae;g__Klebsiella;s__Klebsiella pneumoniae	SRS1267690	SRP069019	United States	North America
GUT_GENOME177175	SRR3132241_bin.2	EBI	5022655	66	119594	57.81	96.82	0.04	0.03	95.8	0	0	14	ERZ906360	GUT_GENOME147598	MGYG-HGUT-02538	d__Bacteria;p__Proteobacteria;c__Gammaproteobacteria;o__Enterobacterales;f__Enterobacteriaceae;g__Klebsiella;s__Klebsiella pneumoniae	SRS1267705	SRP069019	United States	North America
GUT_GENOME177180	SRR3132243_bin.3	EBI	4945699	86	95870	57.99	97.62	0.63	0	94.96	0	0	18	ERZ906364	GUT_GENOME147598	MGYG-HGUT-02538	d__Bacteria;p__Proteobacteria;c__Gammaproteobacteria;o__Enterobacterales;f__Enterobacteriaceae;g__Klebsiella;s__Klebsiella pneumoniae	SRS1267832	SRP069019	United States	North America
GUT_GENOME177202	SRR3132263_bin.1	EBI	4774901	136	50514	58.1	98.69	0.19	0.41	94.96	0	0	13	ERZ906409	GUT_GENOME147598	MGYG-HGUT-02538	d__Bacteria;p__Proteobacteria;c__Gammaproteobacteria;o__Enterobacterales;f__Enterobacteriaceae;g__Klebsiella;s__Klebsiella pneumoniae	SRS1267712	SRP069019	United States	North America
GUT_GENOME177211	SRR3132267_bin.4	EBI	5040173	298	27246	57.86	96.82	1.45	0	95.8	0	0	19	ERZ906419	GUT_GENOME147598	MGYG-HGUT-02538	d__Bacteria;p__Proteobacteria;c__Gammaproteobacteria;o__Enterobacterales;f__Enterobacteriaceae;g__Klebsiella;s__Klebsiella pneumoniae	SRS1267880	SRP069019	United States	North America
GUT_GENOME177227	SRR3132283_bin.6	EBI	4606075	351	17653	58.01	93.78	1.95	0.07	94.96	27.14	0	19	ERZ906449	GUT_GENOME147598	MGYG-HGUT-02538	d__Bacteria;p__Proteobacteria;c__Gammaproteobacteria;o__Enterobacterales;f__Enterobacteriaceae;g__Klebsiella;s__Klebsiella pneumoniae	SRS1267874	SRP069019	United States	North America
GUT_GENOME177256	SRR3132313_bin.3	EBI	4786154	321	21624	57.81	92.6	0.97	0.04	0	8.81	0	17	ERZ906484	GUT_GENOME147598	MGYG-HGUT-02538	d__Bacteria;p__Proteobacteria;c__Gammaproteobacteria;o__Enterobacterales;f__Enterobacteriaceae;g__Klebsiella;s__Klebsiella pneumoniae	SRS1267863	SRP069019	United States	North America
GUT_GENOME177273	SRR3132325_bin.1	EBI	5101229	349	22435	57.78	96.81	1.87	0.04	95.8	17.81	4.55	18	ERZ906504	GUT_GENOME147598	MGYG-HGUT-02538	d__Bacteria;p__Proteobacteria;c__Gammaproteobacteria;o__Enterobacterales;f__Enterobacteriaceae;g__Klebsiella;s__Klebsiella pneumoniae	SRS1267859	SRP069019	United States	North America
GUT_GENOME177305	SRR3132347_bin.6	EBI	4825500	216	29716	57.98	61.36	0	0.72	0	0	0	9	ERZ906536	GUT_GENOME147598	MGYG-HGUT-02538	d__Bacteria;p__Proteobacteria;c__Gammaproteobacteria;o__Enterobacterales;f__Enterobacteriaceae;g__Klebsiella;s__Klebsiella pneumoniae	SRS1267703	SRP069019	United States	North America
GUT_GENOME177313	SRR3132359_bin.1	EBI	5145994	49	167387	57.55	98.81	0.2	0	95.8	0	0	18	ERZ906545	GUT_GENOME147598	MGYG-HGUT-02538	d__Bacteria;p__Proteobacteria;c__Gammaproteobacteria;o__Enterobacterales;f__Enterobacteriaceae;g__Klebsiella;s__Klebsiella pneumoniae	SRS1267852	SRP069019	United States	North America
GUT_GENOME177318	SRR3132365_bin.1	EBI	4614197	42	152058	57.42	91.07	0.4	0	95.8	0	0	18	ERZ906550	GUT_GENOME147598	MGYG-HGUT-02538	d__Bacteria;p__Proteobacteria;c__Gammaproteobacteria;o__Enterobacterales;f__Enterobacteriaceae;g__Klebsiella;s__Klebsiella pneumoniae	SRS1267734	SRP069019	United States	North America
GUT_GENOME177350	SRR3132387_bin.3	EBI	4544710	44	164325	57.86	85.64	0.04	0.06	94.96	0	0	15	ERZ906582	GUT_GENOME147598	MGYG-HGUT-02538	d__Bacteria;p__Proteobacteria;c__Gammaproteobacteria;o__Enterobacterales;f__Enterobacteriaceae;g__Klebsiella;s__Klebsiella pneumoniae	SRS1268050	SRP069019	United States	North America
GUT_GENOME177351	SRR3132389_bin.1	EBI	5143638	201	40676	57.86	98.89	1.67	0	94.96	0	0	18	ERZ906585	GUT_GENOME147598	MGYG-HGUT-02538	d__Bacteria;p__Proteobacteria;c__Gammaproteobacteria;o__Enterobacterales;f__Enterobacteriaceae;g__Klebsiella;s__Klebsiella pneumoniae	SRS1268049	SRP069019	United States	North America
GUT_GENOME177375	SRR3132405_bin.5	EBI	2629687	24	133146	57.64	60.24	0.04	0	95.8	0	0	11	ERZ906608	GUT_GENOME147598	MGYG-HGUT-02538	d__Bacteria;p__Proteobacteria;c__Gammaproteobacteria;o__Enterobacterales;f__Enterobacteriaceae;g__Klebsiella;s__Klebsiella pneumoniae	SRS1267693	SRP069019	United States	North America
GUT_GENOME177436	SRR3132447_bin.4	EBI	3742745	151	38564	58.04	60.82	0.86	0.09	0	0	0	16	ERZ906669	GUT_GENOME147598	MGYG-HGUT-02538	d__Bacteria;p__Proteobacteria;c__Gammaproteobacteria;o__Enterobacterales;f__Enterobacteriaceae;g__Klebsiella;s__Klebsiella pneumoniae	SRS1267697	SRP069019	United States	North America
GUT_GENOME177441	SRR3132451_bin.4	EBI	4978893	219	36305	57.91	77.07	1.72	0.06	95.8	0	5.44	14	ERZ906675	GUT_GENOME147598	MGYG-HGUT-02538	d__Bacteria;p__Proteobacteria;c__Gammaproteobacteria;o__Enterobacterales;f__Enterobacteriaceae;g__Klebsiella;s__Klebsiella pneumoniae	SRS1268032	SRP069019	United States	North America
GUT_GENOME177452	SRR3132461_bin.2	EBI	4874710	108	70078	57.95	96.78	0.75	0	0	0	0	18	ERZ906685	GUT_GENOME147598	MGYG-HGUT-02538	d__Bacteria;p__Proteobacteria;c__Gammaproteobacteria;o__Enterobacterales;f__Enterobacteriaceae;g__Klebsiella;s__Klebsiella pneumoniae	SRS1268016	SRP069019	United States	North America
GUT_GENOME177457	SRR3132465_bin.4	EBI	4176162	71	85336	57.21	87.46	3.01	0.04	94.96	20.35	0	16	ERZ906690	GUT_GENOME147598	MGYG-HGUT-02538	d__Bacteria;p__Proteobacteria;c__Gammaproteobacteria;o__Enterobacterales;f__Enterobacteriaceae;g__Klebsiella;s__Klebsiella pneumoniae	SRS1268027	SRP069019	United States	North America
GUT_GENOME177467	SRR3132469_bin.6	EBI	4642246	326	22830	58.24	76.03	1.72	0.05	94.12	0	0	18	ERZ906698	GUT_GENOME147598	MGYG-HGUT-02538	d__Bacteria;p__Proteobacteria;c__Gammaproteobacteria;o__Enterobacterales;f__Enterobacteriaceae;g__Klebsiella;s__Klebsiella pneumoniae	SRS1268019	SRP069019	United States	North America
GUT_GENOME177578	SRR3160455_bin.2	EBI	4030776	605	8370	58.51	62.41	0	0.16	0	0	0	12	ERZ830056	GUT_GENOME147598	MGYG-HGUT-02538	d__Bacteria;p__Proteobacteria;c__Gammaproteobacteria;o__Enterobacterales;f__Enterobacteriaceae;g__Klebsiella;s__Klebsiella pneumoniae	SRS1283477	SRP069867	United States	North America
GUT_GENOME177641	SRR341589_bin.29	EBI	4505788	566	10892	57.78	92.97	2.65	0.12	0	0	0	17	ERZ863086	GUT_GENOME147598	MGYG-HGUT-02538	d__Bacteria;p__Proteobacteria;c__Gammaproteobacteria;o__Enterobacterales;f__Enterobacteriaceae;g__Klebsiella;s__Klebsiella pneumoniae	SRS259442	SRP008047	China	Asia
GUT_GENOME177841	SRR341615_bin.7	EBI	4768466	479	14241	58.07	94.88	1.97	0.13	95.8	0	0	19	ERZ863310	GUT_GENOME147598	MGYG-HGUT-02538	d__Bacteria;p__Proteobacteria;c__Gammaproteobacteria;o__Enterobacterales;f__Enterobacteriaceae;g__Klebsiella;s__Klebsiella pneumoniae	SRS259468	SRP008047	China	Asia
GUT_GENOME178083	SRR341652_bin.37	EBI	4842382	119	61397	57.95	96.01	0.93	0.08	95.8	52.45	72.21	19	ERZ863577	GUT_GENOME147598	MGYG-HGUT-02538	d__Bacteria;p__Proteobacteria;c__Gammaproteobacteria;o__Enterobacterales;f__Enterobacteriaceae;g__Klebsiella;s__Klebsiella pneumoniae	SRS259505	SRP008047	China	Asia
GUT_GENOME178161	SRR341659_bin.21	EBI	5069289	30	320310	57.77	98.81	0.07	0	95.8	0	0	19	ERZ863661	GUT_GENOME147598	MGYG-HGUT-02538	d__Bacteria;p__Proteobacteria;c__Gammaproteobacteria;o__Enterobacterales;f__Enterobacteriaceae;g__Klebsiella;s__Klebsiella pneumoniae	SRS259512	SRP008047	China	Asia
GUT_GENOME178187	SRR341661_bin.23	EBI	4896018	198	39191	57.96	96.18	0.66	0.01	0	0	0	16	ERZ863692	GUT_GENOME147598	MGYG-HGUT-02538	d__Bacteria;p__Proteobacteria;c__Gammaproteobacteria;o__Enterobacterales;f__Enterobacteriaceae;g__Klebsiella;s__Klebsiella pneumoniae	SRS259514	SRP008047	China	Asia
GUT_GENOME178977	SRR3498909_bin.9	EBI	4808954	60	121372	57.89	93.02	0.04	0.08	0	0	0	13	ERZ839549	GUT_GENOME147598	MGYG-HGUT-02538	d__Bacteria;p__Proteobacteria;c__Gammaproteobacteria;o__Enterobacterales;f__Enterobacteriaceae;g__Klebsiella;s__Klebsiella pneumoniae	SRS1433907	SRP074153	United States	North America
GUT_GENOME178997	SRR3546778_bin.12	EBI	4838677	201	43067	58.02	94.37	0.53	0.25	0	0	0	14	ERZ839877	GUT_GENOME147598	MGYG-HGUT-02538	d__Bacteria;p__Proteobacteria;c__Gammaproteobacteria;o__Enterobacterales;f__Enterobacteriaceae;g__Klebsiella;s__Klebsiella pneumoniae	SRS1446907	SRP074153	United States	North America
GUT_GENOME179048	SRR3546782_bin.26	EBI	4590244	412	16074	58.35	63.79	0	0	94.96	0	0	8	ERZ829076	GUT_GENOME147598	MGYG-HGUT-02538	d__Bacteria;p__Proteobacteria;c__Gammaproteobacteria;o__Enterobacterales;f__Enterobacteriaceae;g__Klebsiella;s__Klebsiella pneumoniae	SRS1446911	SRP074153	United States	North America
GUT_GENOME179512	SRR3726353_bin.3	EBI	4424923	43	153556	57.91	65.86	0	0.03	0	11.02	0	16	ERZ835617	GUT_GENOME147598	MGYG-HGUT-02538	d__Bacteria;p__Proteobacteria;c__Gammaproteobacteria;o__Enterobacterales;f__Enterobacteriaceae;g__Klebsiella;s__Klebsiella pneumoniae	SRS1529660	SRP077514	United States	North America
GUT_GENOME179513	SRR3726354_bin.1	EBI	4017296	37	156927	57.59	84.93	0	0.03	95.8	0	0	16	ERZ835619	GUT_GENOME147598	MGYG-HGUT-02538	d__Bacteria;p__Proteobacteria;c__Gammaproteobacteria;o__Enterobacterales;f__Enterobacteriaceae;g__Klebsiella;s__Klebsiella pneumoniae	SRS1529661	SRP077514	United States	North America
GUT_GENOME179515	SRR3726355_bin.1	EBI	4508885	54	116100	58	88.28	0.07	0.05	95.8	0	0	18	ERZ835623	GUT_GENOME147598	MGYG-HGUT-02538	d__Bacteria;p__Proteobacteria;c__Gammaproteobacteria;o__Enterobacterales;f__Enterobacteriaceae;g__Klebsiella;s__Klebsiella pneumoniae	SRS1529662	SRP077514	United States	North America
GUT_GENOME179518	SRR3726357_bin.1	EBI	4742135	40	156928	57.98	91.01	0.04	0.06	95.8	0	0	17	ERZ835627	GUT_GENOME147598	MGYG-HGUT-02538	d__Bacteria;p__Proteobacteria;c__Gammaproteobacteria;o__Enterobacterales;f__Enterobacteriaceae;g__Klebsiella;s__Klebsiella pneumoniae	SRS1529664	SRP077514	United States	North America
GUT_GENOME179524	SRR3726359_bin.3	EBI	4963129	47	153556	57.8	95.72	0.04	0.07	95.8	11.02	0	18	ERZ835631	GUT_GENOME147598	MGYG-HGUT-02538	d__Bacteria;p__Proteobacteria;c__Gammaproteobacteria;o__Enterobacterales;f__Enterobacteriaceae;g__Klebsiella;s__Klebsiella pneumoniae	SRS1529666	SRP077514	United States	North America
GUT_GENOME179526	SRR3726361_bin.5	EBI	4914406	40	161719	57.75	93.91	0	0.06	94.96	11.02	0	18	ERZ835635	GUT_GENOME147598	MGYG-HGUT-02538	d__Bacteria;p__Proteobacteria;c__Gammaproteobacteria;o__Enterobacterales;f__Enterobacteriaceae;g__Klebsiella;s__Klebsiella pneumoniae	SRS1529668	SRP077514	United States	North America
GUT_GENOME179530	SRR3726362_bin.8	EBI	3795168	33	156927	57.7	83.66	0.04	0.07	95.8	11.02	0	17	ERZ835639	GUT_GENOME147598	MGYG-HGUT-02538	d__Bacteria;p__Proteobacteria;c__Gammaproteobacteria;o__Enterobacterales;f__Enterobacteriaceae;g__Klebsiella;s__Klebsiella pneumoniae	SRS1529669	SRP077514	United States	North America
GUT_GENOME179534	SRR3726363_bin.7	EBI	4543776	43	119172	57.65	77.93	0	0.06	95.8	11.02	0	17	ERZ835642	GUT_GENOME147598	MGYG-HGUT-02538	d__Bacteria;p__Proteobacteria;c__Gammaproteobacteria;o__Enterobacterales;f__Enterobacteriaceae;g__Klebsiella;s__Klebsiella pneumoniae	SRS1529670	SRP077514	United States	North America
GUT_GENOME179536	SRR3726364_bin.4	EBI	5048206	69	117378	57.8	75.34	3.45	0.17	95.8	11.02	0	17	ERZ835650	GUT_GENOME147598	MGYG-HGUT-02538	d__Bacteria;p__Proteobacteria;c__Gammaproteobacteria;o__Enterobacterales;f__Enterobacteriaceae;g__Klebsiella;s__Klebsiella pneumoniae	SRS1529671	SRP077514	United States	North America
GUT_GENOME179546	SRR3726366_bin.6	EBI	4056510	39	153706	58.16	75.74	0	0.1	94.96	10.18	0	14	ERZ835659	GUT_GENOME147598	MGYG-HGUT-02538	d__Bacteria;p__Proteobacteria;c__Gammaproteobacteria;o__Enterobacterales;f__Enterobacteriaceae;g__Klebsiella;s__Klebsiella pneumoniae	SRS1529673	SRP077514	United States	North America
GUT_GENOME179553	SRR3726367_bin.9	EBI	5030997	64	107328	57.81	99.14	0.04	0.17	95.8	10.18	0	16	ERZ835667	GUT_GENOME147598	MGYG-HGUT-02538	d__Bacteria;p__Proteobacteria;c__Gammaproteobacteria;o__Enterobacterales;f__Enterobacteriaceae;g__Klebsiella;s__Klebsiella pneumoniae	SRS1529674	SRP077514	United States	North America
GUT_GENOME179556	SRR3726370_bin.2	EBI	4734298	56	112559	57.85	67.93	0	0.08	0	10.18	0	18	ERZ835673	GUT_GENOME147598	MGYG-HGUT-02538	d__Bacteria;p__Proteobacteria;c__Gammaproteobacteria;o__Enterobacterales;f__Enterobacteriaceae;g__Klebsiella;s__Klebsiella pneumoniae	SRS1529677	SRP077514	United States	North America
GUT_GENOME179564	SRR3726372_bin.5	EBI	4297386	46	119274	57.7	87.74	3.16	0.08	95.8	10.11	0	16	ERZ835680	GUT_GENOME147598	MGYG-HGUT-02538	d__Bacteria;p__Proteobacteria;c__Gammaproteobacteria;o__Enterobacterales;f__Enterobacteriaceae;g__Klebsiella;s__Klebsiella pneumoniae	SRS1529679	SRP077514	United States	North America
GUT_GENOME179572	SRR3726374_bin.1	EBI	4502139	37	252050	57.88	90.3	0	0.09	94.96	10.11	0	17	ERZ835692	GUT_GENOME147598	MGYG-HGUT-02538	d__Bacteria;p__Proteobacteria;c__Gammaproteobacteria;o__Enterobacterales;f__Enterobacteriaceae;g__Klebsiella;s__Klebsiella pneumoniae	SRS1529681	SRP077514	United States	North America
GUT_GENOME179576	SRR3726375_bin.3	EBI	4725290	80	89249	57.74	81.54	1.72	0.32	80.67	10.18	0	17	ERZ835696	GUT_GENOME147598	MGYG-HGUT-02538	d__Bacteria;p__Proteobacteria;c__Gammaproteobacteria;o__Enterobacterales;f__Enterobacteriaceae;g__Klebsiella;s__Klebsiella pneumoniae	SRS1529683	SRP077514	United States	North America
GUT_GENOME182722	SRR4305327_bin.1	EBI	4968598	423	17559	57.56	96.02	1.86	0.04	94.96	0	0	16	ERZ960844	GUT_GENOME147598	MGYG-HGUT-02538	d__Bacteria;p__Proteobacteria;c__Gammaproteobacteria;o__Enterobacterales;f__Enterobacteriaceae;g__Klebsiella;s__Klebsiella pneumoniae	SRS1719381	SRP090628	Estonia	Europe
GUT_GENOME183204	SRR4305451_bin.4	EBI	4672931	471	15118	58.14	60.34	0	0.1	94.96	0	0	11	ERZ961558	GUT_GENOME147598	MGYG-HGUT-02538	d__Bacteria;p__Proteobacteria;c__Gammaproteobacteria;o__Enterobacterales;f__Enterobacteriaceae;g__Klebsiella;s__Klebsiella pneumoniae	SRS1719505	SRP090628	Russia	Europe
GUT_GENOME183824	SRR4408066_bin.4	EBI	4870234	84	97565	57.89	92.96	0.49	0.09	0	0	0	16	ERZ962398	GUT_GENOME147598	MGYG-HGUT-02538	d__Bacteria;p__Proteobacteria;c__Gammaproteobacteria;o__Enterobacterales;f__Enterobacteriaceae;g__Klebsiella;s__Klebsiella pneumoniae	SRS1735501	SRP090628	Finland	Europe
GUT_GENOME183872	SRR4408075_bin.3	EBI	4809392	433	16185	57.82	97.23	0.95	0.01	94.96	0	0	19	ERZ962459	GUT_GENOME147598	MGYG-HGUT-02538	d__Bacteria;p__Proteobacteria;c__Gammaproteobacteria;o__Enterobacterales;f__Enterobacteriaceae;g__Klebsiella;s__Klebsiella pneumoniae	SRS1735510	SRP090628	Finland	Europe
GUT_GENOME183987	SRR4408100_bin.2	EBI	4256096	659	7965	57.74	87.73	0.59	0	95.8	0	0	18	ERZ962612	GUT_GENOME147598	MGYG-HGUT-02538	d__Bacteria;p__Proteobacteria;c__Gammaproteobacteria;o__Enterobacterales;f__Enterobacteriaceae;g__Klebsiella;s__Klebsiella pneumoniae	SRS1735535	SRP090628	Finland	Europe
GUT_GENOME184063	SRR4408122_bin.2	EBI	3541420	717	5760	57.75	81.85	1.49	0.04	94.96	0	0	13	ERZ962711	GUT_GENOME147598	MGYG-HGUT-02538	d__Bacteria;p__Proteobacteria;c__Gammaproteobacteria;o__Enterobacterales;f__Enterobacteriaceae;g__Klebsiella;s__Klebsiella pneumoniae	SRS1735551	SRP090628	Finland	Europe
GUT_GENOME184070	SRR4408125_bin.1	EBI	4855021	122	69104	57.91	97.8	0.07	0	0	0	0	19	ERZ962723	GUT_GENOME147598	MGYG-HGUT-02538	d__Bacteria;p__Proteobacteria;c__Gammaproteobacteria;o__Enterobacterales;f__Enterobacteriaceae;g__Klebsiella;s__Klebsiella pneumoniae	SRS1735554	SRP090628	Finland	Europe
GUT_GENOME184218	SRR4408167_bin.3	EBI	5101733	145	47497	57.7	99.65	1.54	0	95.8	0	0	19	ERZ962918	GUT_GENOME147598	MGYG-HGUT-02538	d__Bacteria;p__Proteobacteria;c__Gammaproteobacteria;o__Enterobacterales;f__Enterobacteriaceae;g__Klebsiella;s__Klebsiella pneumoniae	SRS1735597	SRP090628	Finland	Europe
GUT_GENOME187499	SRR5032276_bin.15	EBI	4827754	233	36115	58.03	98.67	0.19	0.02	0	0	0	19	ERZ846491	GUT_GENOME147598	MGYG-HGUT-02538	d__Bacteria;p__Proteobacteria;c__Gammaproteobacteria;o__Enterobacterales;f__Enterobacteriaceae;g__Klebsiella;s__Klebsiella pneumoniae	SRS1806021	SRP093506	China	Asia
GUT_GENOME187554	SRR5032279_bin.37	EBI	5060159	171	46170	57.75	97.57	2.83	0.04	95.8	0	0	18	ERZ846534	GUT_GENOME147598	MGYG-HGUT-02538	d__Bacteria;p__Proteobacteria;c__Gammaproteobacteria;o__Enterobacterales;f__Enterobacteriaceae;g__Klebsiella;s__Klebsiella pneumoniae	SRS1806025	SRP093506	China	Asia
GUT_GENOME188122	SRR5032328_bin.13	EBI	5228488	82	107649	57.34	66.88	0	0.07	94.96	0	0	16	ERZ847164	GUT_GENOME147598	MGYG-HGUT-02538	d__Bacteria;p__Proteobacteria;c__Gammaproteobacteria;o__Enterobacterales;f__Enterobacteriaceae;g__Klebsiella;s__Klebsiella pneumoniae	SRS1806073	SRP093506	China	Asia
GUT_GENOME188384	SRR5050581_bin.27	EBI	2565693	232	15281	57.82	56.64	0.93	0	0	0	0	13	ERZ831997	GUT_GENOME147598	MGYG-HGUT-02538	d__Bacteria;p__Proteobacteria;c__Gammaproteobacteria;o__Enterobacterales;f__Enterobacteriaceae;g__Klebsiella;s__Klebsiella pneumoniae	SRS1816271	SRP058320	United States	North America
GUT_GENOME194855	SRR5091537_bin.20	EBI	4766203	254	32387	57.93	95	0.41	0.03	0	0	0	19	ERZ866898	GUT_GENOME147598	MGYG-HGUT-02538	d__Bacteria;p__Proteobacteria;c__Gammaproteobacteria;o__Enterobacterales;f__Enterobacteriaceae;g__Klebsiella;s__Klebsiella pneumoniae	SRS1846827	SRP094805	China	Asia
GUT_GENOME194973	SRR5106274_bin.11	EBI	3051356	370	10852	58.27	52.74	0	0.04	0	0	0	16	ERZ864466	GUT_GENOME147598	MGYG-HGUT-02538	d__Bacteria;p__Proteobacteria;c__Gammaproteobacteria;o__Enterobacterales;f__Enterobacteriaceae;g__Klebsiella;s__Klebsiella pneumoniae	SRS1858583	SRP095060	China	Asia
GUT_GENOME195019	SRR5106278_bin.13	EBI	4728064	430	16899	58.54	89.46	4.58	0.12	80.67	11.02	0	16	ERZ864503	GUT_GENOME147598	MGYG-HGUT-02538	d__Bacteria;p__Proteobacteria;c__Gammaproteobacteria;o__Enterobacterales;f__Enterobacteriaceae;g__Klebsiella;s__Klebsiella pneumoniae	SRS1858587	SRP095060	China	Asia
GUT_GENOME195200	SRR5106294_bin.25	EBI	4670053	277	35610	58.46	92.83	3.12	0.3	94.96	0	0	16	ERZ864689	GUT_GENOME147598	MGYG-HGUT-02538	d__Bacteria;p__Proteobacteria;c__Gammaproteobacteria;o__Enterobacterales;f__Enterobacteriaceae;g__Klebsiella;s__Klebsiella pneumoniae	SRS1858603	SRP095060	China	Asia
GUT_GENOME195390	SRR5106316_bin.4	EBI	4877918	176	48625	58.16	74.14	1.72	0.34	95.8	11.02	0	15	ERZ864894	GUT_GENOME147598	MGYG-HGUT-02538	d__Bacteria;p__Proteobacteria;c__Gammaproteobacteria;o__Enterobacterales;f__Enterobacteriaceae;g__Klebsiella;s__Klebsiella pneumoniae	SRS1858625	SRP095060	China	Asia
GUT_GENOME198929	SRR5275438_bin.20	EBI	3608903	132	47985	58.5	52.59	0	0	0	0	0	12	ERZ843198	GUT_GENOME147598	MGYG-HGUT-02538	d__Bacteria;p__Proteobacteria;c__Gammaproteobacteria;o__Enterobacterales;f__Enterobacteriaceae;g__Klebsiella;s__Klebsiella pneumoniae	SRS1993565	SRP100446	United States	North America
GUT_GENOME199481	SRR5275483_bin.7	EBI	4948967	34	224800	57.81	95.54	0.35	0	95.8	0	0	19	ERZ843774	GUT_GENOME147598	MGYG-HGUT-02538	d__Bacteria;p__Proteobacteria;c__Gammaproteobacteria;o__Enterobacterales;f__Enterobacteriaceae;g__Klebsiella;s__Klebsiella pneumoniae	SRS1994030	SRP100446	United States	North America
GUT_GENOME200003	SRR5279248_bin.27	EBI	4276837	43	188098	57.36	90.08	0.19	0.07	95.8	0	0	15	ERZ845396	GUT_GENOME147598	MGYG-HGUT-02538	d__Bacteria;p__Proteobacteria;c__Gammaproteobacteria;o__Enterobacterales;f__Enterobacteriaceae;g__Klebsiella;s__Klebsiella pneumoniae	SRS1997027	SRP100575	China	Asia
GUT_GENOME200574	SRR5279287_bin.6	EBI	4811409	142	49358	58.06	94.7	1.08	0.03	95.8	59.43	0	17	ERZ845982	GUT_GENOME147598	MGYG-HGUT-02538	d__Bacteria;p__Proteobacteria;c__Gammaproteobacteria;o__Enterobacterales;f__Enterobacteriaceae;g__Klebsiella;s__Klebsiella pneumoniae	SRS1997066	SRP100575	China	Asia
GUT_GENOME200701	SRR5279295_bin.41	EBI	4164603	198	37336	58.2	83.95	0.16	0.03	0	0	0	17	ERZ846132	GUT_GENOME147598	MGYG-HGUT-02538	d__Bacteria;p__Proteobacteria;c__Gammaproteobacteria;o__Enterobacterales;f__Enterobacteriaceae;g__Klebsiella;s__Klebsiella pneumoniae	SRS1997074	SRP100575	China	Asia
GUT_GENOME207316	SRR5963149_bin.2	EBI	2634050	25	167603	57.76	55.36	0.24	0	0	0	0	15	ERZ988727	GUT_GENOME147598	MGYG-HGUT-02538	d__Bacteria;p__Proteobacteria;c__Gammaproteobacteria;o__Enterobacterales;f__Enterobacteriaceae;g__Klebsiella;s__Klebsiella pneumoniae	SRS2455744	SRP114966	United States	North America
GUT_GENOME207323	SRR5963150_bin.3	EBI	3798273	25	174334	57.52	80.95	0.53	0	95.8	0	23.32	18	ERZ988730	GUT_GENOME147598	MGYG-HGUT-02538	d__Bacteria;p__Proteobacteria;c__Gammaproteobacteria;o__Enterobacterales;f__Enterobacteriaceae;g__Klebsiella;s__Klebsiella pneumoniae	SRS2455746	SRP114966	United States	North America
GUT_GENOME207444	SRR5963182_bin.6	EBI	4811366	66	123149	57.98	78.4	0	0.05	94.96	0	0	16	ERZ988871	GUT_GENOME147598	MGYG-HGUT-02538	d__Bacteria;p__Proteobacteria;c__Gammaproteobacteria;o__Enterobacterales;f__Enterobacteriaceae;g__Klebsiella;s__Klebsiella pneumoniae	SRS2455777	SRP114966	United States	North America
GUT_GENOME207531	SRR5963205_bin.2	EBI	4501865	28	214790	57.96	82.14	0.24	0	95.8	0	5.26	17	ERZ988968	GUT_GENOME147598	MGYG-HGUT-02538	d__Bacteria;p__Proteobacteria;c__Gammaproteobacteria;o__Enterobacterales;f__Enterobacteriaceae;g__Klebsiella;s__Klebsiella pneumoniae	SRS2455800	SRP114966	United States	North America
GUT_GENOME207535	SRR5963207_bin.3	EBI	2493975	15	231242	57.6	51.68	0.33	0	94.96	0	0	13	ERZ988972	GUT_GENOME147598	MGYG-HGUT-02538	d__Bacteria;p__Proteobacteria;c__Gammaproteobacteria;o__Enterobacterales;f__Enterobacteriaceae;g__Klebsiella;s__Klebsiella pneumoniae	SRS2455802	SRP114966	United States	North America
GUT_GENOME207537	SRR5963209_bin.1	EBI	5088692	51	153494	57.69	97.62	0.53	0	95.8	0	5.26	19	ERZ988978	GUT_GENOME147598	MGYG-HGUT-02538	d__Bacteria;p__Proteobacteria;c__Gammaproteobacteria;o__Enterobacterales;f__Enterobacteriaceae;g__Klebsiella;s__Klebsiella pneumoniae	SRS2455804	SRP114966	United States	North America
GUT_GENOME207568	SRR5963217_bin.14	EBI	3222720	56	93966	57.94	63.81	0.71	0.06	94.96	0	0	13	ERZ989015	GUT_GENOME147598	MGYG-HGUT-02538	d__Bacteria;p__Proteobacteria;c__Gammaproteobacteria;o__Enterobacterales;f__Enterobacteriaceae;g__Klebsiella;s__Klebsiella pneumoniae	SRS2455812	SRP114966	United States	North America
GUT_GENOME207573	SRR5963218_bin.19	EBI	2568588	50	86541	57.52	55.69	0.51	0.07	94.96	0	0	11	ERZ989018	GUT_GENOME147598	MGYG-HGUT-02538	d__Bacteria;p__Proteobacteria;c__Gammaproteobacteria;o__Enterobacterales;f__Enterobacteriaceae;g__Klebsiella;s__Klebsiella pneumoniae	SRS2455813	SRP114966	United States	North America
GUT_GENOME207579	SRR5963219_bin.14	EBI	4918315	95	89214	57.86	96.43	0.71	0.08	94.96	0	0	17	ERZ989024	GUT_GENOME147598	MGYG-HGUT-02538	d__Bacteria;p__Proteobacteria;c__Gammaproteobacteria;o__Enterobacterales;f__Enterobacteriaceae;g__Klebsiella;s__Klebsiella pneumoniae	SRS2455815	SRP114966	United States	North America
GUT_GENOME207587	SRR5963220_bin.15	EBI	4537011	89	78930	57.9	93.87	0.71	0.08	94.96	0	0	17	ERZ989032	GUT_GENOME147598	MGYG-HGUT-02538	d__Bacteria;p__Proteobacteria;c__Gammaproteobacteria;o__Enterobacterales;f__Enterobacteriaceae;g__Klebsiella;s__Klebsiella pneumoniae	SRS2455814	SRP114966	United States	North America
GUT_GENOME207598	SRR5963223_bin.4	EBI	4846296	102	77577	57.84	94.41	0.71	0.08	94.96	0	0	17	ERZ989044	GUT_GENOME147598	MGYG-HGUT-02538	d__Bacteria;p__Proteobacteria;c__Gammaproteobacteria;o__Enterobacterales;f__Enterobacteriaceae;g__Klebsiella;s__Klebsiella pneumoniae	SRS2455819	SRP114966	United States	North America
GUT_GENOME207601	SRR5963224_bin.12	EBI	4761696	162	47894	57.91	94.16	0.73	0.21	0	0	0	16	ERZ989048	GUT_GENOME147598	MGYG-HGUT-02538	d__Bacteria;p__Proteobacteria;c__Gammaproteobacteria;o__Enterobacterales;f__Enterobacteriaceae;g__Klebsiella;s__Klebsiella pneumoniae	SRS2455818	SRP114966	United States	North America
GUT_GENOME207626	SRR5963230_bin.2	EBI	2873869	35	146220	57.77	58.47	0.33	0.03	94.96	0	0	11	ERZ989081	GUT_GENOME147598	MGYG-HGUT-02538	d__Bacteria;p__Proteobacteria;c__Gammaproteobacteria;o__Enterobacterales;f__Enterobacteriaceae;g__Klebsiella;s__Klebsiella pneumoniae	SRS2455824	SRP114966	United States	North America
GUT_GENOME207630	SRR5963231_bin.1	EBI	2222769	20	185705	57.8	55.52	0	0.09	94.96	0	0	11	ERZ989083	GUT_GENOME147598	MGYG-HGUT-02538	d__Bacteria;p__Proteobacteria;c__Gammaproteobacteria;o__Enterobacterales;f__Enterobacteriaceae;g__Klebsiella;s__Klebsiella pneumoniae	SRS2455826	SRP114966	United States	North America
GUT_GENOME207730	SRR5963254_bin.9	EBI	4260105	77	79310	58.17	84.09	0.19	0	0	0	0	16	ERZ989190	GUT_GENOME147598	MGYG-HGUT-02538	d__Bacteria;p__Proteobacteria;c__Gammaproteobacteria;o__Enterobacterales;f__Enterobacteriaceae;g__Klebsiella;s__Klebsiella pneumoniae	SRS2455849	SRP114966	United States	North America
GUT_GENOME207733	SRR5963255_bin.14	EBI	3305851	64	82548	57.91	61.36	0	0	95.8	11.02	0	16	ERZ989196	GUT_GENOME147598	MGYG-HGUT-02538	d__Bacteria;p__Proteobacteria;c__Gammaproteobacteria;o__Enterobacterales;f__Enterobacteriaceae;g__Klebsiella;s__Klebsiella pneumoniae	SRS2455850	SRP114966	United States	North America
GUT_GENOME207768	SRR5963266_bin.6	EBI	4372199	50	140523	57.88	60.69	0	0.04	95.8	0	0	19	ERZ989238	GUT_GENOME147598	MGYG-HGUT-02538	d__Bacteria;p__Proteobacteria;c__Gammaproteobacteria;o__Enterobacterales;f__Enterobacteriaceae;g__Klebsiella;s__Klebsiella pneumoniae	SRS2455861	SRP114966	United States	North America
GUT_GENOME207774	SRR5963267_bin.4	EBI	4528703	186	42499	57.97	53.09	0	0.08	95.8	11.02	0	18	ERZ989240	GUT_GENOME147598	MGYG-HGUT-02538	d__Bacteria;p__Proteobacteria;c__Gammaproteobacteria;o__Enterobacterales;f__Enterobacteriaceae;g__Klebsiella;s__Klebsiella pneumoniae	SRS2455862	SRP114966	United States	North America
GUT_GENOME207779	SRR5963268_bin.4	EBI	3155258	67	80464	57.78	63.43	0	0.06	94.96	0	0	15	ERZ989248	GUT_GENOME147598	MGYG-HGUT-02538	d__Bacteria;p__Proteobacteria;c__Gammaproteobacteria;o__Enterobacterales;f__Enterobacteriaceae;g__Klebsiella;s__Klebsiella pneumoniae	SRS2455864	SRP114966	United States	North America
GUT_GENOME207789	SRR5963270_bin.7	EBI	4591502	221	33241	58.19	60.85	0	0.05	95.8	0	0	16	ERZ989256	GUT_GENOME147598	MGYG-HGUT-02538	d__Bacteria;p__Proteobacteria;c__Gammaproteobacteria;o__Enterobacterales;f__Enterobacteriaceae;g__Klebsiella;s__Klebsiella pneumoniae	SRS2455865	SRP114966	United States	North America
GUT_GENOME207807	SRR5963274_bin.8	EBI	3687409	203	29539	58.01	57.24	0	0	95.8	0	0	15	ERZ989272	GUT_GENOME147598	MGYG-HGUT-02538	d__Bacteria;p__Proteobacteria;c__Gammaproteobacteria;o__Enterobacterales;f__Enterobacteriaceae;g__Klebsiella;s__Klebsiella pneumoniae	SRS2455870	SRP114966	United States	North America
GUT_GENOME207811	SRR5963276_bin.12	EBI	2729936	46	83576	57.89	57.11	0.04	0.02	95.8	11.02	4.58	11	ERZ989287	GUT_GENOME147598	MGYG-HGUT-02538	d__Bacteria;p__Proteobacteria;c__Gammaproteobacteria;o__Enterobacterales;f__Enterobacteriaceae;g__Klebsiella;s__Klebsiella pneumoniae	SRS2455871	SRP114966	United States	North America
GUT_GENOME207885	SRR5963298_bin.10	EBI	3438618	70	72001	57.97	57.57	0	0.06	94.96	0	0	14	ERZ989368	GUT_GENOME147598	MGYG-HGUT-02538	d__Bacteria;p__Proteobacteria;c__Gammaproteobacteria;o__Enterobacterales;f__Enterobacteriaceae;g__Klebsiella;s__Klebsiella pneumoniae	SRS2455893	SRP114966	United States	North America
GUT_GENOME207924	SRR5963304_bin.4	EBI	4662732	32	194952	57.82	90.7	0.62	0.12	94.96	0	0	16	ERZ989406	GUT_GENOME147598	MGYG-HGUT-02538	d__Bacteria;p__Proteobacteria;c__Gammaproteobacteria;o__Enterobacterales;f__Enterobacteriaceae;g__Klebsiella;s__Klebsiella pneumoniae	SRS2455898	SRP114966	United States	North America
GUT_GENOME208013	SRR5963339_bin.10	EBI	4527164	117	73018	58.16	63.09	1.72	0.24	0	10.11	0	15	ERZ989509	GUT_GENOME147598	MGYG-HGUT-02538	d__Bacteria;p__Proteobacteria;c__Gammaproteobacteria;o__Enterobacterales;f__Enterobacteriaceae;g__Klebsiella;s__Klebsiella pneumoniae	SRS2455934	SRP114966	United States	North America
GUT_GENOME208032	SRR5963344_bin.4	EBI	4970061	150	45670	57.85	65.16	0	0.06	95.8	0	0	14	ERZ989527	GUT_GENOME147598	MGYG-HGUT-02538	d__Bacteria;p__Proteobacteria;c__Gammaproteobacteria;o__Enterobacterales;f__Enterobacteriaceae;g__Klebsiella;s__Klebsiella pneumoniae	SRS2455939	SRP114966	United States	North America
GUT_GENOME208038	SRR5963346_bin.11	EBI	4422266	76	100096	57.43	71.03	0	0.11	95.8	0	0	15	ERZ989538	GUT_GENOME147598	MGYG-HGUT-02538	d__Bacteria;p__Proteobacteria;c__Gammaproteobacteria;o__Enterobacterales;f__Enterobacteriaceae;g__Klebsiella;s__Klebsiella pneumoniae	SRS2455941	SRP114966	United States	North America
GUT_GENOME208143	SRR5963377_bin.15	EBI	4474396	99	86572	58.03	88.41	0.76	0.04	80.67	10.11	0	17	ERZ989654	GUT_GENOME147598	MGYG-HGUT-02538	d__Bacteria;p__Proteobacteria;c__Gammaproteobacteria;o__Enterobacterales;f__Enterobacteriaceae;g__Klebsiella;s__Klebsiella pneumoniae	SRS2455972	SRP114966	United States	North America
GUT_GENOME208960	SRR6028286_bin.3	EBI	5217485	101	90023	57.62	60.85	1.72	0.02	94.96	0	0	17	ERZ979906	GUT_GENOME147598	MGYG-HGUT-02538	d__Bacteria;p__Proteobacteria;c__Gammaproteobacteria;o__Enterobacterales;f__Enterobacteriaceae;g__Klebsiella;s__Klebsiella pneumoniae	SRS1905544	SRP096283	United States	North America
GUT_GENOME210713	SRR6028572_bin.19	EBI	2672344	716	3896	57.34	58.15	1.03	0.13	0	0	0	13	ERZ981749	GUT_GENOME147598	MGYG-HGUT-02538	d__Bacteria;p__Proteobacteria;c__Gammaproteobacteria;o__Enterobacterales;f__Enterobacteriaceae;g__Klebsiella;s__Klebsiella pneumoniae	SRS1905880	SRP096283	United States	North America
GUT_GENOME211578	SRR6054456_bin.5	EBI	4884121	118	71853	57.97	55.33	0	0.08	0	0	0	15	ERZ982816	GUT_GENOME147598	MGYG-HGUT-02538	d__Bacteria;p__Proteobacteria;c__Gammaproteobacteria;o__Enterobacterales;f__Enterobacteriaceae;g__Klebsiella;s__Klebsiella pneumoniae	SRS1914112	SRP096283	United States	North America
GUT_GENOME211588	SRR6054457_bin.8	EBI	4749632	120	58359	57.98	97.73	0.07	0	95.8	75.15	0	16	ERZ982830	GUT_GENOME147598	MGYG-HGUT-02538	d__Bacteria;p__Proteobacteria;c__Gammaproteobacteria;o__Enterobacterales;f__Enterobacteriaceae;g__Klebsiella;s__Klebsiella pneumoniae	SRS1914114	SRP096283	United States	North America
GUT_GENOME211590	SRR6054458_bin.14	EBI	4439425	109	59268	58.16	89.88	0.04	0	95.8	0	10.91	13	ERZ982834	GUT_GENOME147598	MGYG-HGUT-02538	d__Bacteria;p__Proteobacteria;c__Gammaproteobacteria;o__Enterobacterales;f__Enterobacteriaceae;g__Klebsiella;s__Klebsiella pneumoniae	SRS1914113	SRP096283	United States	North America
GUT_GENOME211844	SRR605611_bin.3	EBI	5101532	49	174504	57.72	97.92	0.04	0.02	95.8	24.85	10.91	18	ERZ899478	GUT_GENOME147598	MGYG-HGUT-02538	d__Bacteria;p__Proteobacteria;c__Gammaproteobacteria;o__Enterobacterales;f__Enterobacteriaceae;g__Klebsiella;s__Klebsiella pneumoniae	SRS414178	SRP001634	United States	North America
GUT_GENOME211847	SRR605615_bin.3	EBI	4259937	28	236204	57.86	91.96	0.04	0	94.96	0	0	16	ERZ899480	GUT_GENOME147598	MGYG-HGUT-02538	d__Bacteria;p__Proteobacteria;c__Gammaproteobacteria;o__Enterobacterales;f__Enterobacteriaceae;g__Klebsiella;s__Klebsiella pneumoniae	SRS414142	SRP001634	United States	North America
GUT_GENOME211858	SRR609175_bin.2	EBI	4407372	610	9445	58.74	62.07	0	0.19	0	0	0	7	ERZ899492	GUT_GENOME147598	MGYG-HGUT-02538	d__Bacteria;p__Proteobacteria;c__Gammaproteobacteria;o__Enterobacterales;f__Enterobacteriaceae;g__Klebsiella;s__Klebsiella pneumoniae	SRS414198	SRP001634	United States	North America
GUT_GENOME211861	SRR6256380_bin.10	EBI	3528788	99	58496	57.91	82.09	0.33	0.1	94.96	0	0	17	ERZ836965	GUT_GENOME147598	MGYG-HGUT-02538	d__Bacteria;p__Proteobacteria;c__Gammaproteobacteria;o__Enterobacterales;f__Enterobacteriaceae;g__Klebsiella;s__Klebsiella pneumoniae	SRS2661104	SRP052967	United States	North America
GUT_GENOME211868	SRR6256384_bin.5	EBI	2530180	186	18067	58.16	60.94	0.72	0.01	0	0	0	11	ERZ836973	GUT_GENOME147598	MGYG-HGUT-02538	d__Bacteria;p__Proteobacteria;c__Gammaproteobacteria;o__Enterobacterales;f__Enterobacteriaceae;g__Klebsiella;s__Klebsiella pneumoniae	SRS2661100	SRP052967	United States	North America
GUT_GENOME211879	SRR6257376_bin.3	EBI	4971431	53	133011	57.83	97.02	0.04	0	95.8	52.45	0	17	ERZ829109	GUT_GENOME147598	MGYG-HGUT-02538	d__Bacteria;p__Proteobacteria;c__Gammaproteobacteria;o__Enterobacterales;f__Enterobacteriaceae;g__Klebsiella;s__Klebsiella pneumoniae	SRS1446911	SRP074153	United States	North America
GUT_GENOME211881	SRR6257377_bin.2	EBI	4592913	50	130865	57.86	87.24	0	0	94.96	0	0	18	ERZ829112	GUT_GENOME147598	MGYG-HGUT-02538	d__Bacteria;p__Proteobacteria;c__Gammaproteobacteria;o__Enterobacterales;f__Enterobacteriaceae;g__Klebsiella;s__Klebsiella pneumoniae	SRS1446911	SRP074153	United States	North America
GUT_GENOME211887	SRR6257379_bin.4	EBI	2248540	23	149087	57.3	56.73	0	0	95.8	0	11.18	13	ERZ829118	GUT_GENOME147598	MGYG-HGUT-02538	d__Bacteria;p__Proteobacteria;c__Gammaproteobacteria;o__Enterobacterales;f__Enterobacteriaceae;g__Klebsiella;s__Klebsiella pneumoniae	SRS1446911	SRP074153	United States	North America
GUT_GENOME211890	SRR6257380_bin.2	EBI	4873787	143	53823	57.75	93.35	0.11	0	95.8	0	0	17	ERZ829123	GUT_GENOME147598	MGYG-HGUT-02538	d__Bacteria;p__Proteobacteria;c__Gammaproteobacteria;o__Enterobacterales;f__Enterobacteriaceae;g__Klebsiella;s__Klebsiella pneumoniae	SRS1446911	SRP074153	United States	North America
GUT_GENOME211894	SRR6257381_bin.2	EBI	4677220	51	131684	57.86	89.62	0	0	95.8	0	13.85	17	ERZ829127	GUT_GENOME147598	MGYG-HGUT-02538	d__Bacteria;p__Proteobacteria;c__Gammaproteobacteria;o__Enterobacterales;f__Enterobacteriaceae;g__Klebsiella;s__Klebsiella pneumoniae	SRS1446911	SRP074153	United States	North America
GUT_GENOME211923	SRR6257390_bin.4	EBI	4757624	92	79022	58.01	98.09	0.43	0.01	94.96	0	0	19	ERZ829164	GUT_GENOME147598	MGYG-HGUT-02538	d__Bacteria;p__Proteobacteria;c__Gammaproteobacteria;o__Enterobacterales;f__Enterobacteriaceae;g__Klebsiella;s__Klebsiella pneumoniae	SRS1417035	SRP074153	United States	North America
GUT_GENOME211929	SRR6257391_bin.3	EBI	4786578	216	35568	58.13	96.72	0.3	0.02	94.96	0	0	13	ERZ829168	GUT_GENOME147598	MGYG-HGUT-02538	d__Bacteria;p__Proteobacteria;c__Gammaproteobacteria;o__Enterobacterales;f__Enterobacteriaceae;g__Klebsiella;s__Klebsiella pneumoniae	SRS1417035	SRP074153	United States	North America
GUT_GENOME212027	SRR6257428_bin.5	EBI	5311733	72	122172	57.63	99.33	0.04	0.2	94.96	0	0	16	ERZ829282	GUT_GENOME147598	MGYG-HGUT-02538	d__Bacteria;p__Proteobacteria;c__Gammaproteobacteria;o__Enterobacterales;f__Enterobacteriaceae;g__Klebsiella;s__Klebsiella pneumoniae	SRS1446907	SRP074153	United States	North America
GUT_GENOME212088	SRR6257442_bin.5	EBI	4910673	86	97371	57.65	65.16	0	0.08	94.96	0	0	12	ERZ829352	GUT_GENOME147598	MGYG-HGUT-02538	d__Bacteria;p__Proteobacteria;c__Gammaproteobacteria;o__Enterobacterales;f__Enterobacteriaceae;g__Klebsiella;s__Klebsiella pneumoniae	SRS1417035	SRP074153	United States	North America
GUT_GENOME212096	SRR6257443_bin.5	EBI	4996525	71	107695	57.78	97.89	0.53	0.07	94.96	0	0	15	ERZ829364	GUT_GENOME147598	MGYG-HGUT-02538	d__Bacteria;p__Proteobacteria;c__Gammaproteobacteria;o__Enterobacterales;f__Enterobacteriaceae;g__Klebsiella;s__Klebsiella pneumoniae	SRS1417035	SRP074153	United States	North America
GUT_GENOME212106	SRR6257444_bin.7	EBI	4959915	80	105981	57.84	66.38	0	0.09	94.96	0	0	13	ERZ829376	GUT_GENOME147598	MGYG-HGUT-02538	d__Bacteria;p__Proteobacteria;c__Gammaproteobacteria;o__Enterobacterales;f__Enterobacteriaceae;g__Klebsiella;s__Klebsiella pneumoniae	SRS1417035	SRP074153	United States	North America
GUT_GENOME212137	SRR6257448_bin.4	EBI	4618804	114	63819	57.97	65	0	0.16	0	0	0	13	ERZ829412	GUT_GENOME147598	MGYG-HGUT-02538	d__Bacteria;p__Proteobacteria;c__Gammaproteobacteria;o__Enterobacterales;f__Enterobacteriaceae;g__Klebsiella;s__Klebsiella pneumoniae	SRS1417035	SRP074153	United States	North America
GUT_GENOME212191	SRR6257462_bin.8	EBI	5116693	75	113458	57.7	99.05	0.15	0.02	94.96	23.29	0	14	ERZ829471	GUT_GENOME147598	MGYG-HGUT-02538	d__Bacteria;p__Proteobacteria;c__Gammaproteobacteria;o__Enterobacterales;f__Enterobacteriaceae;g__Klebsiella;s__Klebsiella pneumoniae	SRS1446911	SRP074153	United States	North America
GUT_GENOME212198	SRR6257463_bin.6	EBI	4850024	63	120737	57.9	66.54	0	0	95.8	0	33.26	16	ERZ829480	GUT_GENOME147598	MGYG-HGUT-02538	d__Bacteria;p__Proteobacteria;c__Gammaproteobacteria;o__Enterobacterales;f__Enterobacteriaceae;g__Klebsiella;s__Klebsiella pneumoniae	SRS1446911	SRP074153	United States	North America
GUT_GENOME212202	SRR6257464_bin.5	EBI	4655904	84	92857	57.72	59.12	0	0	94.96	0	0	14	ERZ829488	GUT_GENOME147598	MGYG-HGUT-02538	d__Bacteria;p__Proteobacteria;c__Gammaproteobacteria;o__Enterobacterales;f__Enterobacteriaceae;g__Klebsiella;s__Klebsiella pneumoniae	SRS1446911	SRP074153	United States	North America
GUT_GENOME212206	SRR6257465_bin.3	EBI	5073322	79	96686	57.72	65.86	0	0	95.8	52.45	94.8	17	ERZ829490	GUT_GENOME147598	MGYG-HGUT-02538	d__Bacteria;p__Proteobacteria;c__Gammaproteobacteria;o__Enterobacterales;f__Enterobacteriaceae;g__Klebsiella;s__Klebsiella pneumoniae	SRS1446911	SRP074153	United States	North America
GUT_GENOME212217	SRR6257466_bin.6	EBI	3826109	81	72663	57.57	82.62	0.19	0	95.8	0	0	14	ERZ829505	GUT_GENOME147598	MGYG-HGUT-02538	d__Bacteria;p__Proteobacteria;c__Gammaproteobacteria;o__Enterobacterales;f__Enterobacteriaceae;g__Klebsiella;s__Klebsiella pneumoniae	SRS1446911	SRP074153	United States	North America
GUT_GENOME212228	SRR6257467_bin.6	EBI	4893030	62	120707	57.89	95.1	0.04	0.01	94.96	99.67	0	13	ERZ829515	GUT_GENOME147598	MGYG-HGUT-02538	d__Bacteria;p__Proteobacteria;c__Gammaproteobacteria;o__Enterobacterales;f__Enterobacteriaceae;g__Klebsiella;s__Klebsiella pneumoniae	SRS1446911	SRP074153	United States	North America
GUT_GENOME212286	SRR6257479_bin.3	EBI	3856978	729	6198	58.32	81.71	0.85	0.39	94.96	0	0	9	ERZ829585	GUT_GENOME147598	MGYG-HGUT-02538	d__Bacteria;p__Proteobacteria;c__Gammaproteobacteria;o__Enterobacterales;f__Enterobacteriaceae;g__Klebsiella;s__Klebsiella pneumoniae	SRS1446910	SRP074153	United States	North America
GUT_GENOME212352	SRR6257496_bin.1	EBI	4993426	71	113215	57.84	97.99	0.04	0	95.8	0	0	17	ERZ829658	GUT_GENOME147598	MGYG-HGUT-02538	d__Bacteria;p__Proteobacteria;c__Gammaproteobacteria;o__Enterobacterales;f__Enterobacteriaceae;g__Klebsiella;s__Klebsiella pneumoniae	SRS1433907	SRP074153	United States	North America
GUT_GENOME212453	SRR648333_bin.3	EBI	5073005	49	177720	57.74	98.81	0.04	0.02	95.8	24.85	10.91	16	ERZ899506	GUT_GENOME147598	MGYG-HGUT-02538	d__Bacteria;p__Proteobacteria;c__Gammaproteobacteria;o__Enterobacterales;f__Enterobacteriaceae;g__Klebsiella;s__Klebsiella pneumoniae	SRS414178	SRP001634	United States	North America
GUT_GENOME212830	SRR924726_bin.2	EBI	5028893	207	38615	57.86	72.02	0	0.02	95.8	0	7.38	17	ERZ899515	GUT_GENOME147598	MGYG-HGUT-02538	d__Bacteria;p__Proteobacteria;c__Gammaproteobacteria;o__Enterobacterales;f__Enterobacteriaceae;g__Klebsiella;s__Klebsiella pneumoniae	SRS414247	SRP001634	United States	North America
GUT_GENOME212867	SRR924790_bin.1	EBI	2510126	18	266325	57.16	53.27	0.04	0	95.8	0	0	14	ERZ899552	GUT_GENOME147598	MGYG-HGUT-02538	d__Bacteria;p__Proteobacteria;c__Gammaproteobacteria;o__Enterobacterales;f__Enterobacteriaceae;g__Klebsiella;s__Klebsiella pneumoniae	SRS414214	SRP001634	United States	North America
GUT_GENOME212915	SRS000988_7	HGM	4623278	293	22816	58.35	95.11	0.61	0.19	94.96	0	0	19	NA	GUT_GENOME147598	MGYG-HGUT-02538	d__Bacteria;p__Proteobacteria;c__Gammaproteobacteria;o__Enterobacterales;f__Enterobacteriaceae;g__Klebsiella;s__Klebsiella pneumoniae	SRS000988	SRP001634	United States	North America
GUT_GENOME212918	SRS000989_5	HGM	5253165	56	234297	57.6	100	0.04	0	95.8	99.67	0	19	NA	GUT_GENOME147598	MGYG-HGUT-02538	d__Bacteria;p__Proteobacteria;c__Gammaproteobacteria;o__Enterobacterales;f__Enterobacteriaceae;g__Klebsiella;s__Klebsiella pneumoniae	SRS000989	SRP001634	United States	North America
GUT_GENOME212923	SRS000991_7	HGM	5268573	667	13989	57.41	94.17	2.93	0.15	95.8	99.74	99.83	19	NA	GUT_GENOME147598	MGYG-HGUT-02538	d__Bacteria;p__Proteobacteria;c__Gammaproteobacteria;o__Enterobacterales;f__Enterobacteriaceae;g__Klebsiella;s__Klebsiella pneumoniae	SRS000991	SRP001634	United States	North America
GUT_GENOME216035	SRS050422_25	HGM	4165865	970	4735	56.93	59.29	1.72	0.88	94.96	0	0	16	NA	GUT_GENOME147598	MGYG-HGUT-02538	d__Bacteria;p__Proteobacteria;c__Gammaproteobacteria;o__Enterobacterales;f__Enterobacteriaceae;g__Klebsiella;s__Klebsiella pneumoniae	SRS050422	SRP002163	United States	North America
GUT_GENOME218197	SRS1170742_13	HGM	5225802	167	87476	57.68	99.11	1.97	0.04	95.8	0	0	19	NA	GUT_GENOME147598	MGYG-HGUT-02538	d__Bacteria;p__Proteobacteria;c__Gammaproteobacteria;o__Enterobacterales;f__Enterobacteriaceae;g__Klebsiella;s__Klebsiella pneumoniae	SRS1170742	SRP066479	El Salvador	South America
GUT_GENOME218265	SRS1170754_13	HGM	4832508	303	25728	57.81	97.08	0.1	0.04	95.8	0	0	19	NA	GUT_GENOME147598	MGYG-HGUT-02538	d__Bacteria;p__Proteobacteria;c__Gammaproteobacteria;o__Enterobacterales;f__Enterobacteriaceae;g__Klebsiella;s__Klebsiella pneumoniae	SRS1170754	SRP066479	El Salvador	South America
GUT_GENOME219812	SRS1596768_68	HGM	4802182	158	47111	58.33	95.3	0.53	0.07	95.8	12.39	0	16	NA	GUT_GENOME147598	MGYG-HGUT-02538	d__Bacteria;p__Proteobacteria;c__Gammaproteobacteria;o__Enterobacterales;f__Enterobacteriaceae;g__Klebsiella;s__Klebsiella pneumoniae	SRS1596768	SRP080787	Mongolia	Asia
GUT_GENOME219861	SRS1596771_40	HGM	4941622	365	20229	58.19	95.52	2.47	0.06	95.8	11.15	0	19	NA	GUT_GENOME147598	MGYG-HGUT-02538	d__Bacteria;p__Proteobacteria;c__Gammaproteobacteria;o__Enterobacterales;f__Enterobacteriaceae;g__Klebsiella;s__Klebsiella pneumoniae	SRS1596771	SRP080787	China	Asia
GUT_GENOME220026	SRS1596778_82	HGM	4537681	183	35639	58.57	91.27	1.01	0.02	95.8	0	0	16	NA	GUT_GENOME147598	MGYG-HGUT-02538	d__Bacteria;p__Proteobacteria;c__Gammaproteobacteria;o__Enterobacterales;f__Enterobacteriaceae;g__Klebsiella;s__Klebsiella pneumoniae	SRS1596778	SRP080787	China	Asia
GUT_GENOME220697	SRS1596804_79	HGM	4867050	255	27483	58.72	68.1	1.72	0.04	94.96	7.57	0	16	NA	GUT_GENOME147598	MGYG-HGUT-02538	d__Bacteria;p__Proteobacteria;c__Gammaproteobacteria;o__Enterobacterales;f__Enterobacteriaceae;g__Klebsiella;s__Klebsiella pneumoniae	SRS1596804	SRP080787	Mongolia	Asia
GUT_GENOME222449	SRS1596871_55	HGM	4699158	197	35921	58.48	69.83	1.72	0.04	95.8	26.03	0	17	NA	GUT_GENOME147598	MGYG-HGUT-02538	d__Bacteria;p__Proteobacteria;c__Gammaproteobacteria;o__Enterobacterales;f__Enterobacteriaceae;g__Klebsiella;s__Klebsiella pneumoniae	SRS1596871	SRP080787	China	Asia
GUT_GENOME222649	SRS1719087_1	HGM	4573217	1311	4595	58.41	64.74	0	0.2	0	0	40.48	15	NA	GUT_GENOME147598	MGYG-HGUT-02538	d__Bacteria;p__Proteobacteria;c__Gammaproteobacteria;o__Enterobacterales;f__Enterobacteriaceae;g__Klebsiella;s__Klebsiella pneumoniae	SRS1719087	SRP090628	Russia	Europe
GUT_GENOME222747	SRS1719108_1	HGM	5305368	87	112329	57.44	100	0.39	0	95.8	93.54	99.86	20	NA	GUT_GENOME147598	MGYG-HGUT-02538	d__Bacteria;p__Proteobacteria;c__Gammaproteobacteria;o__Enterobacterales;f__Enterobacteriaceae;g__Klebsiella;s__Klebsiella pneumoniae	SRS1719108	SRP090628	Finland	Europe
GUT_GENOME223615	SRS1719381_6	HGM	4394937	293	23678	58.21	60.34	0	0.03	95.8	0	0	19	NA	GUT_GENOME147598	MGYG-HGUT-02538	d__Bacteria;p__Proteobacteria;c__Gammaproteobacteria;o__Enterobacterales;f__Enterobacteriaceae;g__Klebsiella;s__Klebsiella pneumoniae	SRS1719381	SRP090628	Estonia	Europe
GUT_GENOME224731	SRS1735501_3	HGM	5327683	145	93220	57.44	96.85	4.5	0.1	94.96	99.74	8.72	20	NA	GUT_GENOME147598	MGYG-HGUT-02538	d__Bacteria;p__Proteobacteria;c__Gammaproteobacteria;o__Enterobacterales;f__Enterobacteriaceae;g__Klebsiella;s__Klebsiella pneumoniae	SRS1735501	SRP090628	Finland	Europe
GUT_GENOME224780	SRS1735510_6	HGM	5126910	287	28395	57.42	97.94	0.96	0.02	94.96	0	0	19	NA	GUT_GENOME147598	MGYG-HGUT-02538	d__Bacteria;p__Proteobacteria;c__Gammaproteobacteria;o__Enterobacterales;f__Enterobacteriaceae;g__Klebsiella;s__Klebsiella pneumoniae	SRS1735510	SRP090628	Finland	Europe
GUT_GENOME224890	SRS1735535_1	HGM	4451995	546	10217	56.81	89.13	1.31	0.01	95.8	0	0	17	NA	GUT_GENOME147598	MGYG-HGUT-02538	d__Bacteria;p__Proteobacteria;c__Gammaproteobacteria;o__Enterobacterales;f__Enterobacteriaceae;g__Klebsiella;s__Klebsiella pneumoniae	SRS1735535	SRP090628	Finland	Europe
GUT_GENOME224971	SRS1735551_1	HGM	4159537	549	8684	57.1	84.71	1.15	0.04	95.8	99.67	99.86	17	NA	GUT_GENOME147598	MGYG-HGUT-02538	d__Bacteria;p__Proteobacteria;c__Gammaproteobacteria;o__Enterobacterales;f__Enterobacteriaceae;g__Klebsiella;s__Klebsiella pneumoniae	SRS1735551	SRP090628	Finland	Europe
GUT_GENOME224980	SRS1735554_4	HGM	5195534	146	75966	57.56	99.37	0.43	0.01	95.8	0	0	19	NA	GUT_GENOME147598	MGYG-HGUT-02538	d__Bacteria;p__Proteobacteria;c__Gammaproteobacteria;o__Enterobacterales;f__Enterobacteriaceae;g__Klebsiella;s__Klebsiella pneumoniae	SRS1735554	SRP090628	Finland	Europe
GUT_GENOME225167	SRS1735589_2	HGM	5152736	157	50517	57.69	98.97	0.32	0	95.8	0	0	19	NA	GUT_GENOME147598	MGYG-HGUT-02538	d__Bacteria;p__Proteobacteria;c__Gammaproteobacteria;o__Enterobacterales;f__Enterobacteriaceae;g__Klebsiella;s__Klebsiella pneumoniae	SRS1735589	SRP090628	Finland	Europe
GUT_GENOME225188	SRS1735597_3	HGM	5305521	55	174592	57.49	100	0.91	0	95.8	0	0	19	NA	GUT_GENOME147598	MGYG-HGUT-02538	d__Bacteria;p__Proteobacteria;c__Gammaproteobacteria;o__Enterobacterales;f__Enterobacteriaceae;g__Klebsiella;s__Klebsiella pneumoniae	SRS1735597	SRP090628	Finland	Europe
GUT_GENOME225233	SRS1735612_2	HGM	5376113	69	201773	57.5	99.78	0.05	0	95.8	0	0	19	NA	GUT_GENOME147598	MGYG-HGUT-02538	d__Bacteria;p__Proteobacteria;c__Gammaproteobacteria;o__Enterobacterales;f__Enterobacteriaceae;g__Klebsiella;s__Klebsiella pneumoniae	SRS1735612	SRP090628	Estonia	Europe
GUT_GENOME225853	SRS255102_9	HGM	4463451	229	33357	58.39	62.23	1.72	0.17	94.96	0	0	17	NA	GUT_GENOME147598	MGYG-HGUT-02538	d__Bacteria;p__Proteobacteria;c__Gammaproteobacteria;o__Enterobacterales;f__Enterobacteriaceae;g__Klebsiella;s__Klebsiella pneumoniae	SRS255102	SRP001634	United States	North America
GUT_GENOME225996	SRS255839_15	HGM	5194170	281	37364	57.86	98.54	0.74	0.12	95.8	0	9.57	19	NA	GUT_GENOME147598	MGYG-HGUT-02538	d__Bacteria;p__Proteobacteria;c__Gammaproteobacteria;o__Enterobacterales;f__Enterobacteriaceae;g__Klebsiella;s__Klebsiella pneumoniae	SRS255839	SRP001634	United States	North America
GUT_GENOME226106	SRS259442_8	HGM	4286447	549	9564	57.61	91.16	1.53	0.11	94.96	0	0	15	NA	GUT_GENOME147598	MGYG-HGUT-02538	d__Bacteria;p__Proteobacteria;c__Gammaproteobacteria;o__Enterobacterales;f__Enterobacteriaceae;g__Klebsiella;s__Klebsiella pneumoniae	SRS259442	SRP008047	China	Asia
GUT_GENOME226265	SRS259468_13	HGM	4681122	581	10639	57.39	91.92	1.5	0.14	94.96	0	0	17	NA	GUT_GENOME147598	MGYG-HGUT-02538	d__Bacteria;p__Proteobacteria;c__Gammaproteobacteria;o__Enterobacterales;f__Enterobacteriaceae;g__Klebsiella;s__Klebsiella pneumoniae	SRS259468	SRP008047	China	Asia
GUT_GENOME226582	SRS259505_22	HGM	5388883	199	46728	57.14	99.64	1.69	0.07	94.96	0	0	17	NA	GUT_GENOME147598	MGYG-HGUT-02538	d__Bacteria;p__Proteobacteria;c__Gammaproteobacteria;o__Enterobacterales;f__Enterobacteriaceae;g__Klebsiella;s__Klebsiella pneumoniae	SRS259505	SRP008047	China	Asia
GUT_GENOME226673	SRS259512_8	HGM	5104801	88	100441	57.77	99.15	0.39	0.01	94.96	0	0	19	NA	GUT_GENOME147598	MGYG-HGUT-02538	d__Bacteria;p__Proteobacteria;c__Gammaproteobacteria;o__Enterobacterales;f__Enterobacteriaceae;g__Klebsiella;s__Klebsiella pneumoniae	SRS259512	SRP008047	China	Asia
GUT_GENOME226698	SRS259514_32	HGM	5354017	362	23906	57.37	98.72	1.86	0.02	94.96	0	0	19	NA	GUT_GENOME147598	MGYG-HGUT-02538	d__Bacteria;p__Proteobacteria;c__Gammaproteobacteria;o__Enterobacterales;f__Enterobacteriaceae;g__Klebsiella;s__Klebsiella pneumoniae	SRS259514	SRP008047	China	Asia
GUT_GENOME227580	SRS284314_18	HGM	4637625	220	34948	58.32	68.97	3.45	0.21	0	0	0	17	NA	GUT_GENOME147598	MGYG-HGUT-02538	d__Bacteria;p__Proteobacteria;c__Gammaproteobacteria;o__Enterobacterales;f__Enterobacteriaceae;g__Klebsiella;s__Klebsiella pneumoniae	SRS284314	SRP001634	United States	North America
GUT_GENOME227594	SRS290675_21	HGM	5456188	122	124492	57.37	99.92	1.28	0.02	95.8	99.61	99.42	19	NA	GUT_GENOME147598	MGYG-HGUT-02538	d__Bacteria;p__Proteobacteria;c__Gammaproteobacteria;o__Enterobacterales;f__Enterobacteriaceae;g__Klebsiella;s__Klebsiella pneumoniae	SRS290675	SRP001634	United States	North America
GUT_GENOME227610	SRS290678_4	HGM	4722020	90	80712	58.2	55.33	0	0.49	0	0	0	13	NA	GUT_GENOME147598	MGYG-HGUT-02538	d__Bacteria;p__Proteobacteria;c__Gammaproteobacteria;o__Enterobacterales;f__Enterobacteriaceae;g__Klebsiella;s__Klebsiella pneumoniae	SRS290678	SRP001634	United States	North America
GUT_GENOME227620	SRS290837_4	HGM	5799011	222	91811	56.77	99.4	0.73	0.01	95.8	0	0	19	NA	GUT_GENOME147598	MGYG-HGUT-02538	d__Bacteria;p__Proteobacteria;c__Gammaproteobacteria;o__Enterobacterales;f__Enterobacteriaceae;g__Klebsiella;s__Klebsiella pneumoniae	SRS290837	SRP001634	United States	North America
GUT_GENOME227631	SRS290838_6	HGM	4931773	324	28381	57.87	95.9	3.29	0.17	95.8	0	0	19	NA	GUT_GENOME147598	MGYG-HGUT-02538	d__Bacteria;p__Proteobacteria;c__Gammaproteobacteria;o__Enterobacterales;f__Enterobacteriaceae;g__Klebsiella;s__Klebsiella pneumoniae	SRS290838	SRP001634	United States	North America
GUT_GENOME227894	SRS294827_5	HGM	5026403	220	42290	57.85	72.76	0	0.25	94.96	0	0	17	NA	GUT_GENOME147598	MGYG-HGUT-02538	d__Bacteria;p__Proteobacteria;c__Gammaproteobacteria;o__Enterobacterales;f__Enterobacteriaceae;g__Klebsiella;s__Klebsiella pneumoniae	SRS294827	SRP008047	China	Asia
GUT_GENOME227979	SRS294834_27	HGM	4288447	1096	5585	57.45	73.62	0	0.3	94.96	0	0	15	NA	GUT_GENOME147598	MGYG-HGUT-02538	d__Bacteria;p__Proteobacteria;c__Gammaproteobacteria;o__Enterobacterales;f__Enterobacteriaceae;g__Klebsiella;s__Klebsiella pneumoniae	SRS294834	SRP008047	China	Asia
GUT_GENOME228104	SRS294842_44	HGM	4289782	628	8515	56.58	90.54	2.76	0.06	94.96	0	0	17	NA	GUT_GENOME147598	MGYG-HGUT-02538	d__Bacteria;p__Proteobacteria;c__Gammaproteobacteria;o__Enterobacterales;f__Enterobacteriaceae;g__Klebsiella;s__Klebsiella pneumoniae	SRS294842	SRP008047	China	Asia
GUT_GENOME228146	SRS294845_36	HGM	3966854	550	8580	56.93	88	2.48	0.07	94.96	0	18.94	18	NA	GUT_GENOME147598	MGYG-HGUT-02538	d__Bacteria;p__Proteobacteria;c__Gammaproteobacteria;o__Enterobacterales;f__Enterobacteriaceae;g__Klebsiella;s__Klebsiella pneumoniae	SRS294845	SRP008047	China	Asia
GUT_GENOME228570	SRS294874_9	HGM	5235067	87	101558	57.58	97.99	0.36	0.01	94.96	72.73	39.01	19	NA	GUT_GENOME147598	MGYG-HGUT-02538	d__Bacteria;p__Proteobacteria;c__Gammaproteobacteria;o__Enterobacterales;f__Enterobacteriaceae;g__Klebsiella;s__Klebsiella pneumoniae	SRS294874	SRP008047	China	Asia
GUT_GENOME228882	SRS294893_3	HGM	5445795	65	154346	57.15	99.4	1.58	0	94.96	0	0	19	NA	GUT_GENOME147598	MGYG-HGUT-02538	d__Bacteria;p__Proteobacteria;c__Gammaproteobacteria;o__Enterobacterales;f__Enterobacteriaceae;g__Klebsiella;s__Klebsiella pneumoniae	SRS294893	SRP008047	China	Asia
GUT_GENOME228929	SRS294896_7	HGM	2584435	1361	1983	57.36	59	1.2	0.07	94.96	0	0	11	NA	GUT_GENOME147598	MGYG-HGUT-02538	d__Bacteria;p__Proteobacteria;c__Gammaproteobacteria;o__Enterobacterales;f__Enterobacteriaceae;g__Klebsiella;s__Klebsiella pneumoniae	SRS294896	SRP008047	China	Asia
GUT_GENOME228934	SRS294897_20	HGM	3372506	1563	2333	58.05	73.09	1.97	0.07	0	0	0	17	NA	GUT_GENOME147598	MGYG-HGUT-02538	d__Bacteria;p__Proteobacteria;c__Gammaproteobacteria;o__Enterobacterales;f__Enterobacteriaceae;g__Klebsiella;s__Klebsiella pneumoniae	SRS294897	SRP008047	China	Asia
GUT_GENOME229052	SRS294905_1	HGM	5037981	589	12970	57.2	95.63	2.75	0.01	0	0	0	19	NA	GUT_GENOME147598	MGYG-HGUT-02538	d__Bacteria;p__Proteobacteria;c__Gammaproteobacteria;o__Enterobacterales;f__Enterobacteriaceae;g__Klebsiella;s__Klebsiella pneumoniae	SRS294905	SRP008047	China	Asia
GUT_GENOME229187	SRS294915_27	HGM	4023992	1247	4244	57.76	86.87	2.18	0.39	0	0	0	18	NA	GUT_GENOME147598	MGYG-HGUT-02538	d__Bacteria;p__Proteobacteria;c__Gammaproteobacteria;o__Enterobacterales;f__Enterobacteriaceae;g__Klebsiella;s__Klebsiella pneumoniae	SRS294915	SRP008047	China	Asia
GUT_GENOME229225	SRS294917_30	HGM	5209405	290	28971	56.98	96.39	0.78	0.01	94.96	0	0	19	NA	GUT_GENOME147598	MGYG-HGUT-02538	d__Bacteria;p__Proteobacteria;c__Gammaproteobacteria;o__Enterobacterales;f__Enterobacteriaceae;g__Klebsiella;s__Klebsiella pneumoniae	SRS294917	SRP008047	China	Asia
GUT_GENOME229242	SRS294918_6	HGM	5255022	493	14386	56.74	68.45	0	0.24	94.96	0	0	18	NA	GUT_GENOME147598	MGYG-HGUT-02538	d__Bacteria;p__Proteobacteria;c__Gammaproteobacteria;o__Enterobacterales;f__Enterobacteriaceae;g__Klebsiella;s__Klebsiella pneumoniae	SRS294918	SRP008047	China	Asia
GUT_GENOME229759	SRS294948_4	HGM	4513962	612	9979	56.02	90.86	2.44	0.03	94.96	0	0	19	NA	GUT_GENOME147598	MGYG-HGUT-02538	d__Bacteria;p__Proteobacteria;c__Gammaproteobacteria;o__Enterobacterales;f__Enterobacteriaceae;g__Klebsiella;s__Klebsiella pneumoniae	SRS294948	SRP008047	China	Asia
GUT_GENOME229843	SRS294954_43	HGM	3986448	956	5896	57.49	60.5	0	0.2	0	0	0	13	NA	GUT_GENOME147598	MGYG-HGUT-02538	d__Bacteria;p__Proteobacteria;c__Gammaproteobacteria;o__Enterobacterales;f__Enterobacteriaceae;g__Klebsiella;s__Klebsiella pneumoniae	SRS294954	SRP008047	China	Asia
GUT_GENOME230196	SRS294975_31	HGM	4587879	514	13009	56.8	93.7	2.12	0.02	95.8	0	0	17	NA	GUT_GENOME147598	MGYG-HGUT-02538	d__Bacteria;p__Proteobacteria;c__Gammaproteobacteria;o__Enterobacterales;f__Enterobacteriaceae;g__Klebsiella;s__Klebsiella pneumoniae	SRS294975	SRP008047	China	Asia
GUT_GENOME230280	SRS294981_17	HGM	4155161	709	7025	58.53	70.67	1.72	0.21	0	0	0	16	NA	GUT_GENOME147598	MGYG-HGUT-02538	d__Bacteria;p__Proteobacteria;c__Gammaproteobacteria;o__Enterobacterales;f__Enterobacteriaceae;g__Klebsiella;s__Klebsiella pneumoniae	SRS294981	SRP008047	China	Asia
GUT_GENOME230300	SRS294982_4	HGM	4698796	339	22361	58.12	96.17	1.63	0.07	94.96	0	0	18	NA	GUT_GENOME147598	MGYG-HGUT-02538	d__Bacteria;p__Proteobacteria;c__Gammaproteobacteria;o__Enterobacterales;f__Enterobacteriaceae;g__Klebsiella;s__Klebsiella pneumoniae	SRS294982	SRP008047	China	Asia
GUT_GENOME230401	SRS294988_45	HGM	4788703	670	9367	55.58	89.07	1.97	0.09	94.96	0	0	19	NA	GUT_GENOME147598	MGYG-HGUT-02538	d__Bacteria;p__Proteobacteria;c__Gammaproteobacteria;o__Enterobacterales;f__Enterobacteriaceae;g__Klebsiella;s__Klebsiella pneumoniae	SRS294988	SRP008047	China	Asia
GUT_GENOME230552	SRS294995_69	HGM	3448425	1377	2896	56.03	76.46	2.24	0.58	0	0	0	16	NA	GUT_GENOME147598	MGYG-HGUT-02538	d__Bacteria;p__Proteobacteria;c__Gammaproteobacteria;o__Enterobacterales;f__Enterobacteriaceae;g__Klebsiella;s__Klebsiella pneumoniae	SRS294995	SRP008047	China	Asia
GUT_GENOME230616	SRS294999_20	HGM	4646370	459	18776	57.96	96.45	0.45	0.1	94.96	79.39	0	19	NA	GUT_GENOME147598	MGYG-HGUT-02538	d__Bacteria;p__Proteobacteria;c__Gammaproteobacteria;o__Enterobacterales;f__Enterobacteriaceae;g__Klebsiella;s__Klebsiella pneumoniae	SRS294999	SRP008047	China	Asia
GUT_GENOME230850	SRS295009_7	HGM	4601665	288	27445	58.02	54.31	0	0.09	0	0	0	16	NA	GUT_GENOME147598	MGYG-HGUT-02538	d__Bacteria;p__Proteobacteria;c__Gammaproteobacteria;o__Enterobacterales;f__Enterobacteriaceae;g__Klebsiella;s__Klebsiella pneumoniae	SRS295009	SRP008047	China	Asia
GUT_GENOME230904	SRS295012_7	HGM	4723942	404	15844	56.84	71.9	0	0.12	94.96	0	0	17	NA	GUT_GENOME147598	MGYG-HGUT-02538	d__Bacteria;p__Proteobacteria;c__Gammaproteobacteria;o__Enterobacterales;f__Enterobacteriaceae;g__Klebsiella;s__Klebsiella pneumoniae	SRS295012	SRP008047	China	Asia
GUT_GENOME230992	SRS295017_45	HGM	4784629	406	19036	56.79	93.81	0.85	0.02	94.96	0	0	18	NA	GUT_GENOME147598	MGYG-HGUT-02538	d__Bacteria;p__Proteobacteria;c__Gammaproteobacteria;o__Enterobacterales;f__Enterobacteriaceae;g__Klebsiella;s__Klebsiella pneumoniae	SRS295017	SRP008047	China	Asia
GUT_GENOME231055	SRS295020_4	HGM	4090638	1204	4006	57.6	85.5	3.35	0.8	0	0	0	16	NA	GUT_GENOME147598	MGYG-HGUT-02538	d__Bacteria;p__Proteobacteria;c__Gammaproteobacteria;o__Enterobacterales;f__Enterobacteriaceae;g__Klebsiella;s__Klebsiella pneumoniae	SRS295020	SRP008047	China	Asia
GUT_GENOME231251	SRS311478_7	HGM	5395213	373	33500	57.46	99.85	0.65	0.05	95.8	99.74	99.83	19	NA	GUT_GENOME147598	MGYG-HGUT-02538	d__Bacteria;p__Proteobacteria;c__Gammaproteobacteria;o__Enterobacterales;f__Enterobacteriaceae;g__Klebsiella;s__Klebsiella pneumoniae	SRS311478	SRP001634	United States	North America
GUT_GENOME231286	SRS311505_1	HGM	5354012	77	156742	57.44	100	0.33	0	95.8	0	0	19	NA	GUT_GENOME147598	MGYG-HGUT-02538	d__Bacteria;p__Proteobacteria;c__Gammaproteobacteria;o__Enterobacterales;f__Enterobacteriaceae;g__Klebsiella;s__Klebsiella pneumoniae	SRS311505	SRP001634	United States	North America
GUT_GENOME231304	SRS311541_2	HGM	6148627	583	23747	56.58	99.7	3.33	0.11	95.8	99.67	0	20	NA	GUT_GENOME147598	MGYG-HGUT-02538	d__Bacteria;p__Proteobacteria;c__Gammaproteobacteria;o__Enterobacterales;f__Enterobacteriaceae;g__Klebsiella;s__Klebsiella pneumoniae	SRS311541	SRP001634	United States	North America
GUT_GENOME231314	SRS311548_5	HGM	5306795	163	71038	57.72	99.11	0.95	0.16	95.8	0	0	19	NA	GUT_GENOME147598	MGYG-HGUT-02538	d__Bacteria;p__Proteobacteria;c__Gammaproteobacteria;o__Enterobacterales;f__Enterobacteriaceae;g__Klebsiella;s__Klebsiella pneumoniae	SRS311548	SRP001634	United States	North America
GUT_GENOME231319	SRS311563_5	HGM	5650175	166	89426	57.08	99.89	0.16	0.02	95.8	99.74	0	19	NA	GUT_GENOME147598	MGYG-HGUT-02538	d__Bacteria;p__Proteobacteria;c__Gammaproteobacteria;o__Enterobacterales;f__Enterobacteriaceae;g__Klebsiella;s__Klebsiella pneumoniae	SRS311563	SRP001634	United States	North America
GUT_GENOME231330	SRS332161_18	HGM	5258613	99	141931	57.57	99.69	0.92	0	95.8	69.47	0	19	NA	GUT_GENOME147598	MGYG-HGUT-02538	d__Bacteria;p__Proteobacteria;c__Gammaproteobacteria;o__Enterobacterales;f__Enterobacteriaceae;g__Klebsiella;s__Klebsiella pneumoniae	SRS332161	SRP001634	United States	North America
GUT_GENOME231338	SRS332166_7	HGM	5354198	232	43893	57.33	96.88	1.37	0.02	95.8	0	0	19	NA	GUT_GENOME147598	MGYG-HGUT-02538	d__Bacteria;p__Proteobacteria;c__Gammaproteobacteria;o__Enterobacterales;f__Enterobacteriaceae;g__Klebsiella;s__Klebsiella pneumoniae	SRS332166	SRP001634	United States	North America
GUT_GENOME231343	SRS332191_2	HGM	5628042	156	96828	57.11	99.89	0.18	0.03	95.8	0	0	19	NA	GUT_GENOME147598	MGYG-HGUT-02538	d__Bacteria;p__Proteobacteria;c__Gammaproteobacteria;o__Enterobacterales;f__Enterobacteriaceae;g__Klebsiella;s__Klebsiella pneumoniae	SRS332191	SRP001634	United States	North America
GUT_GENOME231382	SRS335378_6	HGM	5561439	173	67979	57.22	98.88	0.74	0.95	95.8	60.8	0	20	NA	GUT_GENOME147598	MGYG-HGUT-02538	d__Bacteria;p__Proteobacteria;c__Gammaproteobacteria;o__Enterobacterales;f__Enterobacteriaceae;g__Klebsiella;s__Klebsiella pneumoniae	SRS335378	SRP030662	United States	North America
GUT_GENOME231401	SRS335416_17	HGM	6037456	340	47839	56.43	98.28	2.82	0.07	95.8	99.61	99.79	19	NA	GUT_GENOME147598	MGYG-HGUT-02538	d__Bacteria;p__Proteobacteria;c__Gammaproteobacteria;o__Enterobacterales;f__Enterobacteriaceae;g__Klebsiella;s__Klebsiella pneumoniae	SRS335416	SRP001634	United States	North America
GUT_GENOME231407	SRS335546_3	HGM	5539310	299	27299	57.05	93.19	1.48	0.02	88.24	19.18	0	19	NA	GUT_GENOME147598	MGYG-HGUT-02538	d__Bacteria;p__Proteobacteria;c__Gammaproteobacteria;o__Enterobacterales;f__Enterobacteriaceae;g__Klebsiella;s__Klebsiella pneumoniae	SRS335546	SRP030662	United States	North America
GUT_GENOME231422	SRS335571_1	HGM	5337003	67	186944	57.46	100	0.33	0	95.8	0	0	19	NA	GUT_GENOME147598	MGYG-HGUT-02538	d__Bacteria;p__Proteobacteria;c__Gammaproteobacteria;o__Enterobacterales;f__Enterobacteriaceae;g__Klebsiella;s__Klebsiella pneumoniae	SRS335571	SRP030662	United States	North America
GUT_GENOME231440	SRS344837_6	HGM	5124113	201	56646	57.79	98.21	0.22	0.03	95.8	0	50.94	19	NA	GUT_GENOME147598	MGYG-HGUT-02538	d__Bacteria;p__Proteobacteria;c__Gammaproteobacteria;o__Enterobacterales;f__Enterobacteriaceae;g__Klebsiella;s__Klebsiella pneumoniae	SRS344837	SRP030662	United States	North America
GUT_GENOME231454	SRS344874_1	HGM	5430087	187	48723	57.28	98.51	0.24	0	0	72.99	0	19	NA	GUT_GENOME147598	MGYG-HGUT-02538	d__Bacteria;p__Proteobacteria;c__Gammaproteobacteria;o__Enterobacterales;f__Enterobacteriaceae;g__Klebsiella;s__Klebsiella pneumoniae	SRS344874	SRP001634	United States	North America
GUT_GENOME231463	SRS344884_4	HGM	4835718	100	98927	57.9	93.36	1.61	0.14	95.8	0	5.47	16	NA	GUT_GENOME147598	MGYG-HGUT-02538	d__Bacteria;p__Proteobacteria;c__Gammaproteobacteria;o__Enterobacterales;f__Enterobacteriaceae;g__Klebsiella;s__Klebsiella pneumoniae	SRS344884	SRP030662	United States	North America
GUT_GENOME231466	SRS344898_3	HGM	5550659	98	106106	57.12	98.95	1.31	0.01	95.8	0	60.92	19	NA	GUT_GENOME147598	MGYG-HGUT-02538	d__Bacteria;p__Proteobacteria;c__Gammaproteobacteria;o__Enterobacterales;f__Enterobacteriaceae;g__Klebsiella;s__Klebsiella pneumoniae	SRS344898	SRP030662	United States	North America
GUT_GENOME231474	SRS344908_2	HGM	5297210	59	172092	57.3	100	0.98	0	95.8	0	0	19	NA	GUT_GENOME147598	MGYG-HGUT-02538	d__Bacteria;p__Proteobacteria;c__Gammaproteobacteria;o__Enterobacterales;f__Enterobacteriaceae;g__Klebsiella;s__Klebsiella pneumoniae	SRS344908	SRP030662	United States	North America
GUT_GENOME231476	SRS344919_12	HGM	5514595	278	54134	57.3	97.82	1.06	0.22	95.8	0	0	19	NA	GUT_GENOME147598	MGYG-HGUT-02538	d__Bacteria;p__Proteobacteria;c__Gammaproteobacteria;o__Enterobacterales;f__Enterobacteriaceae;g__Klebsiella;s__Klebsiella pneumoniae	SRS344919	SRP030662	United States	North America
GUT_GENOME231484	SRS344936_4	HGM	5501721	414	23556	57.39	98.21	3.09	0.09	95.8	0	0	19	NA	GUT_GENOME147598	MGYG-HGUT-02538	d__Bacteria;p__Proteobacteria;c__Gammaproteobacteria;o__Enterobacterales;f__Enterobacteriaceae;g__Klebsiella;s__Klebsiella pneumoniae	SRS344936	SRP030662	United States	North America
GUT_GENOME231520	SRS371409_9	HGM	5675937	329	58230	57.01	98.66	0.73	0.04	95.8	0	0	19	NA	GUT_GENOME147598	MGYG-HGUT-02538	d__Bacteria;p__Proteobacteria;c__Gammaproteobacteria;o__Enterobacterales;f__Enterobacteriaceae;g__Klebsiella;s__Klebsiella pneumoniae	SRS371409	SRP001634	United States	North America
GUT_GENOME231544	SRS371435_2	HGM	5337817	63	153375	57.33	100	0.98	0	95.8	0	0	19	NA	GUT_GENOME147598	MGYG-HGUT-02538	d__Bacteria;p__Proteobacteria;c__Gammaproteobacteria;o__Enterobacterales;f__Enterobacteriaceae;g__Klebsiella;s__Klebsiella pneumoniae	SRS371435	SRP001634	United States	North America
GUT_GENOME231551	SRS371449_2	HGM	5086073	60	138090	57.35	98.78	0.08	0	95.8	0	0	19	NA	GUT_GENOME147598	MGYG-HGUT-02538	d__Bacteria;p__Proteobacteria;c__Gammaproteobacteria;o__Enterobacterales;f__Enterobacteriaceae;g__Klebsiella;s__Klebsiella pneumoniae	SRS371449	SRP001634	United States	North America
GUT_GENOME231577	SRS371477_5	HGM	5132813	77	113656	57.67	97.84	4.7	1	95.8	0	10.09	19	NA	GUT_GENOME147598	MGYG-HGUT-02538	d__Bacteria;p__Proteobacteria;c__Gammaproteobacteria;o__Enterobacterales;f__Enterobacteriaceae;g__Klebsiella;s__Klebsiella pneumoniae	SRS371477	SRP001634	United States	North America
GUT_GENOME231638	SRS371586_2	HGM	4692056	185	43361	58.45	91.96	1.08	0.36	93.28	0	0	15	NA	GUT_GENOME147598	MGYG-HGUT-02538	d__Bacteria;p__Proteobacteria;c__Gammaproteobacteria;o__Enterobacterales;f__Enterobacteriaceae;g__Klebsiella;s__Klebsiella pneumoniae	SRS371586	SRP001634	United States	North America
GUT_GENOME231667	SRS371659_1	HGM	5302690	53	195345	57.38	100	0.78	0	95.8	0	0	19	NA	GUT_GENOME147598	MGYG-HGUT-02538	d__Bacteria;p__Proteobacteria;c__Gammaproteobacteria;o__Enterobacterales;f__Enterobacteriaceae;g__Klebsiella;s__Klebsiella pneumoniae	SRS371659	SRP001634	United States	North America
GUT_GENOME231672	SRS371682_1	HGM	5302608	53	172092	57.38	100	0.78	0	95.8	0	0	19	NA	GUT_GENOME147598	MGYG-HGUT-02538	d__Bacteria;p__Proteobacteria;c__Gammaproteobacteria;o__Enterobacterales;f__Enterobacteriaceae;g__Klebsiella;s__Klebsiella pneumoniae	SRS371682	SRP001634	United States	North America
GUT_GENOME231678	SRS371698_3	HGM	5501560	256	59609	57.17	97.7	1.22	0.03	95.8	99.74	99.76	18	NA	GUT_GENOME147598	MGYG-HGUT-02538	d__Bacteria;p__Proteobacteria;c__Gammaproteobacteria;o__Enterobacterales;f__Enterobacteriaceae;g__Klebsiella;s__Klebsiella pneumoniae	SRS371698	SRP001634	United States	North America
GUT_GENOME231697	SRS371847_2	HGM	5286484	66	177399	57.53	100	0.24	0.05	95.8	0	0	19	NA	GUT_GENOME147598	MGYG-HGUT-02538	d__Bacteria;p__Proteobacteria;c__Gammaproteobacteria;o__Enterobacterales;f__Enterobacteriaceae;g__Klebsiella;s__Klebsiella pneumoniae	SRS371847	SRP001634	United States	North America
GUT_GENOME231720	SRS371880_4	HGM	5434373	110	114653	57.33	99.4	0.46	0.01	95.8	0	0	19	NA	GUT_GENOME147598	MGYG-HGUT-02538	d__Bacteria;p__Proteobacteria;c__Gammaproteobacteria;o__Enterobacterales;f__Enterobacteriaceae;g__Klebsiella;s__Klebsiella pneumoniae	SRS371880	SRP001634	United States	North America
GUT_GENOME231734	SRS371892_4	HGM	5349030	86	117957	57.43	99.4	0.39	0	95.8	0	0	19	NA	GUT_GENOME147598	MGYG-HGUT-02538	d__Bacteria;p__Proteobacteria;c__Gammaproteobacteria;o__Enterobacterales;f__Enterobacteriaceae;g__Klebsiella;s__Klebsiella pneumoniae	SRS371892	SRP001634	United States	North America
GUT_GENOME231747	SRS372531_6	HGM	5461110	296	37687	57.19	94.84	0.98	0.04	95.8	73.06	0	16	NA	GUT_GENOME147598	MGYG-HGUT-02538	d__Bacteria;p__Proteobacteria;c__Gammaproteobacteria;o__Enterobacterales;f__Enterobacteriaceae;g__Klebsiella;s__Klebsiella pneumoniae	SRS372531	SRP001634	United States	North America
GUT_GENOME231750	SRS372532_2	HGM	5391360	406	29664	57.54	96.89	2.24	0.1	95.8	0	6.02	19	NA	GUT_GENOME147598	MGYG-HGUT-02538	d__Bacteria;p__Proteobacteria;c__Gammaproteobacteria;o__Enterobacterales;f__Enterobacteriaceae;g__Klebsiella;s__Klebsiella pneumoniae	SRS372532	SRP001634	United States	North America
GUT_GENOME231757	SRS372537_1	HGM	5157379	39	183959	57.51	100	0.04	NA	95.8	0	0	19	NA	GUT_GENOME147598	MGYG-HGUT-02538	d__Bacteria;p__Proteobacteria;c__Gammaproteobacteria;o__Enterobacterales;f__Enterobacteriaceae;g__Klebsiella;s__Klebsiella pneumoniae	SRS372537	SRP001634	United States	North America
GUT_GENOME231798	SRS372566_4	HGM	5099088	103	99183	57.76	99.52	1.78	0.05	95.8	0	0	19	NA	GUT_GENOME147598	MGYG-HGUT-02538	d__Bacteria;p__Proteobacteria;c__Gammaproteobacteria;o__Enterobacterales;f__Enterobacteriaceae;g__Klebsiella;s__Klebsiella pneumoniae	SRS372566	SRP001634	United States	North America
GUT_GENOME231808	SRS372577_3	HGM	5302738	54	228556	57.32	100	0.56	0	95.8	0	0	19	NA	GUT_GENOME147598	MGYG-HGUT-02538	d__Bacteria;p__Proteobacteria;c__Gammaproteobacteria;o__Enterobacterales;f__Enterobacteriaceae;g__Klebsiella;s__Klebsiella pneumoniae	SRS372577	SRP001634	United States	North America
GUT_GENOME231830	SRS372591_4	HGM	5722982	168	79742	57	99.7	1	0	95.8	0	0	19	NA	GUT_GENOME147598	MGYG-HGUT-02538	d__Bacteria;p__Proteobacteria;c__Gammaproteobacteria;o__Enterobacterales;f__Enterobacteriaceae;g__Klebsiella;s__Klebsiella pneumoniae	SRS372591	SRP001634	United States	North America
GUT_GENOME231851	SRS372618_6	HGM	5045712	272	39156	58.03	99.4	0.51	0.06	95.8	99.67	99.86	20	NA	GUT_GENOME147598	MGYG-HGUT-02538	d__Bacteria;p__Proteobacteria;c__Gammaproteobacteria;o__Enterobacterales;f__Enterobacteriaceae;g__Klebsiella;s__Klebsiella pneumoniae	SRS372618	SRP001634	United States	North America
GUT_GENOME231857	SRS372627_4	HGM	5598683	192	96001	57.09	100	1.26	0	95.8	99.67	99.86	19	NA	GUT_GENOME147598	MGYG-HGUT-02538	d__Bacteria;p__Proteobacteria;c__Gammaproteobacteria;o__Enterobacterales;f__Enterobacteriaceae;g__Klebsiella;s__Klebsiella pneumoniae	SRS372627	SRP001634	United States	North America
GUT_GENOME231877	SRS372642_1	HGM	5143457	42	183959	57.5	100	0.04	0	95.8	0	0	19	NA	GUT_GENOME147598	MGYG-HGUT-02538	d__Bacteria;p__Proteobacteria;c__Gammaproteobacteria;o__Enterobacterales;f__Enterobacteriaceae;g__Klebsiella;s__Klebsiella pneumoniae	SRS372642	SRP001634	United States	North America
GUT_GENOME231896	SRS372657_2	HGM	5335893	212	61692	57.68	96.65	3.87	NA	95.8	0	0	17	NA	GUT_GENOME147598	MGYG-HGUT-02538	d__Bacteria;p__Proteobacteria;c__Gammaproteobacteria;o__Enterobacterales;f__Enterobacteriaceae;g__Klebsiella;s__Klebsiella pneumoniae	SRS372657	SRP001634	United States	North America
GUT_GENOME231907	SRS372664_7	HGM	4103361	1179	4309	58.1	61.21	0	0.71	89.08	0	0	14	NA	GUT_GENOME147598	MGYG-HGUT-02538	d__Bacteria;p__Proteobacteria;c__Gammaproteobacteria;o__Enterobacterales;f__Enterobacteriaceae;g__Klebsiella;s__Klebsiella pneumoniae	SRS372664	SRP001634	United States	North America
GUT_GENOME231913	SRS372669_7	HGM	5216809	283	40800	57.78	98.51	0.91	0.05	95.8	0	0	19	NA	GUT_GENOME147598	MGYG-HGUT-02538	d__Bacteria;p__Proteobacteria;c__Gammaproteobacteria;o__Enterobacterales;f__Enterobacteriaceae;g__Klebsiella;s__Klebsiella pneumoniae	SRS372669	SRP001634	United States	North America
GUT_GENOME231929	SRS372688_3	HGM	5222937	617	14313	57.83	97.38	2.16	1.29	94.96	0	29.2	17	NA	GUT_GENOME147598	MGYG-HGUT-02538	d__Bacteria;p__Proteobacteria;c__Gammaproteobacteria;o__Enterobacterales;f__Enterobacteriaceae;g__Klebsiella;s__Klebsiella pneumoniae	SRS372688	SRP001634	United States	North America
GUT_GENOME231950	SRS372706_2	HGM	5639584	174	74339	57.1	99.35	1.4	0.17	95.8	77.76	46.36	19	NA	GUT_GENOME147598	MGYG-HGUT-02538	d__Bacteria;p__Proteobacteria;c__Gammaproteobacteria;o__Enterobacterales;f__Enterobacteriaceae;g__Klebsiella;s__Klebsiella pneumoniae	SRS372706	SRP001634	United States	North America
GUT_GENOME231986	SRS372729_1	HGM	4752954	424	15364	57.81	55.17	0	0.26	94.96	0	0	17	NA	GUT_GENOME147598	MGYG-HGUT-02538	d__Bacteria;p__Proteobacteria;c__Gammaproteobacteria;o__Enterobacterales;f__Enterobacteriaceae;g__Klebsiella;s__Klebsiella pneumoniae	SRS372729	SRP001634	United States	North America
GUT_GENOME232000	SRS372948_10	HGM	4438015	520	10794	58.23	64.98	0	NA	0	0	0	16	NA	GUT_GENOME147598	MGYG-HGUT-02538	d__Bacteria;p__Proteobacteria;c__Gammaproteobacteria;o__Enterobacterales;f__Enterobacteriaceae;g__Klebsiella;s__Klebsiella pneumoniae	SRS372948	SRP001634	United States	North America
GUT_GENOME232027	SRS372965_1	HGM	5321491	64	186964	57.46	100	0.33	0	95.8	0	0	19	NA	GUT_GENOME147598	MGYG-HGUT-02538	d__Bacteria;p__Proteobacteria;c__Gammaproteobacteria;o__Enterobacterales;f__Enterobacteriaceae;g__Klebsiella;s__Klebsiella pneumoniae	SRS372965	SRP001634	United States	North America
GUT_GENOME232039	SRS372989_3	HGM	5401188	144	94639	57.34	98.4	0.7	0.71	95.8	0	0	19	NA	GUT_GENOME147598	MGYG-HGUT-02538	d__Bacteria;p__Proteobacteria;c__Gammaproteobacteria;o__Enterobacterales;f__Enterobacteriaceae;g__Klebsiella;s__Klebsiella pneumoniae	SRS372989	SRP001634	United States	North America
GUT_GENOME232077	SRS373046_4	HGM	5555646	181	92524	57.26	100	0.51	0.01	95.8	99.61	87.15	19	NA	GUT_GENOME147598	MGYG-HGUT-02538	d__Bacteria;p__Proteobacteria;c__Gammaproteobacteria;o__Enterobacterales;f__Enterobacteriaceae;g__Klebsiella;s__Klebsiella pneumoniae	SRS373046	SRP001634	United States	North America
GUT_GENOME232089	SRS373050_4	HGM	5094883	277	33390	57.72	89.39	0.37	0.04	94.96	0	0	16	NA	GUT_GENOME147598	MGYG-HGUT-02538	d__Bacteria;p__Proteobacteria;c__Gammaproteobacteria;o__Enterobacterales;f__Enterobacteriaceae;g__Klebsiella;s__Klebsiella pneumoniae	SRS373050	SRP001634	United States	North America
GUT_GENOME232092	SRS373051_4	HGM	5641824	395	30721	56.88	98.79	1.62	0.1	95.8	62.75	26.46	20	NA	GUT_GENOME147598	MGYG-HGUT-02538	d__Bacteria;p__Proteobacteria;c__Gammaproteobacteria;o__Enterobacterales;f__Enterobacteriaceae;g__Klebsiella;s__Klebsiella pneumoniae	SRS373051	SRP001634	United States	North America
GUT_GENOME232124	SRS373110_7	HGM	5601350	132	106106	57.13	98.86	0.47	0.03	95.8	0	0	19	NA	GUT_GENOME147598	MGYG-HGUT-02538	d__Bacteria;p__Proteobacteria;c__Gammaproteobacteria;o__Enterobacterales;f__Enterobacteriaceae;g__Klebsiella;s__Klebsiella pneumoniae	SRS373110	SRP001634	United States	North America
GUT_GENOME232139	SRS373122_1	HGM	5354727	82	194661	57.29	100	0.33	0	95.8	99.67	99.86	19	NA	GUT_GENOME147598	MGYG-HGUT-02538	d__Bacteria;p__Proteobacteria;c__Gammaproteobacteria;o__Enterobacterales;f__Enterobacteriaceae;g__Klebsiella;s__Klebsiella pneumoniae	SRS373122	SRP001634	United States	North America
GUT_GENOME232144	SRS373127_5	HGM	4916121	196	42470	57.84	60.5	0	2.41	95.8	0	0	16	NA	GUT_GENOME147598	MGYG-HGUT-02538	d__Bacteria;p__Proteobacteria;c__Gammaproteobacteria;o__Enterobacterales;f__Enterobacteriaceae;g__Klebsiella;s__Klebsiella pneumoniae	SRS373127	SRP001634	United States	North America
GUT_GENOME232237	SRS414122_4	HGM	5497957	83	131797	57.27	99.98	0.94	NA	95.8	0	13.03	18	NA	GUT_GENOME147598	MGYG-HGUT-02538	d__Bacteria;p__Proteobacteria;c__Gammaproteobacteria;o__Enterobacterales;f__Enterobacteriaceae;g__Klebsiella;s__Klebsiella pneumoniae	SRS414122	SRP001634	United States	North America
GUT_GENOME232252	SRS414142_2	HGM	5435021	50	278192	57.34	100	0.62	NA	95.8	0	0	19	NA	GUT_GENOME147598	MGYG-HGUT-02538	d__Bacteria;p__Proteobacteria;c__Gammaproteobacteria;o__Enterobacterales;f__Enterobacteriaceae;g__Klebsiella;s__Klebsiella pneumoniae	SRS414142	SRP001634	United States	North America
GUT_GENOME232272	SRS414178_3	HGM	5499847	66	185106	57.28	100	0.93	NA	95.8	0	0	19	NA	GUT_GENOME147598	MGYG-HGUT-02538	d__Bacteria;p__Proteobacteria;c__Gammaproteobacteria;o__Enterobacterales;f__Enterobacteriaceae;g__Klebsiella;s__Klebsiella pneumoniae	SRS414178	SRP001634	United States	North America
GUT_GENOME232297	SRS414214_2	HGM	5428669	47	306366	57.35	100	0.62	NA	95.8	0	0	19	NA	GUT_GENOME147598	MGYG-HGUT-02538	d__Bacteria;p__Proteobacteria;c__Gammaproteobacteria;o__Enterobacterales;f__Enterobacteriaceae;g__Klebsiella;s__Klebsiella pneumoniae	SRS414214	SRP001634	United States	North America
GUT_GENOME232321	SRS414247_7	HGM	4906873	122	72182	58.12	96.72	0.82	NA	95.8	25.05	0	17	NA	GUT_GENOME147598	MGYG-HGUT-02538	d__Bacteria;p__Proteobacteria;c__Gammaproteobacteria;o__Enterobacterales;f__Enterobacteriaceae;g__Klebsiella;s__Klebsiella pneumoniae	SRS414247	SRP001634	United States	North America
GUT_GENOME232352	SRS414269_5	HGM	5101865	144	82722	57.72	99.19	0.66	NA	94.96	0	0	19	NA	GUT_GENOME147598	MGYG-HGUT-02538	d__Bacteria;p__Proteobacteria;c__Gammaproteobacteria;o__Enterobacterales;f__Enterobacteriaceae;g__Klebsiella;s__Klebsiella pneumoniae	SRS414269	SRP001634	United States	North America
GUT_GENOME232356	SRS414273_3	HGM	5382527	179	77571	57.5	99.83	0.75	NA	94.96	74.62	36.31	18	NA	GUT_GENOME147598	MGYG-HGUT-02538	d__Bacteria;p__Proteobacteria;c__Gammaproteobacteria;o__Enterobacterales;f__Enterobacteriaceae;g__Klebsiella;s__Klebsiella pneumoniae	SRS414273	SRP001634	United States	North America
GUT_GENOME232463	SRS475539_39	HGM	4597482	138	65150	58.24	58.39	0	NA	95.8	22.05	0	18	NA	GUT_GENOME147598	MGYG-HGUT-02538	d__Bacteria;p__Proteobacteria;c__Gammaproteobacteria;o__Enterobacterales;f__Enterobacteriaceae;g__Klebsiella;s__Klebsiella pneumoniae	SRS475539	SRP029441	Fiji	Oceania
GUT_GENOME233529	SRS475682_11	HGM	3782944	1330	3401	58.25	82.64	2.89	NA	95.8	0	19.49	18	NA	GUT_GENOME147598	MGYG-HGUT-02538	d__Bacteria;p__Proteobacteria;c__Gammaproteobacteria;o__Enterobacterales;f__Enterobacteriaceae;g__Klebsiella;s__Klebsiella pneumoniae	SRS475682	SRP029441	Fiji	Oceania
GUT_GENOME234861	SRS476014_44	HGM	4969905	307	36539	58.19	64.81	0	NA	0	0	0	16	NA	GUT_GENOME147598	MGYG-HGUT-02538	d__Bacteria;p__Proteobacteria;c__Gammaproteobacteria;o__Enterobacterales;f__Enterobacteriaceae;g__Klebsiella;s__Klebsiella pneumoniae	SRS476014	SRP029441	Fiji	Oceania
GUT_GENOME235581	SRS476097_44	HGM	4921071	639	11543	58.36	97.71	4.07	0.68	95.8	0	0	19	NA	GUT_GENOME147598	MGYG-HGUT-02538	d__Bacteria;p__Proteobacteria;c__Gammaproteobacteria;o__Enterobacterales;f__Enterobacteriaceae;g__Klebsiella;s__Klebsiella pneumoniae	SRS476097	SRP029441	Fiji	Oceania
GUT_GENOME235634	SRS476098_5	HGM	5756571	313	33284	56.76	98.86	1.91	0.73	95.8	0	0	19	NA	GUT_GENOME147598	MGYG-HGUT-02538	d__Bacteria;p__Proteobacteria;c__Gammaproteobacteria;o__Enterobacterales;f__Enterobacteriaceae;g__Klebsiella;s__Klebsiella pneumoniae	SRS476098	SRP029441	Fiji	Oceania
GUT_GENOME235789	SRS476104_90	HGM	5677014	146	71091	56.5	98.75	1.83	0.16	95.8	0	0	19	NA	GUT_GENOME147598	MGYG-HGUT-02538	d__Bacteria;p__Proteobacteria;c__Gammaproteobacteria;o__Enterobacterales;f__Enterobacteriaceae;g__Klebsiella;s__Klebsiella pneumoniae	SRS476104	SRP029441	Fiji	Oceania
GUT_GENOME237086	SRS476213_61	HGM	5146638	75	161688	57.44	99.97	0.46	0.05	95.8	0	0	19	NA	GUT_GENOME147598	MGYG-HGUT-02538	d__Bacteria;p__Proteobacteria;c__Gammaproteobacteria;o__Enterobacterales;f__Enterobacteriaceae;g__Klebsiella;s__Klebsiella pneumoniae	SRS476213	SRP029441	Fiji	Oceania
GUT_GENOME240171	VatanenT_2016__G78525__bin.1	CIBIO	2539994	239	14145	57.66	58.79	0	0	95.8	12.2	0	13	NA	GUT_GENOME147598	MGYG-HGUT-02538	d__Bacteria;p__Proteobacteria;c__Gammaproteobacteria;o__Enterobacterales;f__Enterobacteriaceae;g__Klebsiella;s__Klebsiella pneumoniae	SRS1719108	SRP090628	Finland	Europe
GUT_GENOME240698	VatanenT_2016__G78694__bin.5	CIBIO	4584013	624	11266	58.13	90.74	4.49	0.1	95.8	0	0	17	NA	GUT_GENOME147598	MGYG-HGUT-02538	d__Bacteria;p__Proteobacteria;c__Gammaproteobacteria;o__Enterobacterales;f__Enterobacteriaceae;g__Klebsiella;s__Klebsiella pneumoniae	SRS1719278	SRP090628	Russia	Europe
GUT_GENOME240958	VatanenT_2016__G78828__bin.1	CIBIO	5073276	462	17362	57.56	97.15	1.59	0.01	94.96	0	0	16	NA	GUT_GENOME147598	MGYG-HGUT-02538	d__Bacteria;p__Proteobacteria;c__Gammaproteobacteria;o__Enterobacterales;f__Enterobacteriaceae;g__Klebsiella;s__Klebsiella pneumoniae	SRS1719381	SRP090628	Estonia	Europe
GUT_GENOME242384	VatanenT_2016__G80482__bin.7	CIBIO	4831668	92	93072	57.82	67.4	0	0.01	94.96	0	0	15	NA	GUT_GENOME147598	MGYG-HGUT-02538	d__Bacteria;p__Proteobacteria;c__Gammaproteobacteria;o__Enterobacterales;f__Enterobacteriaceae;g__Klebsiella;s__Klebsiella pneumoniae	SRS1735501	SRP090628	Finland	Europe
GUT_GENOME242433	VatanenT_2016__G80490__bin.9	CIBIO	4873756	460	16185	57.83	97.63	0.97	0	94.96	0	0	19	NA	GUT_GENOME147598	MGYG-HGUT-02538	d__Bacteria;p__Proteobacteria;c__Gammaproteobacteria;o__Enterobacterales;f__Enterobacteriaceae;g__Klebsiella;s__Klebsiella pneumoniae	SRS1735510	SRP090628	Finland	Europe
GUT_GENOME242533	VatanenT_2016__G80514__bin.2	CIBIO	4481422	765	7766	57.77	92.47	0.94	0	95.8	0	0	18	NA	GUT_GENOME147598	MGYG-HGUT-02538	d__Bacteria;p__Proteobacteria;c__Gammaproteobacteria;o__Enterobacterales;f__Enterobacteriaceae;g__Klebsiella;s__Klebsiella pneumoniae	SRS1735535	SRP090628	Finland	Europe
GUT_GENOME242592	VatanenT_2016__G80527__bin.2	CIBIO	3942503	917	5299	57.79	87.09	1.84	0.03	94.96	0	0	13	NA	GUT_GENOME147598	MGYG-HGUT-02538	d__Bacteria;p__Proteobacteria;c__Gammaproteobacteria;o__Enterobacterales;f__Enterobacteriaceae;g__Klebsiella;s__Klebsiella pneumoniae	SRS1735551	SRP090628	Finland	Europe
GUT_GENOME242597	VatanenT_2016__G80530__bin.2	CIBIO	4863699	124	69104	57.91	97.85	0.07	0	0	0	0	19	NA	GUT_GENOME147598	MGYG-HGUT-02538	d__Bacteria;p__Proteobacteria;c__Gammaproteobacteria;o__Enterobacterales;f__Enterobacteriaceae;g__Klebsiella;s__Klebsiella pneumoniae	SRS1735554	SRP090628	Finland	Europe
GUT_GENOME242767	VatanenT_2016__G80566__bin.8	CIBIO	4796419	91	78755	58.02	94.81	0.13	0	95.8	0	0	17	NA	GUT_GENOME147598	MGYG-HGUT-02538	d__Bacteria;p__Proteobacteria;c__Gammaproteobacteria;o__Enterobacterales;f__Enterobacteriaceae;g__Klebsiella;s__Klebsiella pneumoniae	SRS1735589	SRP090628	Finland	Europe
GUT_GENOME242787	VatanenT_2016__G80573__bin.3	CIBIO	5188250	154	47310	57.69	99.65	1.54	0	95.8	0	0	19	NA	GUT_GENOME147598	MGYG-HGUT-02538	d__Bacteria;p__Proteobacteria;c__Gammaproteobacteria;o__Enterobacterales;f__Enterobacteriaceae;g__Klebsiella;s__Klebsiella pneumoniae	SRS1735597	SRP090628	Finland	Europe
GUT_GENOME242822	VatanenT_2016__G80588__bin.5	CIBIO	5255597	49	182846	57.62	99.43	0.04	0	95.8	0	0	19	NA	GUT_GENOME147598	MGYG-HGUT-02538	d__Bacteria;p__Proteobacteria;c__Gammaproteobacteria;o__Enterobacterales;f__Enterobacteriaceae;g__Klebsiella;s__Klebsiella pneumoniae	SRS1735612	SRP090628	Estonia	Europe
GUT_GENOME243051	VincentC_2016__MM008.1__bin.25	CIBIO	5076381	170	44157	57.89	98.9	0.86	0.07	90.76	24.14	0	19	NA	GUT_GENOME147598	MGYG-HGUT-02538	d__Bacteria;p__Proteobacteria;c__Gammaproteobacteria;o__Enterobacterales;f__Enterobacteriaceae;g__Klebsiella;s__Klebsiella pneumoniae	SRS1101277	SRP064400	Canada	North America
GUT_GENOME243778	VincentC_2016__MM057.10__bin.2	CIBIO	4959622	118	73575	57.88	96.26	0.43	0.04	95.8	0	0	18	NA	GUT_GENOME147598	MGYG-HGUT-02538	d__Bacteria;p__Proteobacteria;c__Gammaproteobacteria;o__Enterobacterales;f__Enterobacteriaceae;g__Klebsiella;s__Klebsiella pneumoniae	SRS1101256	SRP064400	Canada	North America
GUT_GENOME243785	VincentC_2016__MM057.11__bin.18	CIBIO	5157103	167	46575	57.71	98.75	0.68	0.06	0	0	0	18	NA	GUT_GENOME147598	MGYG-HGUT-02538	d__Bacteria;p__Proteobacteria;c__Gammaproteobacteria;o__Enterobacterales;f__Enterobacteriaceae;g__Klebsiella;s__Klebsiella pneumoniae	SRS1101255	SRP064400	Canada	North America
GUT_GENOME243799	VincentC_2016__MM057.12__bin.2	CIBIO	4490886	600	10775	58.04	91.6	1.29	1.13	76.47	0	0	14	NA	GUT_GENOME147598	MGYG-HGUT-02538	d__Bacteria;p__Proteobacteria;c__Gammaproteobacteria;o__Enterobacterales;f__Enterobacteriaceae;g__Klebsiella;s__Klebsiella pneumoniae	SRS1101253	SRP064400	Canada	North America
GUT_GENOME244297	VincentC_2016__MM099.4__bin.11	CIBIO	4977157	75	119967	57.96	98.81	0.04	0.04	95.8	0	0	19	NA	GUT_GENOME147598	MGYG-HGUT-02538	d__Bacteria;p__Proteobacteria;c__Gammaproteobacteria;o__Enterobacterales;f__Enterobacteriaceae;g__Klebsiella;s__Klebsiella pneumoniae	SRS1101423	SRP064400	Canada	North America
GUT_GENOME245072	VogtmannE_2016__MMRS35808664ST-27-0-0__bin.13	CIBIO	4778035	124	59629	57.98	65.86	0	0.5	95.8	0	0	14	NA	GUT_GENOME147598	MGYG-HGUT-02538	d__Bacteria;p__Proteobacteria;c__Gammaproteobacteria;o__Enterobacterales;f__Enterobacteriaceae;g__Klebsiella;s__Klebsiella pneumoniae	ERS1066714	ERP013933	United States	North America
GUT_GENOME245552	VogtmannE_2016__MMRS44587603ST-27-0-0__bin.51	CIBIO	4113285	878	6197	57.92	89.46	1.31	0.17	95.8	0	0	18	NA	GUT_GENOME147598	MGYG-HGUT-02538	d__Bacteria;p__Proteobacteria;c__Gammaproteobacteria;o__Enterobacterales;f__Enterobacteriaceae;g__Klebsiella;s__Klebsiella pneumoniae	ERS1066716	ERP013933	United States	North America
GUT_GENOME245568	VogtmannE_2016__MMRS47662059ST-27-0-0__bin.12	CIBIO	5091434	118	72772	57.83	97.98	0.4	0.02	94.96	35.03	0	18	NA	GUT_GENOME147598	MGYG-HGUT-02538	d__Bacteria;p__Proteobacteria;c__Gammaproteobacteria;o__Enterobacterales;f__Enterobacteriaceae;g__Klebsiella;s__Klebsiella pneumoniae	ERS1066654	ERP013933	United States	North America
GUT_GENOME247311	VogtmannE_2016__MMRS92544445ST-27-0-0__bin.1	CIBIO	4439025	47	165891	57.93	63.79	0	0.06	95.8	0	0	17	NA	GUT_GENOME147598	MGYG-HGUT-02538	d__Bacteria;p__Proteobacteria;c__Gammaproteobacteria;o__Enterobacterales;f__Enterobacteriaceae;g__Klebsiella;s__Klebsiella pneumoniae	ERS1066720	ERP013933	United States	North America
GUT_GENOME248376	WenC_2017__N236__bin.16	CIBIO	4970865	354	23845	57.96	97.49	0.97	0.02	95.8	0	99.86	19	NA	GUT_GENOME147598	MGYG-HGUT-02538	d__Bacteria;p__Proteobacteria;c__Gammaproteobacteria;o__Enterobacterales;f__Enterobacteriaceae;g__Klebsiella;s__Klebsiella pneumoniae	SRS1846827	SRP094805	China	Asia
GUT_GENOME248853	WenC_2017__N286__bin.14	CIBIO	5016709	426	17542	57.97	98.24	1.97	0.06	93.28	0	0	17	NA	GUT_GENOME147598	MGYG-HGUT-02538	d__Bacteria;p__Proteobacteria;c__Gammaproteobacteria;o__Enterobacterales;f__Enterobacteriaceae;g__Klebsiella;s__Klebsiella pneumoniae	SRS1846905	SRP094805	China	Asia
GUT_GENOME249135	WenC_2017__N315__bin.68	CIBIO	4792024	109	94151	58.08	98.13	0.62	0.01	95.8	0	0	18	NA	GUT_GENOME147598	MGYG-HGUT-02538	d__Bacteria;p__Proteobacteria;c__Gammaproteobacteria;o__Enterobacterales;f__Enterobacteriaceae;g__Klebsiella;s__Klebsiella pneumoniae	SRS1846766	SRP094805	China	Asia
GUT_GENOME249211	WenC_2017__RA001__bin.27	CIBIO	4790588	361	21655	58.51	63.95	0	0.29	0	0	0	12	NA	GUT_GENOME147598	MGYG-HGUT-02538	d__Bacteria;p__Proteobacteria;c__Gammaproteobacteria;o__Enterobacterales;f__Enterobacteriaceae;g__Klebsiella;s__Klebsiella pneumoniae	SRS1846810	SRP094805	China	Asia
GUT_GENOME249363	WenC_2017__RA009__bin.9	CIBIO	3912524	68	106945	57.79	71.55	3.45	0.06	95.8	0	0	16	NA	GUT_GENOME147598	MGYG-HGUT-02538	d__Bacteria;p__Proteobacteria;c__Gammaproteobacteria;o__Enterobacterales;f__Enterobacteriaceae;g__Klebsiella;s__Klebsiella pneumoniae	SRS1846859	SRP094805	China	Asia
GUT_GENOME250677	WenC_2017__RA114__bin.40	CIBIO	4871025	300	24662	58.35	96.99	1.21	0.01	95.8	0	0	19	NA	GUT_GENOME147598	MGYG-HGUT-02538	d__Bacteria;p__Proteobacteria;c__Gammaproteobacteria;o__Enterobacterales;f__Enterobacteriaceae;g__Klebsiella;s__Klebsiella pneumoniae	SRS1846834	SRP094805	China	Asia
GUT_GENOME250808	WenC_2017__RA131__bin.9	CIBIO	5069565	83	148559	57.82	98.71	0.87	0.01	94.96	0	0	19	NA	GUT_GENOME147598	MGYG-HGUT-02538	d__Bacteria;p__Proteobacteria;c__Gammaproteobacteria;o__Enterobacterales;f__Enterobacteriaceae;g__Klebsiella;s__Klebsiella pneumoniae	SRS1846850	SRP094805	China	Asia
GUT_GENOME254982	XieH_2016__YSZC12003_36389__bin.7	CIBIO	4622042	551	12889	57.97	93.94	1.74	0.01	95.8	0	34.19	15	NA	GUT_GENOME147598	MGYG-HGUT-02538	d__Bacteria;p__Proteobacteria;c__Gammaproteobacteria;o__Enterobacterales;f__Enterobacteriaceae;g__Klebsiella;s__Klebsiella pneumoniae	ERS746852	ERP010700	United Kingdom	Europe
GUT_GENOME257051	XieH_2016__YSZC12003_37171__bin.40	CIBIO	5033384	55	242734	57.68	69.31	0	0.01	94.96	0	0	14	NA	GUT_GENOME147598	MGYG-HGUT-02538	d__Bacteria;p__Proteobacteria;c__Gammaproteobacteria;o__Enterobacterales;f__Enterobacteriaceae;g__Klebsiella;s__Klebsiella pneumoniae	ERS746949	ERP010700	United Kingdom	Europe
GUT_GENOME261438	YuJ_2015__SZAXPI003410-3__bin.48	CIBIO	4634147	29	307113	57.62	95.24	0.47	0.03	95.8	0	0	19	NA	GUT_GENOME147598	MGYG-HGUT-02538	d__Bacteria;p__Proteobacteria;c__Gammaproteobacteria;o__Enterobacterales;f__Enterobacteriaceae;g__Klebsiella;s__Klebsiella pneumoniae	NA	NA	China	Asia
GUT_GENOME261828	YuJ_2015__SZAXPI003426-11__bin.18	CIBIO	4038317	49	188904	57.14	84.1	0.11	0.6	95.8	0	0	16	NA	GUT_GENOME147598	MGYG-HGUT-02538	d__Bacteria;p__Proteobacteria;c__Gammaproteobacteria;o__Enterobacterales;f__Enterobacteriaceae;g__Klebsiella;s__Klebsiella pneumoniae	NA	NA	China	Asia
GUT_GENOME262197	YuJ_2015__SZAXPI015214-19__bin.7	CIBIO	4431097	575	11780	57.82	91.8	0.72	0.81	0	0	0	15	NA	GUT_GENOME147598	MGYG-HGUT-02538	d__Bacteria;p__Proteobacteria;c__Gammaproteobacteria;o__Enterobacterales;f__Enterobacteriaceae;g__Klebsiella;s__Klebsiella pneumoniae	NA	NA	China	Asia
GUT_GENOME262539	YuJ_2015__SZAXPI015225-18__bin.64	CIBIO	4432757	654	9360	57.66	92.82	2.38	0.19	0	0	0	19	NA	GUT_GENOME147598	MGYG-HGUT-02538	d__Bacteria;p__Proteobacteria;c__Gammaproteobacteria;o__Enterobacterales;f__Enterobacteriaceae;g__Klebsiella;s__Klebsiella pneumoniae	NA	NA	China	Asia
GUT_GENOME262693	YuJ_2015__SZAXPI015233-19__bin.18	CIBIO	3801660	1037	4218	58.61	56.03	0	1.14	95.8	0	0	13	NA	GUT_GENOME147598	MGYG-HGUT-02538	d__Bacteria;p__Proteobacteria;c__Gammaproteobacteria;o__Enterobacterales;f__Enterobacteriaceae;g__Klebsiella;s__Klebsiella pneumoniae	NA	NA	China	Asia
GUT_GENOME262995	YuJ_2015__SZAXPI015246-34__bin.47	CIBIO	4022049	785	6915	58.24	86.15	2.41	0.38	94.96	24.85	0	16	NA	GUT_GENOME147598	MGYG-HGUT-02538	d__Bacteria;p__Proteobacteria;c__Gammaproteobacteria;o__Enterobacterales;f__Enterobacteriaceae;g__Klebsiella;s__Klebsiella pneumoniae	NA	NA	China	Asia
GUT_GENOME263006	YuJ_2015__SZAXPI015247-35__bin.1	CIBIO	2979468	41	116755	57.63	68.31	0.48	0.01	95.8	0	0	17	NA	GUT_GENOME147598	MGYG-HGUT-02538	d__Bacteria;p__Proteobacteria;c__Gammaproteobacteria;o__Enterobacterales;f__Enterobacteriaceae;g__Klebsiella;s__Klebsiella pneumoniae	NA	NA	China	Asia
GUT_GENOME263229	YuJ_2015__SZAXPI015255-46__bin.52	CIBIO	2847099	49	99063	57.34	60.51	0.14	0.02	95.8	0	0	15	NA	GUT_GENOME147598	MGYG-HGUT-02538	d__Bacteria;p__Proteobacteria;c__Gammaproteobacteria;o__Enterobacterales;f__Enterobacteriaceae;g__Klebsiella;s__Klebsiella pneumoniae	NA	NA	China	Asia
GUT_GENOME263835	YuJ_2015__SZAXPI017454-20__bin.47	CIBIO	5020004	29	253399	57.84	97.92	0.68	0.02	94.96	0	0	19	NA	GUT_GENOME147598	MGYG-HGUT-02538	d__Bacteria;p__Proteobacteria;c__Gammaproteobacteria;o__Enterobacterales;f__Enterobacteriaceae;g__Klebsiella;s__Klebsiella pneumoniae	NA	NA	China	Asia
GUT_GENOME264504	YuJ_2015__SZAXPI017595-169__bin.29	CIBIO	4639466	386	18200	58.2	62.41	1.72	0.68	95.8	0	0	8	NA	GUT_GENOME147598	MGYG-HGUT-02538	d__Bacteria;p__Proteobacteria;c__Gammaproteobacteria;o__Enterobacterales;f__Enterobacteriaceae;g__Klebsiella;s__Klebsiella pneumoniae	NA	NA	China	Asia
GUT_GENOME267594	ZeeviD_2015__PNP_Main_193__bin.22	CIBIO	4457436	691	8687	58.11	90.95	1.73	0.14	95.8	0	0	16	NA	GUT_GENOME147598	MGYG-HGUT-02538	d__Bacteria;p__Proteobacteria;c__Gammaproteobacteria;o__Enterobacterales;f__Enterobacteriaceae;g__Klebsiella;s__Klebsiella pneumoniae	ERS971831	ERP012929	Israel	Asia
GUT_GENOME270527	ZeeviD_2015__PNP_Main_314__bin.19	CIBIO	4590109	624	10748	57.83	93.63	0.95	0.01	0	0	0	18	NA	GUT_GENOME147598	MGYG-HGUT-02538	d__Bacteria;p__Proteobacteria;c__Gammaproteobacteria;o__Enterobacterales;f__Enterobacteriaceae;g__Klebsiella;s__Klebsiella pneumoniae	ERS971952	ERP012929	Israel	Asia
GUT_GENOME271312	ZeeviD_2015__PNP_Main_351__bin.23	CIBIO	4993445	111	70504	57.92	98.64	0.12	0.02	95.8	0	0	19	NA	GUT_GENOME147598	MGYG-HGUT-02538	d__Bacteria;p__Proteobacteria;c__Gammaproteobacteria;o__Enterobacterales;f__Enterobacteriaceae;g__Klebsiella;s__Klebsiella pneumoniae	ERS971989	ERP012929	Israel	Asia
GUT_GENOME274525	ZeeviD_2015__PNP_Main_491__bin.11	CIBIO	5081836	130	73274	57.68	98.66	0.29	0.03	95.8	0	0	19	NA	GUT_GENOME147598	MGYG-HGUT-02538	d__Bacteria;p__Proteobacteria;c__Gammaproteobacteria;o__Enterobacterales;f__Enterobacteriaceae;g__Klebsiella;s__Klebsiella pneumoniae	ERS972129	ERP012929	Israel	Asia
GUT_GENOME276173	ZeeviD_2015__PNP_Main_57__bin.31	CIBIO	3334853	22	266607	57.5	72.02	0.04	0	95.8	0	0	17	NA	GUT_GENOME147598	MGYG-HGUT-02538	d__Bacteria;p__Proteobacteria;c__Gammaproteobacteria;o__Enterobacterales;f__Enterobacteriaceae;g__Klebsiella;s__Klebsiella pneumoniae	ERS971695	ERP012929	Israel	Asia
GUT_GENOME277945	ZeeviD_2015__PNP_Main_680__bin.9	CIBIO	3361181	57	129672	57.86	74.34	0.06	0	94.96	0	0	16	NA	GUT_GENOME147598	MGYG-HGUT-02538	d__Bacteria;p__Proteobacteria;c__Gammaproteobacteria;o__Enterobacterales;f__Enterobacteriaceae;g__Klebsiella;s__Klebsiella pneumoniae	ERS972318	ERP012929	Israel	Asia
GUT_GENOME280832	ZeeviD_2015__PNP_Validation_39__bin.24	CIBIO	2602626	812	3418	58.71	61.25	1.8	0.82	0	0	0	8	NA	GUT_GENOME147598	MGYG-HGUT-02538	d__Bacteria;p__Proteobacteria;c__Gammaproteobacteria;o__Enterobacterales;f__Enterobacteriaceae;g__Klebsiella;s__Klebsiella pneumoniae	ERS953858	ERP012929	Israel	Asia
genome_name	sgb_id	usgb	study	sample_name	genome_size	n_fifty	number_contigs	completeness	contamination	assigned_species	assigned_genus	assigned_family	assigned_order	assigned_class	assigned_phylum	assigned_kingdom	closest_species	closest_genus	closest_family	closest_order	closest_class	closest_phylum	closest_kingdom	average_distance	sequence_url	annotations_url	uniref_url
BritoIL_2016__W2.34.ST__bin.67	10112	No	BritoIL_2016	W2.34.ST	2404829	2610	925	51.72	1.72	Klebsiella pneumoniae	Klebsiella	Enterobacteriaceae	Enterobacterales	Gammaproteobacteria	Proteobacteria	Bacteria	Klebsiella quasipneumoniae	Klebsiella	Enterobacteriaceae	Enterobacterales	Gammaproteobacteria	Proteobacteria	Bacteria	0.01	https://s3-eu-west-1.amazonaws.com/sgb-genomes/data/genomes/10112/BritoIL_2016__W2.34.ST__bin.67.fa	https://s3-eu-west-1.amazonaws.com/sgb-genomes/data/eggnog/10112.tsv	https://s3-eu-west-1.amazonaws.com/sgb-genomes/data/uniref/90/10112/BritoIL_2016__W2.34.ST__bin.67.txt
BritoIL_2016__W2.62.ST__bin.4	10115	No	BritoIL_2016	W2.62.ST	4410475	8028	727	57.92	1.72	Klebsiella pneumoniae	Klebsiella	Enterobacteriaceae	Enterobacterales	Gammaproteobacteria	Proteobacteria	Bacteria	Klebsiella pneumoniae	Klebsiella	Enterobacteriaceae	Enterobacterales	Gammaproteobacteria	Proteobacteria	Bacteria	0.01	https://s3-eu-west-1.amazonaws.com/sgb-genomes/data/genomes/10115/BritoIL_2016__W2.62.ST__bin.4.fa	https://s3-eu-west-1.amazonaws.com/sgb-genomes/data/eggnog/10115.tsv	https://s3-eu-west-1.amazonaws.com/sgb-genomes/data/uniref/90/10115/BritoIL_2016__W2.62.ST__bin.4.txt
BritoIL_2016__WL.7.ST__bin.29	10112	No	BritoIL_2016	WL.7.ST	3578265	3954	1003	82.04	2.32	Klebsiella pneumoniae	Klebsiella	Enterobacteriaceae	Enterobacterales	Gammaproteobacteria	Proteobacteria	Bacteria	Klebsiella quasipneumoniae	Klebsiella	Enterobacteriaceae	Enterobacterales	Gammaproteobacteria	Proteobacteria	Bacteria	0.01	https://s3-eu-west-1.amazonaws.com/sgb-genomes/data/genomes/10112/BritoIL_2016__WL.7.ST__bin.29.fa	https://s3-eu-west-1.amazonaws.com/sgb-genomes/data/eggnog/10112.tsv	https://s3-eu-west-1.amazonaws.com/sgb-genomes/data/uniref/90/10112/BritoIL_2016__WL.7.ST__bin.29.txt
ChngKR_2016__WBE003__bin.3	10115	No	ChngKR_2016	WBE003	4775319	16128	452	95.57	1.82	Klebsiella pneumoniae	Klebsiella	Enterobacteriaceae	Enterobacterales	Gammaproteobacteria	Proteobacteria	Bacteria	Klebsiella pneumoniae	Klebsiella	Enterobacteriaceae	Enterobacterales	Gammaproteobacteria	Proteobacteria	Bacteria	0.01	https://s3-eu-west-1.amazonaws.com/sgb-genomes/data/genomes/10115/ChngKR_2016__WBE003__bin.3.fa	https://s3-eu-west-1.amazonaws.com/sgb-genomes/data/eggnog/10115.tsv	https://s3-eu-west-1.amazonaws.com/sgb-genomes/data/uniref/90/10115/ChngKR_2016__WBE003__bin.3.txt
FerrettiP_2018__CA_C10020IS2345FE_t5M16__bin.4	10112	No	FerrettiP_2018	CA_C10020IS2345FE_t5M16	5255913	22217	385	95.55	4.86	Klebsiella pneumoniae	Klebsiella	Enterobacteriaceae	Enterobacterales	Gammaproteobacteria	Proteobacteria	Bacteria	Klebsiella quasipneumoniae	Klebsiella	Enterobacteriaceae	Enterobacterales	Gammaproteobacteria	Proteobacteria	Bacteria	0.01	https://s3-eu-west-1.amazonaws.com/sgb-genomes/data/genomes/10112/FerrettiP_2018__CA_C10020IS2345FE_t5M16__bin.4.fa	https://s3-eu-west-1.amazonaws.com/sgb-genomes/data/eggnog/10112.tsv	https://s3-eu-west-1.amazonaws.com/sgb-genomes/data/uniref/90/10112/FerrettiP_2018__CA_C10020IS2345FE_t5M16__bin.4.txt
FerrettiP_2018__CA_C10026IS2465FE_t4M16__bin.8	10115	No	FerrettiP_2018	CA_C10026IS2465FE_t4M16	3283079	140930	42	50	0	Klebsiella pneumoniae	Klebsiella	Enterobacteriaceae	Enterobacterales	Gammaproteobacteria	Proteobacteria	Bacteria	Klebsiella pneumoniae	Klebsiella	Enterobacteriaceae	Enterobacterales	Gammaproteobacteria	Proteobacteria	Bacteria	0.01	https://s3-eu-west-1.amazonaws.com/sgb-genomes/data/genomes/10115/FerrettiP_2018__CA_C10026IS2465FE_t4M16__bin.8.fa	https://s3-eu-west-1.amazonaws.com/sgb-genomes/data/eggnog/10115.tsv	https://s3-eu-west-1.amazonaws.com/sgb-genomes/data/uniref/90/10115/FerrettiP_2018__CA_C10026IS2465FE_t4M16__bin.8.txt
HeQ_2017__RSZAXPI003099-133__bin.16	10112	No	HeQ_2017	RSZAXPI003099-133	4805553	95697	82	92.85	0.14	Klebsiella pneumoniae	Klebsiella	Enterobacteriaceae	Enterobacterales	Gammaproteobacteria	Proteobacteria	Bacteria	Klebsiella quasipneumoniae	Klebsiella	Enterobacteriaceae	Enterobacterales	Gammaproteobacteria	Proteobacteria	Bacteria	0.01	https://s3-eu-west-1.amazonaws.com/sgb-genomes/data/genomes/10112/HeQ_2017__RSZAXPI003099-133__bin.16.fa	https://s3-eu-west-1.amazonaws.com/sgb-genomes/data/eggnog/10112.tsv	https://s3-eu-west-1.amazonaws.com/sgb-genomes/data/uniref/90/10112/HeQ_2017__RSZAXPI003099-133__bin.16.txt
HeQ_2017__SZAXPI029466-158__bin.9	10115	No	HeQ_2017	SZAXPI029466-158	2040340	121208	22	50	0	Klebsiella pneumoniae	Klebsiella	Enterobacteriaceae	Enterobacterales	Gammaproteobacteria	Proteobacteria	Bacteria	Klebsiella pneumoniae	Klebsiella	Enterobacteriaceae	Enterobacterales	Gammaproteobacteria	Proteobacteria	Bacteria	0.01	https://s3-eu-west-1.amazonaws.com/sgb-genomes/data/genomes/10115/HeQ_2017__SZAXPI029466-158__bin.9.fa	https://s3-eu-west-1.amazonaws.com/sgb-genomes/data/eggnog/10115.tsv	https://s3-eu-west-1.amazonaws.com/sgb-genomes/data/uniref/90/10115/HeQ_2017__SZAXPI029466-158__bin.9.txt
IjazUZ_2017__S30_a_WGS__bin.6	10115	No	IjazUZ_2017	S30_a_WGS	3498962	3155	1173	50.16	1.72	Klebsiella pneumoniae	Klebsiella	Enterobacteriaceae	Enterobacterales	Gammaproteobacteria	Proteobacteria	Bacteria	Klebsiella pneumoniae	Klebsiella	Enterobacteriaceae	Enterobacterales	Gammaproteobacteria	Proteobacteria	Bacteria	0.01	https://s3-eu-west-1.amazonaws.com/sgb-genomes/data/genomes/10115/IjazUZ_2017__S30_a_WGS__bin.6.fa	https://s3-eu-west-1.amazonaws.com/sgb-genomes/data/eggnog/10115.tsv	https://s3-eu-west-1.amazonaws.com/sgb-genomes/data/uniref/90/10115/IjazUZ_2017__S30_a_WGS__bin.6.txt
LiJ_2014__V1.CD3-0-PT__bin.39	10115	No	LiJ_2014	V1.CD3-0-PT	4515418	14739	454	50	0	Klebsiella pneumoniae	Klebsiella	Enterobacteriaceae	Enterobacterales	Gammaproteobacteria	Proteobacteria	Bacteria	Klebsiella pneumoniae	Klebsiella	Enterobacteriaceae	Enterobacterales	Gammaproteobacteria	Proteobacteria	Bacteria	0.01	https://s3-eu-west-1.amazonaws.com/sgb-genomes/data/genomes/10115/LiJ_2014__V1.CD3-0-PT__bin.39.fa	https://s3-eu-west-1.amazonaws.com/sgb-genomes/data/eggnog/10115.tsv	https://s3-eu-west-1.amazonaws.com/sgb-genomes/data/uniref/90/10115/LiJ_2014__V1.CD3-0-PT__bin.39.txt
LiJ_2017__H1M412837__bin.22	10115	No	LiJ_2017	H1M412837	4196943	8281	672	50	1.72	Klebsiella pneumoniae	Klebsiella	Enterobacteriaceae	Enterobacterales	Gammaproteobacteria	Proteobacteria	Bacteria	Klebsiella pneumoniae	Klebsiella	Enterobacteriaceae	Enterobacterales	Gammaproteobacteria	Proteobacteria	Bacteria	0.01	https://s3-eu-west-1.amazonaws.com/sgb-genomes/data/genomes/10115/LiJ_2017__H1M412837__bin.22.fa	https://s3-eu-west-1.amazonaws.com/sgb-genomes/data/eggnog/10115.tsv	https://s3-eu-west-1.amazonaws.com/sgb-genomes/data/uniref/90/10115/LiJ_2017__H1M412837__bin.22.txt
LiJ_2017__nHM511717__bin.24	10112	No	LiJ_2017	nHM511717	4841358	28054	286	56.03	1.72	Klebsiella pneumoniae	Klebsiella	Enterobacteriaceae	Enterobacterales	Gammaproteobacteria	Proteobacteria	Bacteria	Klebsiella quasipneumoniae	Klebsiella	Enterobacteriaceae	Enterobacterales	Gammaproteobacteria	Proteobacteria	Bacteria	0.01	https://s3-eu-west-1.amazonaws.com/sgb-genomes/data/genomes/10112/LiJ_2017__nHM511717__bin.24.fa	https://s3-eu-west-1.amazonaws.com/sgb-genomes/data/eggnog/10112.tsv	https://s3-eu-west-1.amazonaws.com/sgb-genomes/data/uniref/90/10112/LiJ_2017__nHM511717__bin.24.txt
Obregon-TitoAJ_2015__SM39__bin.22	10112	No	Obregon-TitoAJ_2015	SM39	4492897	8153	720	52.59	1.72	Klebsiella pneumoniae	Klebsiella	Enterobacteriaceae	Enterobacterales	Gammaproteobacteria	Proteobacteria	Bacteria	Klebsiella quasipneumoniae	Klebsiella	Enterobacteriaceae	Enterobacterales	Gammaproteobacteria	Proteobacteria	Bacteria	0.01	https://s3-eu-west-1.amazonaws.com/sgb-genomes/data/genomes/10112/Obregon-TitoAJ_2015__SM39__bin.22.fa	https://s3-eu-west-1.amazonaws.com/sgb-genomes/data/eggnog/10112.tsv	https://s3-eu-west-1.amazonaws.com/sgb-genomes/data/uniref/90/10112/Obregon-TitoAJ_2015__SM39__bin.22.txt
OhJ_2014__MET0240__bin.14	10115	No	OhJ_2014	MET0240	4545062	18652	388	94.58	0.93	Klebsiella pneumoniae	Klebsiella	Enterobacteriaceae	Enterobacterales	Gammaproteobacteria	Proteobacteria	Bacteria	Klebsiella pneumoniae	Klebsiella	Enterobacteriaceae	Enterobacterales	Gammaproteobacteria	Proteobacteria	Bacteria	0.01	https://s3-eu-west-1.amazonaws.com/sgb-genomes/data/genomes/10115/OhJ_2014__MET0240__bin.14.fa	https://s3-eu-west-1.amazonaws.com/sgb-genomes/data/eggnog/10115.tsv	https://s3-eu-west-1.amazonaws.com/sgb-genomes/data/uniref/90/10115/OhJ_2014__MET0240__bin.14.txt
OhJ_2014__MET0241__bin.27	10115	No	OhJ_2014	MET0241	4781058	43982	205	97.33	0.48	Klebsiella pneumoniae	Klebsiella	Enterobacteriaceae	Enterobacterales	Gammaproteobacteria	Proteobacteria	Bacteria	Klebsiella pneumoniae	Klebsiella	Enterobacteriaceae	Enterobacterales	Gammaproteobacteria	Proteobacteria	Bacteria	0.01	https://s3-eu-west-1.amazonaws.com/sgb-genomes/data/genomes/10115/OhJ_2014__MET0241__bin.27.fa	https://s3-eu-west-1.amazonaws.com/sgb-genomes/data/eggnog/10115.tsv	https://s3-eu-west-1.amazonaws.com/sgb-genomes/data/uniref/90/10115/OhJ_2014__MET0241__bin.27.txt
QinJ_2012__CON-041__bin.25	10112	No	QinJ_2012	CON-041	3615038	4339	968	78.03	3.4	Klebsiella pneumoniae	Klebsiella	Enterobacteriaceae	Enterobacterales	Gammaproteobacteria	Proteobacteria	Bacteria	Klebsiella quasipneumoniae	Klebsiella	Enterobacteriaceae	Enterobacterales	Gammaproteobacteria	Proteobacteria	Bacteria	0.01	https://s3-eu-west-1.amazonaws.com/sgb-genomes/data/genomes/10112/QinJ_2012__CON-041__bin.25.fa	https://s3-eu-west-1.amazonaws.com/sgb-genomes/data/eggnog/10112.tsv	https://s3-eu-west-1.amazonaws.com/sgb-genomes/data/uniref/90/10112/QinJ_2012__CON-041__bin.25.txt
QinJ_2012__DLM028__bin.4	10112	No	QinJ_2012	DLM028	4912270	55352	166	94.21	0.69	Klebsiella pneumoniae	Klebsiella	Enterobacteriaceae	Enterobacterales	Gammaproteobacteria	Proteobacteria	Bacteria	Klebsiella quasipneumoniae	Klebsiella	Enterobacteriaceae	Enterobacterales	Gammaproteobacteria	Proteobacteria	Bacteria	0.01	https://s3-eu-west-1.amazonaws.com/sgb-genomes/data/genomes/10112/QinJ_2012__DLM028__bin.4.fa	https://s3-eu-west-1.amazonaws.com/sgb-genomes/data/eggnog/10112.tsv	https://s3-eu-west-1.amazonaws.com/sgb-genomes/data/uniref/90/10112/QinJ_2012__DLM028__bin.4.txt
QinJ_2012__T2D-017__bin.32	10112	No	QinJ_2012	T2D-017	2795197	205908	31	55.17	0	Klebsiella pneumoniae	Klebsiella	Enterobacteriaceae	Enterobacterales	Gammaproteobacteria	Proteobacteria	Bacteria	Klebsiella quasipneumoniae	Klebsiella	Enterobacteriaceae	Enterobacterales	Gammaproteobacteria	Proteobacteria	Bacteria	0.01	https://s3-eu-west-1.amazonaws.com/sgb-genomes/data/genomes/10112/QinJ_2012__T2D-017__bin.32.fa	https://s3-eu-west-1.amazonaws.com/sgb-genomes/data/eggnog/10112.tsv	https://s3-eu-west-1.amazonaws.com/sgb-genomes/data/uniref/90/10112/QinJ_2012__T2D-017__bin.32.txt
QinJ_2012__T2D-072__bin.16	10112	No	QinJ_2012	T2D-072	4292715	10195	596	92.07	1.4	Klebsiella pneumoniae	Klebsiella	Enterobacteriaceae	Enterobacterales	Gammaproteobacteria	Proteobacteria	Bacteria	Klebsiella quasipneumoniae	Klebsiella	Enterobacteriaceae	Enterobacterales	Gammaproteobacteria	Proteobacteria	Bacteria	0.01	https://s3-eu-west-1.amazonaws.com/sgb-genomes/data/genomes/10112/QinJ_2012__T2D-072__bin.16.fa	https://s3-eu-west-1.amazonaws.com/sgb-genomes/data/eggnog/10112.tsv	https://s3-eu-west-1.amazonaws.com/sgb-genomes/data/uniref/90/10112/QinJ_2012__T2D-072__bin.16.txt
QinN_2014__LD-74__bin.1	10115	No	QinN_2014	LD-74	4717006	11678	570	64.94	3.45	Klebsiella pneumoniae	Klebsiella	Enterobacteriaceae	Enterobacterales	Gammaproteobacteria	Proteobacteria	Bacteria	Klebsiella pneumoniae	Klebsiella	Enterobacteriaceae	Enterobacterales	Gammaproteobacteria	Proteobacteria	Bacteria	0.01	https://s3-eu-west-1.amazonaws.com/sgb-genomes/data/genomes/10115/QinN_2014__LD-74__bin.1.fa	https://s3-eu-west-1.amazonaws.com/sgb-genomes/data/eggnog/10115.tsv	https://s3-eu-west-1.amazonaws.com/sgb-genomes/data/uniref/90/10115/QinN_2014__LD-74__bin.1.txt
VatanenT_2016__G80336__bin.4	10115	No	VatanenT_2016	G80336	2273594	2669	869	56.26	1.33	Klebsiella pneumoniae	Klebsiella	Enterobacteriaceae	Enterobacterales	Gammaproteobacteria	Proteobacteria	Bacteria	Klebsiella pneumoniae	Klebsiella	Enterobacteriaceae	Enterobacterales	Gammaproteobacteria	Proteobacteria	Bacteria	0.01	https://s3-eu-west-1.amazonaws.com/sgb-genomes/data/genomes/10115/VatanenT_2016__G80336__bin.4.fa	https://s3-eu-west-1.amazonaws.com/sgb-genomes/data/eggnog/10115.tsv	https://s3-eu-west-1.amazonaws.com/sgb-genomes/data/uniref/90/10115/VatanenT_2016__G80336__bin.4.txt
WenC_2017__N018__bin.38	10112	No	WenC_2017	N018	2735992	395336	17	57.71	0.04	Klebsiella pneumoniae	Klebsiella	Enterobacteriaceae	Enterobacterales	Gammaproteobacteria	Proteobacteria	Bacteria	Klebsiella quasipneumoniae	Klebsiella	Enterobacteriaceae	Enterobacterales	Gammaproteobacteria	Proteobacteria	Bacteria	0.01	https://s3-eu-west-1.amazonaws.com/sgb-genomes/data/genomes/10112/WenC_2017__N018__bin.38.fa	https://s3-eu-west-1.amazonaws.com/sgb-genomes/data/eggnog/10112.tsv	https://s3-eu-west-1.amazonaws.com/sgb-genomes/data/uniref/90/10112/WenC_2017__N018__bin.38.txt
WenC_2017__N023__bin.13	10112	No	WenC_2017	N023	4627811	12574	563	52.59	0	Klebsiella pneumoniae	Klebsiella	Enterobacteriaceae	Enterobacterales	Gammaproteobacteria	Proteobacteria	Bacteria	Klebsiella quasipneumoniae	Klebsiella	Enterobacteriaceae	Enterobacterales	Gammaproteobacteria	Proteobacteria	Bacteria	0.01	https://s3-eu-west-1.amazonaws.com/sgb-genomes/data/genomes/10112/WenC_2017__N023__bin.13.fa	https://s3-eu-west-1.amazonaws.com/sgb-genomes/data/eggnog/10112.tsv	https://s3-eu-west-1.amazonaws.com/sgb-genomes/data/uniref/90/10112/WenC_2017__N023__bin.13.txt
XieH_2016__YSZC12003_37255__bin.70	10115	No	XieH_2016	YSZC12003_37255	2582769	215227	30	56.82	0.06	Klebsiella pneumoniae	Klebsiella	Enterobacteriaceae	Enterobacterales	Gammaproteobacteria	Proteobacteria	Bacteria	Klebsiella pneumoniae	Klebsiella	Enterobacteriaceae	Enterobacterales	Gammaproteobacteria	Proteobacteria	Bacteria	0.01	https://s3-eu-west-1.amazonaws.com/sgb-genomes/data/genomes/10115/XieH_2016__YSZC12003_37255__bin.70.fa	https://s3-eu-west-1.amazonaws.com/sgb-genomes/data/eggnog/10115.tsv	https://s3-eu-west-1.amazonaws.com/sgb-genomes/data/uniref/90/10115/XieH_2016__YSZC12003_37255__bin.70.txt
YuJ_2015__SZAXPI015229-15__bin.13	10115	No	YuJ_2015	SZAXPI015229-15	2788997	269557	24	57.74	1.6	Klebsiella pneumoniae	Klebsiella	Enterobacteriaceae	Enterobacterales	Gammaproteobacteria	Proteobacteria	Bacteria	Klebsiella pneumoniae	Klebsiella	Enterobacteriaceae	Enterobacterales	Gammaproteobacteria	Proteobacteria	Bacteria	0.01	https://s3-eu-west-1.amazonaws.com/sgb-genomes/data/genomes/10115/YuJ_2015__SZAXPI015229-15__bin.13.fa	https://s3-eu-west-1.amazonaws.com/sgb-genomes/data/eggnog/10115.tsv	https://s3-eu-west-1.amazonaws.com/sgb-genomes/data/uniref/90/10115/YuJ_2015__SZAXPI015229-15__bin.13.txt
ZellerG_2014__CCMD86707194ST-21-0__bin.41	10112	No	ZellerG_2014	CCMD86707194ST-21-0	4789365	23255	382	77.93	1.72	Klebsiella pneumoniae	Klebsiella	Enterobacteriaceae	Enterobacterales	Gammaproteobacteria	Proteobacteria	Bacteria	Klebsiella quasipneumoniae	Klebsiella	Enterobacteriaceae	Enterobacterales	Gammaproteobacteria	Proteobacteria	Bacteria	0.01	https://s3-eu-west-1.amazonaws.com/sgb-genomes/data/genomes/10112/ZellerG_2014__CCMD86707194ST-21-0__bin.41.fa	https://s3-eu-west-1.amazonaws.com/sgb-genomes/data/eggnog/10112.tsv	https://s3-eu-west-1.amazonaws.com/sgb-genomes/data/uniref/90/10112/ZellerG_2014__CCMD86707194ST-21-0__bin.41.txt

## Sheet: Table 2
Supplementary Table 2. Annotations of 667 gut microbial metagenome-assembled genomes (MAGs)
strain	species	species_match	contig_count	N50	largest_contig	total_size	ambiguous_bases	QC_warnings	ST	virulence_score	resistance_score	num_resistance_classes	num_resistance_genes	Yersiniabactin	YbST	Colibactin	CbST	Aerobactin	AbST	Salmochelin	SmST	RmpADC	RmST	rmpA2	wzi	K_locus	K_locus_problems	K_locus_confidence	K_locus_identity	K_locus_missing_genes	O_locus	O_type	O_locus_problems	O_locus_confidence	O_locus_identity	O_locus_missing_genes	AGly_acquired	Col_acquired	Fcyn_acquired	Flq_acquired	Gly_acquired	MLS_acquired	Phe_acquired	Rif_acquired	Sul_acquired	Tet_acquired	Tgc_acquired	Tmt_acquired	Bla_acquired
GUT_GENOME002922	Klebsiella pneumoniae	strong	198	38740	127144	4947245	no	total_size	ST405-1LV	1	0	0	0	ybt unknown	0	-	0	-	0	-	0	-	0	-	-	unknown (best match = KL107)	?-	None	0.7234	KL107_01_galF,KL107_02_cpsACP,KL107_03_wzi,KL107_04_wza,KL107_05_wzb,KL107_06_wzc,KL107_07_wbaP,KL107_08,KL107_09,KL107_10,KL107_11_gnd,KL107_12,KL107_13,KL107_14,KL107_15,KL107_16_ugd	unknown (best match = OL102)	unknown	-	None	0.7388	OL102_01_rfbB,OL102_02_rfbA,OL102_03_rfbD,OL102_04_rfbC,OL102_05_wbbL,OL102_06_rhamnan,OL102_07_wzm,OL102_08_wzt	-	-	-	-	-	-	-	-	-	-	-	-	-
GUT_GENOME011337	Klebsiella variicola subsp. variicola	strong	1089	3316	12102	3359231	no	total_size,N50	0	0	0	1	0	-	0	-	0	-	0	-	0	-	0	-	-	unknown (best match = KL135)	?-*	None	0.7966	KL135_01_galF,KL135_02_cpsACP,KL135_03_wzi,KL135_04_wza,KL135_05_wzb,KL135_06_wzc,KL135_07_wbaP,KL135_08_wcaA,KL135_09,KL135_10_wcuD,KL135_11,KL135_12_wcuT,KL135_13_wzy,KL135_14_wzx,KL135_15_gnd,KL135_18_rmlB,KL135_19_rmlA,KL135_20_rmlD,KL135_21_rmlC,KL135_22_ugd	unknown (best match = O3/O3a)	unknown	?-	None	0.9855	O3/O3a_03_wzm,O3/O3a_04_wzt,O3/O3a_05_wbdD,O3/O3a_06_wbdA	-	-	-	-	-	-	-	-	-	-	-	-	-
GUT_GENOME011559	Klebsiella pneumoniae	weak	1013	3096	13886	3024196	no	total_size,N50	0	0	0	0	0	-	0	-	0	-	0	-	0	-	0	-	-	unknown (best match = KL107)	-	None	0.7326	KL107_01_galF,KL107_02_cpsACP,KL107_03_wzi,KL107_04_wza,KL107_05_wzb,KL107_06_wzc,KL107_07_wbaP,KL107_08,KL107_09,KL107_10,KL107_11_gnd,KL107_12,KL107_13,KL107_14,KL107_15,KL107_16_ugd	unknown (best match = O3/O3a)	unknown	-	None	0	O3/O3a_01_manC,O3/O3a_02_manB,O3/O3a_03_wzm,O3/O3a_04_wzt,O3/O3a_05_wbdD,O3/O3a_06_wbdA,O3/O3a_07_wbdB,O3/O3a_08_wbdC	-	-	-	-	-	-	-	-	-	-	-	-	-
GUT_GENOME012220	Klebsiella pneumoniae	strong	821	6970	51208	4388460	no	total_size,N50	ST108-2LV	0	0	1	0	-	0	-	0	-	0	-	0	-	0	-	-	unknown (best match = KL166)	?-*	None	0.8454	KL166_01_galF,KL166_03_wzi,KL166_04_wza,KL166_05_wzb,KL166_06_wzc,KL166_07,KL166_08_wzx,KL166_09_wzy,KL166_10_wcuP,KL166_11_wcuF,KL166_12_wcmY,KL166_13_wcuC,KL166_14_wcaJ,KL166_15_gnd,KL166_18_rmlB,KL166_19_rmlA,KL166_20_rmlD,KL166_21_rmlC,KL166_22_ugd	unknown (best match = O3/O3a)	unknown	-	None	0.986	O3/O3a_03_wzm,O3/O3a_04_wzt,O3/O3a_05_wbdD,O3/O3a_06_wbdA,O3/O3a_07_wbdB,O3/O3a_08_wbdC	-	-	-	-	-	-	-	-	-	-	-	-	-
GUT_GENOME012795	Klebsiella pneumoniae	weak	902	3312	10770	2744140	no	total_size,N50	0	0	0	1	0	-	0	-	0	-	0	-	0	-	0	-	-	unknown (best match = KL156-D1)	-	None	0.6621	KL156-D1_01_galF,KL156-D1_02_rmlB,KL156-D1_03_rmlD,KL156-D1_04_rmlA,KL156-D1_05_rmlC,KL156-D1_06_wzx,KL156-D1_07,KL156-D1_08_wfgD,KL156-D1_09_wzy,KL156-D1_10,KL156-D1_11_arnC,KL156-D1_12,KL156-D1_13,KL156-D1_14,KL156-D1_15,KL156-D1_16_gnd,KL156-D1_17_ugd	unknown (best match = OL102)	unknown	-	None	0.7416	OL102_01_rfbB,OL102_02_rfbA,OL102_03_rfbD,OL102_04_rfbC,OL102_05_wbbL,OL102_06_rhamnan,OL102_07_wzm,OL102_08_wzt	-	-	-	-	-	-	-	-	-	-	-	-	-
GUT_GENOME012803	Klebsiella pneumoniae	strong	906	5719	37102	4152152	no	total_size,N50	ST108-3LV	0	0	0	0	-	0	-	0	-	0	-	0	-	0	-	-	unknown (best match = KL107)	?-	None	0.8864	KL107_03_wzi,KL107_04_wza,KL107_05_wzb,KL107_06_wzc,KL107_07_wbaP,KL107_08,KL107_09,KL107_10,KL107_11_gnd,KL107_12,KL107_13,KL107_14,KL107_15,KL107_16_ugd	unknown (best match = OL102)	unknown	-	None	0.7395	OL102_01_rfbB,OL102_02_rfbA,OL102_03_rfbD,OL102_04_rfbC,OL102_05_wbbL,OL102_06_rhamnan,OL102_07_wzm,OL102_08_wzt	-	-	-	-	-	-	-	-	-	-	-	-	-
GUT_GENOME013594	Klebsiella pneumoniae	strong	56	95680	253598	3293805	no	total_size	0	0	0	1	0	-	0	-	0	-	0	-	0	-	0	-	-	unknown (best match = KL156-D1)	-	None	0.6619	KL156-D1_01_galF,KL156-D1_02_rmlB,KL156-D1_03_rmlD,KL156-D1_04_rmlA,KL156-D1_05_rmlC,KL156-D1_06_wzx,KL156-D1_07,KL156-D1_08_wfgD,KL156-D1_09_wzy,KL156-D1_10,KL156-D1_11_arnC,KL156-D1_12,KL156-D1_13,KL156-D1_14,KL156-D1_15,KL156-D1_16_gnd,KL156-D1_17_ugd	unknown (best match = OL102)	unknown	-	None	0.738	OL102_01_rfbB,OL102_02_rfbA,OL102_03_rfbD,OL102_04_rfbC,OL102_05_wbbL,OL102_06_rhamnan,OL102_07_wzm,OL102_08_wzt	-	-	-	-	-	-	-	-	-	-	-	-	-
GUT_GENOME013667	Klebsiella pneumoniae	weak	145	45630	143359	2851609	no	total_size	ST1229-2LV	0	0	1	0	-	0	-	0	-	0	-	0	-	0	-	-	unknown (best match = KL156-D1)	-	None	0.6607	KL156-D1_01_galF,KL156-D1_02_rmlB,KL156-D1_03_rmlD,KL156-D1_04_rmlA,KL156-D1_05_rmlC,KL156-D1_06_wzx,KL156-D1_07,KL156-D1_08_wfgD,KL156-D1_09_wzy,KL156-D1_10,KL156-D1_11_arnC,KL156-D1_12,KL156-D1_13,KL156-D1_14,KL156-D1_15,KL156-D1_16_gnd,KL156-D1_17_ugd	unknown (best match = OL102)	unknown	-	None	0.738	OL102_01_rfbB,OL102_02_rfbA,OL102_03_rfbD,OL102_04_rfbC,OL102_05_wbbL,OL102_06_rhamnan,OL102_07_wzm,OL102_08_wzt	-	-	-	-	-	-	-	-	-	-	-	-	-
GUT_GENOME013913	Klebsiella pneumoniae	strong	973	4492	35702	3889330	no	total_size,N50	ST161-2LV	0	0	1	0	-	0	-	0	-	0	-	0	-	0	-	-	unknown (best match = KL156-D1)	?-+	None	0.6935	KL156-D1_01_galF,KL156-D1_02_rmlB,KL156-D1_03_rmlD,KL156-D1_04_rmlA,KL156-D1_05_rmlC,KL156-D1_06_wzx,KL156-D1_07,KL156-D1_08_wfgD,KL156-D1_09_wzy,KL156-D1_10,KL156-D1_11_arnC,KL156-D1_12,KL156-D1_13,KL156-D1_14,KL156-D1_15,KL156-D1_16_gnd,KL156-D1_17_ugd	unknown (best match = OL102)	unknown	-	None	0.7388	OL102_01_rfbB,OL102_02_rfbA,OL102_03_rfbD,OL102_04_rfbC,OL102_05_wbbL,OL102_06_rhamnan,OL102_07_wzm,OL102_08_wzt	-	-	-	-	-	-	-	-	-	-	-	-	-
GUT_GENOME014009	Klebsiella pneumoniae	strong	351	22276	91971	4509650	no	total_size	ST53-4LV	0	0	1	0	-	0	-	0	-	0	-	0	-	0	-	-	unknown (best match = KL107)	?-	None	0.7232	KL107_01_galF,KL107_02_cpsACP,KL107_03_wzi,KL107_04_wza,KL107_05_wzb,KL107_06_wzc,KL107_07_wbaP,KL107_08,KL107_09,KL107_10,KL107_11_gnd,KL107_12,KL107_13,KL107_14,KL107_15,KL107_16_ugd	unknown (best match = OL102)	unknown	-	None	0.7392	OL102_01_rfbB,OL102_02_rfbA,OL102_03_rfbD,OL102_04_rfbC,OL102_05_wbbL,OL102_06_rhamnan,OL102_07_wzm,OL102_08_wzt	-	-	-	-	-	-	-	-	-	-	-	-	-
GUT_GENOME014178	Klebsiella pneumoniae	strong	311	25534	135990	4709225	no	total_size	ST8-4LV	0	0	0	0	-	0	-	0	-	0	-	0	-	0	-	-	unknown (best match = KL107)	?-	None	0.887	KL107_03_wzi,KL107_04_wza,KL107_05_wzb,KL107_06_wzc,KL107_07_wbaP,KL107_08,KL107_09,KL107_10,KL107_11_gnd,KL107_12,KL107_13,KL107_14,KL107_15,KL107_16_ugd	unknown (best match = OL102)	unknown	-	None	0.7388	OL102_01_rfbB,OL102_02_rfbA,OL102_03_rfbD,OL102_04_rfbC,OL102_05_wbbL,OL102_06_rhamnan,OL102_07_wzm,OL102_08_wzt	-	-	-	-	-	-	-	-	-	-	-	-	-
GUT_GENOME014223	Klebsiella pneumoniae	strong	193	39023	179674	4650575	no	total_size	ST236-3LV	0	0	0	0	-	0	-	0	-	0	-	0	-	0	-	-	unknown (best match = KL166)	?-*	None	0.7553	KL166_01_galF,KL166_02_cpsACP,KL166_03_wzi,KL166_04_wza,KL166_05_wzb,KL166_06_wzc,KL166_07,KL166_08_wzx,KL166_09_wzy,KL166_10_wcuP,KL166_11_wcuF,KL166_12_wcmY,KL166_13_wcuC,KL166_14_wcaJ,KL166_15_gnd,KL166_18_rmlB,KL166_19_rmlA,KL166_20_rmlD,KL166_21_rmlC,KL166_22_ugd	unknown (best match = O3/O3a)	unknown	-	None	0.9874	O3/O3a_03_wzm,O3/O3a_04_wzt,O3/O3a_05_wbdD,O3/O3a_06_wbdA,O3/O3a_07_wbdB,O3/O3a_08_wbdC	-	-	-	-	-	-	-	-	-	-	-	-	-
GUT_GENOME014371	Klebsiella quasipneumoniae subsp. similipneumoniae	strong	1099	3429	16720	3475269	no	total_size,N50	0	0	0	0	0	-	0	-	0	-	0	-	0	-	0	-	-	unknown (best match = KL5)	?-	None	0.9582	KL5_02_cpsACP,KL5_03_wzi,KL5_04_wza,KL5_05_wzb,KL5_06_wzc,KL5_07,KL5_08_wzx,KL5_09,KL5_10,KL5_11,KL5_12,KL5_13,KL5_14,KL5_15_wcaJ,KL5_16_gnd,KL5_17_manC,KL5_18_manB,KL5_19_ugd	unknown (best match = O3/O3a)	unknown	?-	None	0.9878	O3/O3a_01_manC,O3/O3a_02_manB,O3/O3a_03_wzm,O3/O3a_04_wzt,O3/O3a_05_wbdD,O3/O3a_06_wbdA,O3/O3a_08_wbdC	-	-	-	-	-	-	-	-	-	-	-	-	-
GUT_GENOME014933	Klebsiella pneumoniae	strong	87	76059	286076	4154557	no	total_size	ST3650-2LV	0	0	0	0	-	0	-	0	-	0	-	0	-	0	-	-	unknown (best match = KL40)	?-	None	0.8805	KL40_01_galF,KL40_02_cpsACP,KL40_03_wcpO,KL40_06,KL40_07,KL40_08,KL40_09_wza,KL40_10_wzb,KL40_11_wzc,KL40_12_wbaP,KL40_13_wzy,KL40_14_wcuD,KL40_15_wcpR,KL40_16_wzx,KL40_17_wcpS,KL40_18_wbaZ,KL40_19,KL40_20_wcuE,KL40_21_gnd,KL40_22_manC,KL40_23_manB,KL40_24_rmlB,KL40_25_rmlA,KL40_26_rmlD,KL40_27_rmlC,KL40_28_ugd	O2v1	O2	-+	Good	0.9396	O1/O2v1_07_kfoC	-	-	-	-	-	-	-	-	-	-	-	-	-
GUT_GENOME015113	Klebsiella pneumoniae	weak	976	3117	14239	2866065	no	total_size,N50	0	0	0	1	0	-	0	-	0	-	0	-	0	-	0	-	-	unknown (best match = KL5)	-+	None	0.9885	KL5_01_galF,KL5_02_cpsACP,KL5_03_wzi,KL5_04_wza,KL5_05_wzb,KL5_06_wzc,KL5_07,KL5_08_wzx,KL5_09,KL5_10,KL5_11,KL5_12,KL5_13,KL5_14,KL5_15_wcaJ,KL5_16_gnd,KL5_17_manC,KL5_18_manB,KL5_19_ugd	unknown (best match = O3/O3a)	unknown	-	None	0.9932	O3/O3a_01_manC,O3/O3a_02_manB,O3/O3a_03_wzm,O3/O3a_04_wzt,O3/O3a_05_wbdD,O3/O3a_06_wbdA,O3/O3a_07_wbdB,O3/O3a_08_wbdC	-	-	-	-	-	-	-	-	-	-	-	-	-
GUT_GENOME015175	Klebsiella pneumoniae	strong	132	52434	153028	4098924	no	total_size	ST309-2LV	0	0	0	0	-	0	-	0	-	0	-	0	-	0	-	-	unknown (best match = KL156-D1)	?-	None	0.6813	KL156-D1_01_galF,KL156-D1_02_rmlB,KL156-D1_03_rmlD,KL156-D1_04_rmlA,KL156-D1_05_rmlC,KL156-D1_06_wzx,KL156-D1_07,KL156-D1_08_wfgD,KL156-D1_09_wzy,KL156-D1_10,KL156-D1_11_arnC,KL156-D1_12,KL156-D1_13,KL156-D1_14,KL156-D1_15,KL156-D1_16_gnd,KL156-D1_17_ugd	unknown (best match = OL102)	unknown	-	None	0.738	OL102_01_rfbB,OL102_02_rfbA,OL102_03_rfbD,OL102_04_rfbC,OL102_05_wbbL,OL102_06_rhamnan,OL102_07_wzm,OL102_08_wzt	-	-	-	-	-	-	-	-	-	-	-	-	-
GUT_GENOME015375	Klebsiella pneumoniae	strong	932	4711	22289	3805940	no	total_size,N50	ST8-3LV	0	0	0	0	-	0	-	0	-	0	-	0	-	0	-	-	unknown (best match = KL107)	-	None	0.7301	KL107_01_galF,KL107_02_cpsACP,KL107_03_wzi,KL107_04_wza,KL107_05_wzb,KL107_06_wzc,KL107_07_wbaP,KL107_08,KL107_09,KL107_10,KL107_11_gnd,KL107_12,KL107_13,KL107_14,KL107_15,KL107_16_ugd	unknown (best match = OL102)	unknown	-	None	0.7384	OL102_01_rfbB,OL102_02_rfbA,OL102_03_rfbD,OL102_04_rfbC,OL102_05_wbbL,OL102_06_rhamnan,OL102_07_wzm,OL102_08_wzt	-	-	-	-	-	-	-	-	-	-	-	-	-
GUT_GENOME015466	Klebsiella pneumoniae	weak	20	185054	358952	2544193	no	total_size	ST310-4LV	0	0	1	0	-	0	-	0	-	0	-	0	-	0	-	-	unknown (best match = KL50)	-	None	0	KL50_01_galF,KL50_02_cpsACP,KL50_03_wzi,KL50_04_wza,KL50_05_wbaZ,KL50_06_wbaP,KL50_07_wcuU,KL50_08_wcuH,KL50_09_wzx,KL50_10	unknown (best match = O3/O3a)	unknown	-	None	0	O3/O3a_01_manC,O3/O3a_02_manB,O3/O3a_03_wzm,O3/O3a_04_wzt,O3/O3a_05_wbdD,O3/O3a_06_wbdA,O3/O3a_07_wbdB,O3/O3a_08_wbdC	-	-	-	-	-	-	-	-	-	-	-	-	-
GUT_GENOME016298	Klebsiella pneumoniae	strong	188	27303	88913	3272157	no	total_size	0	0	0	0	0	-	0	-	0	-	0	-	0	-	0	-	wzi364	unknown (best match = KL50)	-*	None	0.8903	KL50_05_wbaZ,KL50_06_wbaP,KL50_07_wcuU,KL50_08_wcuH,KL50_09_wzx,KL50_10	unknown (best match = O2v1)	unknown	-	None	0.9857	O1/O2v1_01_wzm,O1/O2v1_02_wzt,O1/O2v1_03_wbbM,O1/O2v1_04_glf,O1/O2v1_05_wbbN,O1/O2v1_06_wbbO	-	-	-	-	-	-	-	-	-	-	-	-	-
GUT_GENOME016485	Klebsiella pneumoniae	strong	174	52326	172527	5068722	no	-	ST375-2LV	0	0	0	0	-	0	-	0	-	0	-	0	-	0	-	wzi72	unknown (best match = KL2)	?-	None	0.9817	KL2_06_wzc,KL2_07,KL2_08,KL2_09	O1/O2v2	unknown	none	Very high	0.9897		-	-	-	-	-	-	-	-	-	-	-	-	-
GUT_GENOME017375	Klebsiella pneumoniae	strong	45	188098	593882	5048581	no	-	0	0	0	0	0	-	0	-	0	-	0	-	0	-	0	-	wzi134	KL30	*	Very high	0.9646		O2v2	O2	none	Very high	0.9851		-	-	-	-	-	-	-	-	-	-	-	-	-
GUT_GENOME022470	Klebsiella pneumoniae	weak	838	3359	26168	2672801	no	total_size,N50	ST3623-2LV	0	0	1	0	-	0	-	0	-	0	-	0	-	0	-	-	unknown (best match = KL107)	?-	None	0.8758	KL107_01_galF,KL107_03_wzi,KL107_04_wza,KL107_05_wzb,KL107_06_wzc,KL107_07_wbaP,KL107_08,KL107_09,KL107_10,KL107_11_gnd,KL107_12,KL107_13,KL107_14,KL107_15,KL107_16_ugd	unknown (best match = OL102)	unknown	-	None	0.7427	OL102_01_rfbB,OL102_02_rfbA,OL102_03_rfbD,OL102_04_rfbC,OL102_05_wbbL,OL102_06_rhamnan,OL102_07_wzm,OL102_08_wzt	-	-	-	-	-	-	-	-	-	-	-	-	-
GUT_GENOME022970	Klebsiella pneumoniae	weak	842	3245	24864	2659007	no	total_size,N50	0	0	0	1	0	-	0	-	0	-	0	-	0	-	0	-	-	unknown (best match = KL50)	?-	None	0.7037	KL50_01_galF,KL50_02_cpsACP,KL50_03_wzi,KL50_04_wza,KL50_05_wbaZ,KL50_06_wbaP,KL50_07_wcuU,KL50_08_wcuH,KL50_09_wzx,KL50_10	unknown (best match = O3/O3a)	unknown	-	None	0	O3/O3a_01_manC,O3/O3a_02_manB,O3/O3a_03_wzm,O3/O3a_04_wzt,O3/O3a_05_wbdD,O3/O3a_06_wbdA,O3/O3a_07_wbdB,O3/O3a_08_wbdC	-	-	-	-	-	-	-	-	-	-	-	-	-
GUT_GENOME023501	Klebsiella pneumoniae	weak	53	92969	179785	2623763	no	total_size	ST36-2LV	1	0	1	0	ybt 14; ICEKp5 (incomplete)	132-6LV	-	0	-	0	-	0	-	0	-	-	unknown (best match = KL40)	?-	None	0.8924	KL40_01_galF,KL40_02_cpsACP,KL40_06,KL40_07,KL40_08,KL40_09_wza,KL40_10_wzb,KL40_11_wzc,KL40_12_wbaP,KL40_13_wzy,KL40_14_wcuD,KL40_15_wcpR,KL40_16_wzx,KL40_17_wcpS,KL40_18_wbaZ,KL40_19,KL40_20_wcuE,KL40_21_gnd,KL40_22_manC,KL40_23_manB,KL40_24_rmlB,KL40_25_rmlA,KL40_26_rmlD,KL40_27_rmlC,KL40_28_ugd	O2v2	O2	none	Very high	0.9843		-	-	-	-	-	-	-	-	-	-	-	-	-
GUT_GENOME027299	Klebsiella pneumoniae	strong	463	15539	111029	3972663	no	total_size	0	0	0	0	0	-	0	-	0	-	0	-	0	-	0	-	wzi7	unknown (best match = KL166)	?-+*	None	0.8685	KL166_03_wzi,KL166_04_wza,KL166_05_wzb,KL166_06_wzc,KL166_07,KL166_08_wzx,KL166_09_wzy,KL166_10_wcuP,KL166_11_wcuF,KL166_12_wcmY,KL166_13_wcuC,KL166_14_wcaJ,KL166_15_gnd,KL166_18_rmlB,KL166_19_rmlA,KL166_20_rmlD,KL166_21_rmlC	unknown (best match = O3/O3a)	unknown	-	None	0.9856	O3/O3a_03_wzm,O3/O3a_04_wzt,O3/O3a_05_wbdD,O3/O3a_06_wbdA,O3/O3a_07_wbdB,O3/O3a_08_wbdC	-	-	-	-	-	-	-	-	-	-	-	-	-
GUT_GENOME028301	Klebsiella pneumoniae	weak	511	4922	29767	2295510	no	total_size,N50	0	3	0	1	0	-	0	-	0	iuc unknown	0	iro unknown	0	-	0	-	-	unknown (best match = KL156-D1)	?-	None	0.6651	KL156-D1_01_galF,KL156-D1_02_rmlB,KL156-D1_03_rmlD,KL156-D1_04_rmlA,KL156-D1_05_rmlC,KL156-D1_06_wzx,KL156-D1_07,KL156-D1_08_wfgD,KL156-D1_09_wzy,KL156-D1_10,KL156-D1_11_arnC,KL156-D1_12,KL156-D1_13,KL156-D1_14,KL156-D1_15,KL156-D1_16_gnd,KL156-D1_17_ugd	unknown (best match = OL102)	unknown	-	None	0.729	OL102_01_rfbB,OL102_02_rfbA,OL102_03_rfbD,OL102_04_rfbC,OL102_05_wbbL,OL102_06_rhamnan,OL102_07_wzm,OL102_08_wzt	-	-	-	-	-	-	-	-	-	-	-	-	-
GUT_GENOME029152	Klebsiella pneumoniae	weak	34	106031	295520	2839936	no	total_size	ST17-3LV	0	0	1	0	-	0	-	0	-	0	-	0	-	0	-	-	unknown (best match = KL156-D1)	-	None	0.6619	KL156-D1_01_galF,KL156-D1_02_rmlB,KL156-D1_03_rmlD,KL156-D1_04_rmlA,KL156-D1_05_rmlC,KL156-D1_06_wzx,KL156-D1_07,KL156-D1_08_wfgD,KL156-D1_09_wzy,KL156-D1_10,KL156-D1_11_arnC,KL156-D1_12,KL156-D1_13,KL156-D1_14,KL156-D1_15,KL156-D1_16_gnd,KL156-D1_17_ugd	unknown (best match = OL102)	unknown	-	None	0.7395	OL102_01_rfbB,OL102_02_rfbA,OL102_03_rfbD,OL102_04_rfbC,OL102_05_wbbL,OL102_06_rhamnan,OL102_07_wzm,OL102_08_wzt	-	-	-	-	-	-	-	-	-	-	-	-	-
GUT_GENOME029796	Klebsiella pneumoniae	strong	551	9831	34627	4110365	no	total_size,N50	ST311-4LV	0	0	0	0	-	0	-	0	-	0	-	0	-	0	-	-	unknown (best match = KL50)	?-	None	0.9138	KL50_03_wzi,KL50_04_wza,KL50_05_wbaZ,KL50_06_wbaP,KL50_07_wcuU,KL50_08_wcuH,KL50_09_wzx,KL50_10	O3/O3a	O3/O3a	none	Very high	0.9866		-	-	-	-	-	-	-	-	-	-	-	-	-
GUT_GENOME030042	Klebsiella pneumoniae	strong	568	9830	66005	4364764	no	total_size,N50	ST1362-1LV	0	0	0	0	-	0	-	0	-	0	-	0	-	0	-	-	unknown (best match = KL71)	?-	None	0.7028	KL71_01_galF,KL71_02_cpsACP,KL71_03_wzi,KL71_04_wza,KL71_05_wzb,KL71_06_wzc,KL71_07_wcaA,KL71_08_wcaJ,KL71_09_wcqJ,KL71_10_wcuP,KL71_11_wclI,KL71_12,KL71_13_wzy,KL71_14_wcqK,KL71_15_wzx,KL71_16_gnd,KL71_17_rmlB,KL71_18_rmlA,KL71_19_rmlD,KL71_20_rmlC,KL71_21_ugd	unknown (best match = OL102)	unknown	-	None	0	OL102_01_rfbB,OL102_02_rfbA,OL102_03_rfbD,OL102_04_rfbC,OL102_05_wbbL,OL102_06_rhamnan,OL102_07_wzm,OL102_08_wzt	-	-	-	-	-	-	-	-	-	-	-	-	-
GUT_GENOME030411	Klebsiella pneumoniae	strong	201	38318	143789	4822721	no	total_size	ST1764-2LV	3	0	0	0	-	0	-	0	iuc 1 (incomplete)	1-2LV	-	0	-	0	-	-	unknown (best match = KL107)	?-	None	0.724	KL107_01_galF,KL107_02_cpsACP,KL107_03_wzi,KL107_04_wza,KL107_05_wzb,KL107_06_wzc,KL107_07_wbaP,KL107_08,KL107_09,KL107_10,KL107_11_gnd,KL107_12,KL107_13,KL107_14,KL107_15,KL107_16_ugd	unknown (best match = OL102)	unknown	-	None	0.7384	OL102_01_rfbB,OL102_02_rfbA,OL102_03_rfbD,OL102_04_rfbC,OL102_05_wbbL,OL102_06_rhamnan,OL102_07_wzm,OL102_08_wzt	-	-	-	-	-	-	-	-	-	-	-	-	-
GUT_GENOME030987	Klebsiella pneumoniae	strong	99	79275	222282	4384878	no	total_size	ST394-3LV	0	0	0	0	-	0	-	0	-	0	-	0	-	0	-	-	unknown (best match = KL107)	?-	None	0.721	KL107_01_galF,KL107_02_cpsACP,KL107_03_wzi,KL107_04_wza,KL107_05_wzb,KL107_06_wzc,KL107_07_wbaP,KL107_08,KL107_09,KL107_10,KL107_11_gnd,KL107_12,KL107_13,KL107_14,KL107_15,KL107_16_ugd	unknown (best match = OL102)	unknown	-	None	0.738	OL102_01_rfbB,OL102_02_rfbA,OL102_03_rfbD,OL102_04_rfbC,OL102_05_wbbL,OL102_06_rhamnan,OL102_07_wzm,OL102_08_wzt	-	-	-	-	-	-	-	-	-	-	-	-	-
GUT_GENOME031036	Klebsiella pneumoniae	strong	381	18550	82978	4805654	no	total_size	ST2248-1LV	0	0	1	0	-	0	-	0	-	0	-	0	-	0	-	wzi192	KL9	none	Very high	0.9883		unknown (best match = OL104)	unknown	?-*	Low	0.8537	OL104_02_manB,OL104_03_wzm	-	-	-	-	-	-	-	-	-	-	-	-	-
GUT_GENOME031602	Klebsiella pneumoniae	strong	227	31308	92936	4482869	no	total_size	0	0	0	0	0	-	0	-	0	-	0	-	0	-	0	-	-	unknown (best match = KL107)	?-	None	0.7238	KL107_01_galF,KL107_02_cpsACP,KL107_03_wzi,KL107_04_wza,KL107_05_wzb,KL107_06_wzc,KL107_07_wbaP,KL107_08,KL107_09,KL107_10,KL107_11_gnd,KL107_12,KL107_13,KL107_14,KL107_15,KL107_16_ugd	unknown (best match = OL102)	unknown	-	None	0.738	OL102_01_rfbB,OL102_02_rfbA,OL102_03_rfbD,OL102_04_rfbC,OL102_05_wbbL,OL102_06_rhamnan,OL102_07_wzm,OL102_08_wzt	-	-	-	-	-	-	-	-	-	-	-	-	-
GUT_GENOME032116	Klebsiella pneumoniae	strong	142	49521	157539	4545889	no	total_size	0	0	0	1	1	-	0	-	0	-	0	-	0	-	0	-	-	unknown (best match = KL107)	?-	None	0.7238	KL107_01_galF,KL107_02_cpsACP,KL107_03_wzi,KL107_04_wza,KL107_05_wzb,KL107_06_wzc,KL107_07_wbaP,KL107_08,KL107_09,KL107_10,KL107_11_gnd,KL107_12,KL107_13,KL107_14,KL107_15,KL107_16_ugd	unknown (best match = OL102)	unknown	-	None	0.738	OL102_01_rfbB,OL102_02_rfbA,OL102_03_rfbD,OL102_04_rfbC,OL102_05_wbbL,OL102_06_rhamnan,OL102_07_wzm,OL102_08_wzt	-	-	-	-	-	-	-	-	-	tet(A).v1	-	-	-
GUT_GENOME032443	Klebsiella pneumoniae	strong	165	51435	194229	4821348	no	total_size	ST22-2LV	0	0	0	0	-	0	-	0	-	0	-	0	-	0	-	-	unknown (best match = KL107)	?-	None	0.723	KL107_01_galF,KL107_02_cpsACP,KL107_03_wzi,KL107_04_wza,KL107_05_wzb,KL107_06_wzc,KL107_07_wbaP,KL107_08,KL107_09,KL107_10,KL107_11_gnd,KL107_12,KL107_13,KL107_14,KL107_15,KL107_16_ugd	unknown (best match = OL102)	unknown	-	None	0.738	OL102_01_rfbB,OL102_02_rfbA,OL102_03_rfbD,OL102_04_rfbC,OL102_05_wbbL,OL102_06_rhamnan,OL102_07_wzm,OL102_08_wzt	-	-	-	-	-	-	-	-	-	-	-	-	-
GUT_GENOME033302	Klebsiella pneumoniae	strong	394	12645	63472	3590671	no	total_size	ST34-3LV	0	0	0	0	-	0	-	0	-	0	-	0	-	0	-	-	unknown (best match = KL156-D1)	-	None	0.6609	KL156-D1_01_galF,KL156-D1_02_rmlB,KL156-D1_03_rmlD,KL156-D1_04_rmlA,KL156-D1_05_rmlC,KL156-D1_06_wzx,KL156-D1_07,KL156-D1_08_wfgD,KL156-D1_09_wzy,KL156-D1_10,KL156-D1_11_arnC,KL156-D1_12,KL156-D1_13,KL156-D1_14,KL156-D1_15,KL156-D1_16_gnd,KL156-D1_17_ugd	unknown (best match = OL102)	unknown	-	None	0.7376	OL102_01_rfbB,OL102_02_rfbA,OL102_03_rfbD,OL102_04_rfbC,OL102_05_wbbL,OL102_06_rhamnan,OL102_07_wzm,OL102_08_wzt	-	-	-	-	-	-	-	-	-	-	-	-	-
GUT_GENOME033325	Klebsiella pneumoniae	strong	415	18814	100581	4847715	no	total_size	ST514-1LV	1	0	1	0	ybt 2; ICEKp1	323-2LV	-	0	-	0	iro 3 (incomplete)	7-2LV	-	0	-	-	unknown (best match = KL107)	?-+*	None	0.8612	KL107_01_galF,KL107_03_wzi,KL107_04_wza,KL107_05_wzb,KL107_06_wzc,KL107_07_wbaP,KL107_08,KL107_09,KL107_10,KL107_11_gnd,KL107_12,KL107_13,KL107_14,KL107_15,KL107_16_ugd	unknown (best match = OL102)	unknown	-	None	0.7388	OL102_01_rfbB,OL102_02_rfbA,OL102_03_rfbD,OL102_04_rfbC,OL102_05_wbbL,OL102_06_rhamnan,OL102_07_wzm,OL102_08_wzt	-	-	-	-	-	-	-	-	-	-	-	-	-
GUT_GENOME033841	Klebsiella pneumoniae	strong	119	65736	282758	4737771	no	total_size	ST161-3LV	0	0	0	0	-	0	-	0	-	0	-	0	-	0	-	-	unknown (best match = KL107)	?-*	None	0.8535	KL107_03_wzi,KL107_04_wza,KL107_05_wzb,KL107_06_wzc,KL107_07_wbaP,KL107_08,KL107_09,KL107_10,KL107_11_gnd,KL107_12,KL107_13,KL107_14,KL107_15,KL107_16_ugd	unknown (best match = OL102)	unknown	-	None	0.738	OL102_01_rfbB,OL102_02_rfbA,OL102_03_rfbD,OL102_04_rfbC,OL102_05_wbbL,OL102_06_rhamnan,OL102_07_wzm,OL102_08_wzt	-	-	-	-	-	-	-	-	-	-	-	-	-
GUT_GENOME033995	Klebsiella pneumoniae	strong	82	81349	361905	3992240	no	total_size	0	0	0	0	0	-	0	-	0	-	0	-	0	-	0	-	wzi72	unknown (best match = KL50)	-+	None	0.9366	KL50_03_wzi,KL50_04_wza,KL50_05_wbaZ,KL50_06_wbaP,KL50_07_wcuU,KL50_08_wcuH,KL50_09_wzx,KL50_10	unknown (best match = OL102)	unknown	-	None	0	OL102_01_rfbB,OL102_02_rfbA,OL102_03_rfbD,OL102_04_rfbC,OL102_05_wbbL,OL102_06_rhamnan,OL102_07_wzm,OL102_08_wzt	-	-	-	-	-	-	-	-	-	-	-	-	-
GUT_GENOME034101	Klebsiella pneumoniae	strong	33	251663	378445	3367934	no	total_size	ST30-2LV	0	0	1	0	-	0	-	0	-	0	-	0	-	0	-	-	unknown (best match = KL107)	-	None	0.7309	KL107_01_galF,KL107_02_cpsACP,KL107_03_wzi,KL107_04_wza,KL107_05_wzb,KL107_06_wzc,KL107_07_wbaP,KL107_08,KL107_09,KL107_10,KL107_11_gnd,KL107_12,KL107_13,KL107_14,KL107_15,KL107_16_ugd	unknown (best match = OL102)	unknown	-	None	0.7388	OL102_01_rfbB,OL102_02_rfbA,OL102_03_rfbD,OL102_04_rfbC,OL102_05_wbbL,OL102_06_rhamnan,OL102_07_wzm,OL102_08_wzt	-	-	-	-	-	-	-	-	-	-	-	-	-
GUT_GENOME034288	Klebsiella pneumoniae	strong	256	33990	162808	5052024	no	-	ST17-2LV	1	0	0	0	ybt 1; ICEKp10	46-3LV	-	0	-	0	-	0	-	0	-	-	unknown (best match = KL107)	?-	None	0.7226	KL107_01_galF,KL107_02_cpsACP,KL107_03_wzi,KL107_04_wza,KL107_05_wzb,KL107_06_wzc,KL107_07_wbaP,KL107_08,KL107_09,KL107_10,KL107_11_gnd,KL107_12,KL107_13,KL107_14,KL107_15,KL107_16_ugd	unknown (best match = OL102)	unknown	-	None	0.7395	OL102_01_rfbB,OL102_02_rfbA,OL102_03_rfbD,OL102_04_rfbC,OL102_05_wbbL,OL102_06_rhamnan,OL102_07_wzm,OL102_08_wzt	-	-	-	-	-	-	-	-	-	-	-	-	-
GUT_GENOME035206	Klebsiella pneumoniae	weak	716	4817	21273	3147930	no	total_size,N50	0	3	0	1	0	-	0	-	0	iuc unknown	0	iro unknown	0	-	0	-	-	unknown (best match = KL107)	?-	None	0.7301	KL107_01_galF,KL107_02_cpsACP,KL107_03_wzi,KL107_04_wza,KL107_05_wzb,KL107_06_wzc,KL107_07_wbaP,KL107_08,KL107_09,KL107_10,KL107_11_gnd,KL107_12,KL107_13,KL107_14,KL107_15,KL107_16_ugd	unknown (best match = O12)	unknown	-	None	0.7298	O12_01_rfbB,O12_02_rfbA,O12_03_rfbD,O12_04_rfbC,O12_05_wbbL,O12_06_wzm,O12_07_wzt,O12_08_wbbB	-	-	-	-	-	-	-	-	-	-	-	-	-
GUT_GENOME035725	Klebsiella pneumoniae	strong	351	14980	70612	3691689	no	total_size	ST2367-3LV	0	0	0	0	-	0	-	0	-	0	-	0	-	0	-	-	unknown (best match = KL50)	?-	None	0.915	KL50_01_galF,KL50_02_cpsACP,KL50_03_wzi,KL50_04_wza,KL50_05_wbaZ,KL50_06_wbaP,KL50_07_wcuU,KL50_08_wcuH,KL50_09_wzx	O3b	O3b	-	Good	0.9938	O3b_01_manC,O3b_02_manB	-	-	-	-	-	-	-	-	-	-	-	-	-
GUT_GENOME035919	Klebsiella pneumoniae	strong	90	46071	164063	2835501	no	total_size	ST60-2LV	1	0	1	0	ybt 2; ICEKp1	323-3LV	-	0	-	0	-	0	-	0	-	wzi5	KL5	none	Very high	0.9999		O2v1	O2	none	Very high	0.9811		-	-	-	-	-	-	-	-	-	-	-	-	-
GUT_GENOME036418	Klebsiella pneumoniae	strong	91	92977	327956	4824797	no	total_size	ST86	1	0	0	0	ybt 9; ICEKp3	202-1LV	-	0	-	0	-	0	-	0	-	-	unknown (best match = KL107)	?-	None	0.7234	KL107_01_galF,KL107_02_cpsACP,KL107_03_wzi,KL107_04_wza,KL107_05_wzb,KL107_06_wzc,KL107_07_wbaP,KL107_08,KL107_09,KL107_10,KL107_11_gnd,KL107_12,KL107_13,KL107_14,KL107_15,KL107_16_ugd	unknown (best match = OL102)	unknown	-	None	0.7388	OL102_01_rfbB,OL102_02_rfbA,OL102_03_rfbD,OL102_04_rfbC,OL102_05_wbbL,OL102_06_rhamnan,OL102_07_wzm,OL102_08_wzt	-	-	-	-	-	-	-	-	-	-	-	-	-
GUT_GENOME036446	Klebsiella pneumoniae	strong	155	54553	302437	4947661	no	total_size	ST86-1LV	1	0	0	0	ybt 9; ICEKp3 (incomplete)	202-2LV	-	0	-	0	-	0	-	0	-	-	unknown (best match = KL107)	?-	None	0.7234	KL107_01_galF,KL107_02_cpsACP,KL107_03_wzi,KL107_04_wza,KL107_05_wzb,KL107_06_wzc,KL107_07_wbaP,KL107_08,KL107_09,KL107_10,KL107_11_gnd,KL107_12,KL107_13,KL107_14,KL107_15,KL107_16_ugd	unknown (best match = OL102)	unknown	-	None	0.7388	OL102_01_rfbB,OL102_02_rfbA,OL102_03_rfbD,OL102_04_rfbC,OL102_05_wbbL,OL102_06_rhamnan,OL102_07_wzm,OL102_08_wzt	-	-	-	-	-	-	-	-	-	-	-	-	-
GUT_GENOME037161	Klebsiella pneumoniae	strong	437	17161	86349	4675447	no	total_size	ST380-2LV	4	0	1	0	ybt 12; ICEKp10 (incomplete)	1-3LV	-	0	iuc 2	14-1LV	-	0	-	0	-	wzi2	unknown (best match = KL50)	-	None	0.9443	KL50_04_wza,KL50_05_wbaZ,KL50_06_wbaP,KL50_07_wcuU,KL50_08_wcuH,KL50_09_wzx,KL50_10	unknown (best match = O2v1)	unknown	-	None	0.9992	O1/O2v1_01_wzm,O1/O2v1_02_wzt,O1/O2v1_03_wbbM,O1/O2v1_04_glf	-	-	-	-	-	-	-	-	-	-	-	-	-
GUT_GENOME037610	Klebsiella pneumoniae	strong	286	20998	75779	3886589	no	total_size	ST37-4LV	1	0	0	0	ybt unknown	0	-	0	-	0	-	0	-	0	-	-	unknown (best match = KL107)	-	None	0.7306	KL107_01_galF,KL107_02_cpsACP,KL107_03_wzi,KL107_04_wza,KL107_05_wzb,KL107_06_wzc,KL107_07_wbaP,KL107_08,KL107_09,KL107_10,KL107_11_gnd,KL107_12,KL107_13,KL107_14,KL107_15,KL107_16_ugd	unknown (best match = OL102)	unknown	-	None	0.738	OL102_01_rfbB,OL102_02_rfbA,OL102_03_rfbD,OL102_04_rfbC,OL102_05_wbbL,OL102_06_rhamnan,OL102_07_wzm,OL102_08_wzt	-	-	-	-	-	-	-	-	-	-	-	-	-
GUT_GENOME037725	Klebsiella pneumoniae	strong	266	27894	97146	4955823	no	total_size	ST65-2LV	0	0	1	2	-	0	-	0	-	0	-	0	-	0	-	wzi72	unknown (best match = KL107)	?-+	None	0.8192	KL107_05_wzb,KL107_06_wzc,KL107_07_wbaP,KL107_08,KL107_09,KL107_10,KL107_11_gnd,KL107_12,KL107_13,KL107_14,KL107_15,KL107_16_ugd	unknown (best match = OL102)	unknown	-	None	0.7392	OL102_01_rfbB,OL102_02_rfbA,OL102_03_rfbD,OL102_04_rfbC,OL102_05_wbbL,OL102_06_rhamnan,OL102_07_wzm,OL102_08_wzt	strA.v1;strB.v1	-	-	-	-	-	-	-	-	-	-	-	-
GUT_GENOME038206	Klebsiella pneumoniae	strong	160	41526	141481	3995633	no	total_size	0	0	0	0	0	-	0	-	0	-	0	-	0	-	0	-	-	unknown (best match = KL107)	-	None	0.7303	KL107_01_galF,KL107_02_cpsACP,KL107_03_wzi,KL107_04_wza,KL107_05_wzb,KL107_06_wzc,KL107_07_wbaP,KL107_08,KL107_09,KL107_10,KL107_11_gnd,KL107_12,KL107_13,KL107_14,KL107_15,KL107_16_ugd	unknown (best match = OL102)	unknown	-	None	0.7388	OL102_01_rfbB,OL102_02_rfbA,OL102_03_rfbD,OL102_04_rfbC,OL102_05_wbbL,OL102_06_rhamnan,OL102_07_wzm,OL102_08_wzt	-	-	-	-	-	-	-	-	-	-	-	-	-
GUT_GENOME038245	Klebsiella pneumoniae	strong	91	84902	361420	4171047	no	total_size	ST65-2LV	2	0	0	0	ybt 17; ICEKp10	235	clb 3 (incomplete)	13-6LV	-	0	-	0	-	0	-	wzi72	KL2	none	Very high	0.9839		O2v2	O2	none	Very high	0.9897		-	-	-	-	-	-	-	-	-	-	-	-	-
GUT_GENOME038300	Klebsiella pneumoniae	weak	601	5106	25657	2766355	no	total_size,N50	0	0	0	1	0	-	0	-	0	-	0	-	0	-	0	-	-	unknown (best match = KL156-D1)	-	None	0.6619	KL156-D1_01_galF,KL156-D1_02_rmlB,KL156-D1_03_rmlD,KL156-D1_04_rmlA,KL156-D1_05_rmlC,KL156-D1_06_wzx,KL156-D1_07,KL156-D1_08_wfgD,KL156-D1_09_wzy,KL156-D1_10,KL156-D1_11_arnC,KL156-D1_12,KL156-D1_13,KL156-D1_14,KL156-D1_15,KL156-D1_16_gnd,KL156-D1_17_ugd	unknown (best match = OL102)	unknown	-	None	0.7388	OL102_01_rfbB,OL102_02_rfbA,OL102_03_rfbD,OL102_04_rfbC,OL102_05_wbbL,OL102_06_rhamnan,OL102_07_wzm,OL102_08_wzt	-	-	-	-	-	-	-	-	-	-	-	-	-
GUT_GENOME039014	Klebsiella pneumoniae	strong	372	21195	110020	4860528	no	total_size	ST1429-1LV	0	0	0	0	-	0	-	0	-	0	-	0	-	0	-	-	unknown (best match = KL107)	?-	None	0.723	KL107_01_galF,KL107_02_cpsACP,KL107_03_wzi,KL107_04_wza,KL107_05_wzb,KL107_06_wzc,KL107_07_wbaP,KL107_08,KL107_09,KL107_10,KL107_11_gnd,KL107_12,KL107_13,KL107_14,KL107_15,KL107_16_ugd	unknown (best match = OL102)	unknown	-	None	0.7403	OL102_01_rfbB,OL102_02_rfbA,OL102_03_rfbD,OL102_04_rfbC,OL102_05_wbbL,OL102_06_rhamnan,OL102_07_wzm,OL102_08_wzt	-	-	-	-	-	-	-	-	-	-	-	-	-
GUT_GENOME039016	Klebsiella pneumoniae	strong	199	39505	149996	5046493	no	-	ST1429	0	0	0	0	-	0	-	0	-	0	-	0	-	0	-	wzi216	unknown (best match = KL119)	-	None	0.9993	KL119_11,KL119_12_wzx,KL119_13_pglJ,KL119_14,KL119_15_manC,KL119_16_manB,KL119_17_wcaJ,KL119_18_gnd,KL119_19_ugd_1	unknown (best match = OL102)	unknown	-	None	0.7403	OL102_01_rfbB,OL102_02_rfbA,OL102_03_rfbD,OL102_04_rfbC,OL102_05_wbbL,OL102_06_rhamnan,OL102_07_wzm,OL102_08_wzt	-	-	-	-	-	-	-	-	-	-	-	-	-
GUT_GENOME039018	Klebsiella pneumoniae	strong	301	26177	101708	5070503	no	-	ST1429-1LV	0	0	0	0	-	0	-	0	-	0	-	0	-	0	-	wzi216	unknown (best match = KL107)	?-+*	None	0.7739	KL107_02_cpsACP,KL107_05_wzb,KL107_06_wzc,KL107_07_wbaP,KL107_08,KL107_09,KL107_10,KL107_11_gnd,KL107_12,KL107_13,KL107_14,KL107_15	O4	O4	none	Very high	0.9994		-	-	-	-	-	-	-	-	-	-	-	-	-
GUT_GENOME039023	Klebsiella pneumoniae	strong	236	34408	136699	5135570	no	-	ST1429	0	0	0	0	-	0	-	0	-	0	-	0	-	0	-	wzi216	unknown (best match = KL107)	?-+*	None	0.7739	KL107_02_cpsACP,KL107_05_wzb,KL107_06_wzc,KL107_07_wbaP,KL107_08,KL107_09,KL107_10,KL107_11_gnd,KL107_12,KL107_13,KL107_14,KL107_15	O4	O4	none	Very high	0.9994		-	-	-	-	-	-	-	-	-	-	-	-	-
GUT_GENOME041016	Klebsiella pneumoniae	strong	607	8647	57924	4262143	no	total_size,N50	0	0	0	0	0	-	0	-	0	-	0	-	0	-	0	-	-	unknown (best match = KL156-D1)	?-	None	0.6665	KL156-D1_01_galF,KL156-D1_02_rmlB,KL156-D1_03_rmlD,KL156-D1_04_rmlA,KL156-D1_05_rmlC,KL156-D1_06_wzx,KL156-D1_07,KL156-D1_08_wfgD,KL156-D1_09_wzy,KL156-D1_10,KL156-D1_11_arnC,KL156-D1_12,KL156-D1_13,KL156-D1_14,KL156-D1_15,KL156-D1_16_gnd,KL156-D1_17_ugd	unknown (best match = O3/O3a)	unknown	-	None	0.9183	O3/O3a_01_manC,O3/O3a_02_manB,O3/O3a_03_wzm,O3/O3a_04_wzt,O3/O3a_05_wbdD,O3/O3a_06_wbdA,O3/O3a_07_wbdB,O3/O3a_08_wbdC	-	-	-	-	-	-	-	-	-	-	-	-	-
GUT_GENOME041025	Klebsiella pneumoniae	strong	602	8875	45081	4202982	no	total_size,N50	0	0	0	0	0	-	0	-	0	-	0	-	0	-	0	-	wzi5	unknown (best match = KL107)	?-	None	0.8686	KL107_03_wzi,KL107_04_wza,KL107_05_wzb,KL107_06_wzc,KL107_07_wbaP,KL107_08,KL107_09,KL107_10,KL107_11_gnd,KL107_12,KL107_13,KL107_14,KL107_15,KL107_16_ugd	unknown (best match = OL102)	unknown	-	None	0.7403	OL102_01_rfbB,OL102_02_rfbA,OL102_03_rfbD,OL102_04_rfbC,OL102_05_wbbL,OL102_06_rhamnan,OL102_07_wzm,OL102_08_wzt	-	-	-	-	-	-	-	-	-	-	-	-	-
GUT_GENOME041221	Klebsiella pneumoniae	strong	669	6931	48647	3791728	no	total_size,N50	ST164-3LV	0	0	1	0	-	0	-	0	-	0	-	0	-	0	-	wzi11	unknown (best match = KL50)	?-+*	None	0.9167	KL50_03_wzi,KL50_05_wbaZ,KL50_06_wbaP,KL50_07_wcuU,KL50_08_wcuH,KL50_09_wzx	O3b	O3b	?-	Good	0.9889	O3b_02_manB	-	-	-	-	-	-	-	-	-	-	-	-	-
GUT_GENOME041229	Klebsiella pneumoniae	strong	667	6649	70190	3800924	no	total_size,N50	ST3846-2LV	0	0	1	0	-	0	-	0	-	0	-	0	-	0	-	-	unknown (best match = KL107)	?-	None	0.8547	KL107_01_galF,KL107_03_wzi,KL107_04_wza,KL107_05_wzb,KL107_06_wzc,KL107_07_wbaP,KL107_08,KL107_09,KL107_10,KL107_11_gnd,KL107_12,KL107_13,KL107_14,KL107_15,KL107_16_ugd	unknown (best match = OL102)	unknown	-	None	0.735	OL102_01_rfbB,OL102_02_rfbA,OL102_03_rfbD,OL102_04_rfbC,OL102_05_wbbL,OL102_06_rhamnan,OL102_07_wzm,OL102_08_wzt	-	-	-	-	-	-	-	-	-	-	-	-	-
GUT_GENOME041231	Klebsiella pneumoniae	weak	653	4825	23218	2881533	no	total_size,N50	0	0	0	1	0	-	0	-	0	-	0	-	0	-	0	-	-	unknown (best match = KL135)	?-	None	0.7707	KL135_01_galF,KL135_02_cpsACP,KL135_03_wzi,KL135_04_wza,KL135_05_wzb,KL135_06_wzc,KL135_07_wbaP,KL135_08_wcaA,KL135_09,KL135_10_wcuD,KL135_11,KL135_12_wcuT,KL135_13_wzy,KL135_14_wzx,KL135_15_gnd,KL135_16_manC,KL135_17_manB,KL135_18_rmlB,KL135_19_rmlA,KL135_20_rmlD,KL135_21_rmlC,KL135_22_ugd	unknown (best match = O3/O3a)	unknown	-	None	0.9851	O3/O3a_01_manC,O3/O3a_02_manB,O3/O3a_03_wzm,O3/O3a_04_wzt,O3/O3a_05_wbdD,O3/O3a_06_wbdA,O3/O3a_07_wbdB,O3/O3a_08_wbdC	-	-	-	-	-	-	-	-	-	-	-	-	-
GUT_GENOME041238	Klebsiella pneumoniae	strong	653	7097	41473	3785512	no	total_size,N50	ST164-2LV	0	0	1	0	-	0	-	0	-	0	-	0	-	0	-	-	unknown (best match = KL166)	?-*	None	0.8623	KL166_03_wzi,KL166_04_wza,KL166_05_wzb,KL166_06_wzc,KL166_07,KL166_08_wzx,KL166_09_wzy,KL166_10_wcuP,KL166_11_wcuF,KL166_12_wcmY,KL166_13_wcuC,KL166_14_wcaJ,KL166_15_gnd,KL166_16_manC,KL166_18_rmlB,KL166_19_rmlA,KL166_20_rmlD,KL166_21_rmlC,KL166_22_ugd	unknown (best match = O3/O3a)	unknown	?-	None	0.9642	O3/O3a_01_manC,O3/O3a_04_wzt,O3/O3a_05_wbdD,O3/O3a_06_wbdA,O3/O3a_07_wbdB,O3/O3a_08_wbdC	-	-	-	-	-	-	-	-	-	-	-	-	-
GUT_GENOME043845	Klebsiella pneumoniae	strong	272	28642	149060	4927170	no	total_size	ST37-3LV	0	0	1	0	-	0	-	0	-	0	-	0	-	0	-	-	unknown (best match = KL107)	?-	None	0.7214	KL107_01_galF,KL107_02_cpsACP,KL107_03_wzi,KL107_04_wza,KL107_05_wzb,KL107_06_wzc,KL107_07_wbaP,KL107_08,KL107_09,KL107_10,KL107_11_gnd,KL107_12,KL107_13,KL107_14,KL107_15,KL107_16_ugd	unknown (best match = OL102)	unknown	-	None	0.738	OL102_01_rfbB,OL102_02_rfbA,OL102_03_rfbD,OL102_04_rfbC,OL102_05_wbbL,OL102_06_rhamnan,OL102_07_wzm,OL102_08_wzt	-	-	-	-	-	-	-	-	-	-	-	-	-
GUT_GENOME043900	Klebsiella pneumoniae	strong	271	26775	109156	4706740	no	total_size	0	0	0	4	5	-	0	-	0	-	0	-	0	-	0	-	wzi113	KL111	none	Very high	1		O3b	O3b	none	Very high	0.9915		strA.v1^;strB.v1	-	-	-	-	-	-	-	sul2	tet(D)	-	-	TEM-1D.v1^
GUT_GENOME044135	Klebsiella pneumoniae	strong	542	11152	97657	4343839	no	total_size	0	0	0	1	0	-	0	-	0	-	0	-	0	-	0	-	wzi123	unknown (best match = KL107)	?-+*	None	0.8128	KL107_05_wzb,KL107_06_wzc,KL107_07_wbaP,KL107_08,KL107_09,KL107_10,KL107_11_gnd,KL107_12,KL107_13,KL107_14,KL107_15,KL107_16_ugd	unknown (best match = OL102)	unknown	-	None	0.738	OL102_01_rfbB,OL102_02_rfbA,OL102_03_rfbD,OL102_04_rfbC,OL102_05_wbbL,OL102_06_rhamnan,OL102_07_wzm,OL102_08_wzt	-	-	-	-	-	-	-	-	-	-	-	-	-
GUT_GENOME044651	Klebsiella pneumoniae	strong	132	60104	314442	4824928	no	total_size	ST399	0	0	0	0	-	0	-	0	-	0	-	0	-	0	-	-	unknown (best match = KL156-D1)	-	None	0.6619	KL156-D1_01_galF,KL156-D1_02_rmlB,KL156-D1_03_rmlD,KL156-D1_04_rmlA,KL156-D1_05_rmlC,KL156-D1_06_wzx,KL156-D1_07,KL156-D1_08_wfgD,KL156-D1_09_wzy,KL156-D1_10,KL156-D1_11_arnC,KL156-D1_12,KL156-D1_13,KL156-D1_14,KL156-D1_15,KL156-D1_16_gnd,KL156-D1_17_ugd	unknown (best match = O2v2)	unknown	-	None	0.9827	O1/O2v2_01_wzm,O1/O2v2_02_wzt,O1/O2v2_03_wbbM,O1/O2v2_04_glf,O1/O2v2_05_wbbN,O1/O2v2_06_wbbO,O1/O2v2_07_kfoC	-	-	-	-	-	-	-	-	-	-	-	-	-
GUT_GENOME045062	Klebsiella pneumoniae	strong	612	6421	59043	3385815	no	total_size,N50	0	3	0	0	0	-	0	-	0	iuc unknown	0	iro unknown	0	-	0	-	-	unknown (best match = KL156-D1)	?-+	None	0.6976	KL156-D1_01_galF,KL156-D1_02_rmlB,KL156-D1_03_rmlD,KL156-D1_04_rmlA,KL156-D1_05_rmlC,KL156-D1_06_wzx,KL156-D1_07,KL156-D1_08_wfgD,KL156-D1_09_wzy,KL156-D1_10,KL156-D1_11_arnC,KL156-D1_12,KL156-D1_13,KL156-D1_14,KL156-D1_15,KL156-D1_16_gnd,KL156-D1_17_ugd	unknown (best match = OL102)	unknown	-	None	0.7388	OL102_01_rfbB,OL102_02_rfbA,OL102_03_rfbD,OL102_04_rfbC,OL102_05_wbbL,OL102_06_rhamnan,OL102_07_wzm,OL102_08_wzt	-	-	-	-	-	-	-	-	-	-	-	-	-
GUT_GENOME045359	Klebsiella pneumoniae	strong	123	45620	137847	3555376	no	total_size	ST17-3LV	0	0	0	0	-	0	-	0	-	0	-	0	-	0	-	-	unknown (best match = KL156-D1)	-	None	0.6607	KL156-D1_01_galF,KL156-D1_02_rmlB,KL156-D1_03_rmlD,KL156-D1_04_rmlA,KL156-D1_05_rmlC,KL156-D1_06_wzx,KL156-D1_07,KL156-D1_08_wfgD,KL156-D1_09_wzy,KL156-D1_10,KL156-D1_11_arnC,KL156-D1_12,KL156-D1_13,KL156-D1_14,KL156-D1_15,KL156-D1_16_gnd,KL156-D1_17_ugd	unknown (best match = OL102)	unknown	-	None	0.7384	OL102_01_rfbB,OL102_02_rfbA,OL102_03_rfbD,OL102_04_rfbC,OL102_05_wbbL,OL102_06_rhamnan,OL102_07_wzm,OL102_08_wzt	-	-	-	-	-	-	-	-	-	-	-	-	-
GUT_GENOME045405	Klebsiella pneumoniae	strong	65	125893	307122	5033484	no	-	ST399-1LV	0	0	0	0	-	0	-	0	-	0	-	0	-	0	-	wzi123	KL136	none	Very high	0.9996		O2v2	O2	none	Very high	0.9852		-	-	-	-	-	-	-	-	-	-	-	-	-
GUT_GENOME045521	Klebsiella pneumoniae	strong	143	55057	229185	4635352	no	total_size	ST231-1LV	0	0	1	0	-	0	-	0	-	0	-	0	-	0	-	wzi104	KL51	-	High	0.994	KL51_14_wcoZ	O2v2	O2	none	Very high	0.9845		-	-	-	-	-	-	-	-	-	-	-	-	-
GUT_GENOME045538	Klebsiella pneumoniae	strong	89	97105	414322	4954160	no	total_size	ST37-1LV	0	0	1	0	-	0	-	0	-	0	-	0	-	0	-	wzi173	KL155	?	Good	0.9793		OL103	OL103	*	High	0.9456		-	-	-	-	-	-	-	-	-	-	-	-	-
GUT_GENOME045601	Klebsiella pneumoniae	strong	337	21454	77694	4744489	no	total_size	ST15-2LV	0	0	1	0	-	0	-	0	-	0	-	0	-	0	-	-	unknown (best match = KL107)	?-	None	0.8842	KL107_03_wzi,KL107_04_wza,KL107_05_wzb,KL107_06_wzc,KL107_07_wbaP,KL107_08,KL107_09,KL107_10,KL107_11_gnd,KL107_12,KL107_13,KL107_14,KL107_15,KL107_16_ugd	O2v2	O2	none	Very high	0.9853		-	-	-	-	-	-	-	-	-	-	-	-	-
GUT_GENOME045636	Klebsiella pneumoniae	strong	642	8333	53135	4283603	no	total_size,N50	ST35-2LV	0	0	0	0	-	0	-	0	-	0	-	0	-	0	-	-	unknown (best match = KL107)	?-	None	0.8614	KL107_03_wzi,KL107_04_wza,KL107_05_wzb,KL107_06_wzc,KL107_07_wbaP,KL107_08,KL107_09,KL107_10,KL107_11_gnd,KL107_12,KL107_13,KL107_14,KL107_15,KL107_16_ugd	unknown (best match = OL102)	unknown	?-	None	0.7442	OL102_01_rfbB,OL102_02_rfbA,OL102_03_rfbD,OL102_04_rfbC,OL102_05_wbbL,OL102_06_rhamnan,OL102_07_wzm,OL102_08_wzt	-	-	-	-	-	-	-	-	-	-	-	-	-
GUT_GENOME045940	Klebsiella pneumoniae	strong	187	41467	177186	4927986	no	total_size	0	1	0	0	0	ybt 2; ICEKp1	323-1LV	-	0	-	0	-	0	-	0	-	-	unknown (best match = KL107)	?-	None	0.723	KL107_01_galF,KL107_02_cpsACP,KL107_03_wzi,KL107_04_wza,KL107_05_wzb,KL107_06_wzc,KL107_07_wbaP,KL107_08,KL107_09,KL107_10,KL107_11_gnd,KL107_12,KL107_13,KL107_14,KL107_15,KL107_16_ugd	unknown (best match = OL102)	unknown	-	None	0.7395	OL102_01_rfbB,OL102_02_rfbA,OL102_03_rfbD,OL102_04_rfbC,OL102_05_wbbL,OL102_06_rhamnan,OL102_07_wzm,OL102_08_wzt	-	-	-	-	-	-	-	-	-	-	-	-	-
GUT_GENOME045966	Klebsiella pneumoniae	strong	469	13635	70567	4476663	no	total_size	ST34-2LV	0	0	0	0	-	0	-	0	-	0	-	0	-	0	-	-	unknown (best match = KL107)	?-	None	0.7228	KL107_01_galF,KL107_02_cpsACP,KL107_03_wzi,KL107_04_wza,KL107_05_wzb,KL107_06_wzc,KL107_07_wbaP,KL107_08,KL107_09,KL107_10,KL107_11_gnd,KL107_12,KL107_13,KL107_14,KL107_15,KL107_16_ugd	unknown (best match = OL102)	unknown	-	None	0.7392	OL102_01_rfbB,OL102_02_rfbA,OL102_03_rfbD,OL102_04_rfbC,OL102_05_wbbL,OL102_06_rhamnan,OL102_07_wzm,OL102_08_wzt	-	-	-	-	-	-	-	-	-	-	-	-	-
GUT_GENOME046199	Klebsiella pneumoniae	strong	68	98942	328762	4360500	no	total_size	ST23-2LV	0	0	0	0	-	0	-	0	-	0	-	0	-	0	-	-	unknown (best match = KL107)	-	None	0.7293	KL107_01_galF,KL107_02_cpsACP,KL107_03_wzi,KL107_04_wza,KL107_05_wzb,KL107_06_wzc,KL107_07_wbaP,KL107_08,KL107_09,KL107_10,KL107_11_gnd,KL107_12,KL107_13,KL107_14,KL107_15,KL107_16_ugd	unknown (best match = OL102)	unknown	-	None	0.7395	OL102_01_rfbB,OL102_02_rfbA,OL102_03_rfbD,OL102_04_rfbC,OL102_05_wbbL,OL102_06_rhamnan,OL102_07_wzm,OL102_08_wzt	-	-	-	-	-	-	-	-	-	-	-	-	-
GUT_GENOME046529	Klebsiella pneumoniae	weak	187	20288	83927	2571558	no	total_size	0	0	0	1	0	-	0	-	0	-	0	-	0	-	0	-	-	unknown (best match = KL156-D1)	-	None	0.6615	KL156-D1_01_galF,KL156-D1_02_rmlB,KL156-D1_03_rmlD,KL156-D1_04_rmlA,KL156-D1_05_rmlC,KL156-D1_06_wzx,KL156-D1_07,KL156-D1_08_wfgD,KL156-D1_09_wzy,KL156-D1_10,KL156-D1_11_arnC,KL156-D1_12,KL156-D1_13,KL156-D1_14,KL156-D1_15,KL156-D1_16_gnd,KL156-D1_17_ugd	unknown (best match = OL102)	unknown	-	None	0.7399	OL102_01_rfbB,OL102_02_rfbA,OL102_03_rfbD,OL102_04_rfbC,OL102_05_wbbL,OL102_06_rhamnan,OL102_07_wzm,OL102_08_wzt	-	-	-	-	-	-	-	-	-	-	-	-	-
GUT_GENOME046595	Klebsiella pneumoniae	strong	79	66494	196802	2930777	no	total_size	ST111-3LV	0	0	1	0	-	0	-	0	-	0	-	0	-	0	-	-	unknown (best match = KL156-D1)	-	None	0.662	KL156-D1_01_galF,KL156-D1_02_rmlB,KL156-D1_03_rmlD,KL156-D1_04_rmlA,KL156-D1_05_rmlC,KL156-D1_06_wzx,KL156-D1_07,KL156-D1_08_wfgD,KL156-D1_09_wzy,KL156-D1_10,KL156-D1_11_arnC,KL156-D1_12,KL156-D1_13,KL156-D1_14,KL156-D1_15,KL156-D1_16_gnd,KL156-D1_17_ugd	unknown (best match = OL102)	unknown	-	None	0.7372	OL102_01_rfbB,OL102_02_rfbA,OL102_03_rfbD,OL102_04_rfbC,OL102_05_wbbL,OL102_06_rhamnan,OL102_07_wzm,OL102_08_wzt	-	-	-	-	-	-	-	-	-	-	-	-	-
GUT_GENOME047318	Klebsiella pneumoniae	strong	517	11220	76887	4038948	no	total_size	ST268-1LV	1	0	0	0	ybt unknown	0	-	0	-	0	-	0	-	0	-	-	unknown (best match = KL135)	?-+*	None	0.8525	KL135_02_cpsACP,KL135_03_wzi,KL135_04_wza,KL135_05_wzb,KL135_06_wzc,KL135_07_wbaP,KL135_08_wcaA,KL135_09,KL135_10_wcuD,KL135_11,KL135_12_wcuT,KL135_13_wzy,KL135_14_wzx,KL135_15_gnd,KL135_18_rmlB,KL135_19_rmlA,KL135_20_rmlD,KL135_21_rmlC,KL135_22_ugd	unknown (best match = O3/O3a)	unknown	-	None	0.9864	O3/O3a_03_wzm,O3/O3a_04_wzt,O3/O3a_05_wbdD,O3/O3a_06_wbdA,O3/O3a_07_wbdB,O3/O3a_08_wbdC	-	-	-	-	-	-	-	-	-	-	-	-	-
GUT_GENOME049777	Klebsiella pneumoniae	strong	86	91176	237750	5023397	no	-	ST65	2	0	0	0	ybt 17; ICEKp10	235-1LV	clb 3 (incomplete)	13-1LV	-	0	-	0	-	0	-	wzi72	KL2	none	Very high	0.9839		O2v2	O2	none	Very high	0.9898		-	-	-	-	-	-	-	-	-	-	-	-	-
GUT_GENOME052301	Klebsiella pneumoniae	strong	102	95672	252359	5112701	no	-	ST14-1LV	1	0	0	0	ybt 10; ICEKp4	107	-	0	-	0	-	0	-	0	-	wzi16	KL16	none	Very high	0.9942		O2v1	O2	none	Very high	0.9855		-	-	-	-	-	-	-	-	-	-	-	-	-
GUT_GENOME053601	Klebsiella pneumoniae	weak	507	4875	29767	2276107	no	total_size,N50	0	3	0	1	0	-	0	-	0	iuc unknown	0	-	0	-	0	-	-	unknown (best match = KL156-D1)	?-	None	0.6651	KL156-D1_01_galF,KL156-D1_02_rmlB,KL156-D1_03_rmlD,KL156-D1_04_rmlA,KL156-D1_05_rmlC,KL156-D1_06_wzx,KL156-D1_07,KL156-D1_08_wfgD,KL156-D1_09_wzy,KL156-D1_10,KL156-D1_11_arnC,KL156-D1_12,KL156-D1_13,KL156-D1_14,KL156-D1_15,KL156-D1_16_gnd,KL156-D1_17_ugd	unknown (best match = OL102)	unknown	-	None	0.729	OL102_01_rfbB,OL102_02_rfbA,OL102_03_rfbD,OL102_04_rfbC,OL102_05_wbbL,OL102_06_rhamnan,OL102_07_wzm,OL102_08_wzt	-	-	-	-	-	-	-	-	-	-	-	-	-
GUT_GENOME059067	Klebsiella pneumoniae	strong	193	38740	127144	4937613	no	total_size	ST405-1LV	1	0	0	0	ybt unknown	0	-	0	-	0	-	0	-	0	-	-	unknown (best match = KL107)	?-	None	0.7234	KL107_01_galF,KL107_02_cpsACP,KL107_03_wzi,KL107_04_wza,KL107_05_wzb,KL107_06_wzc,KL107_07_wbaP,KL107_08,KL107_09,KL107_10,KL107_11_gnd,KL107_12,KL107_13,KL107_14,KL107_15,KL107_16_ugd	unknown (best match = OL102)	unknown	-	None	0.7388	OL102_01_rfbB,OL102_02_rfbA,OL102_03_rfbD,OL102_04_rfbC,OL102_05_wbbL,OL102_06_rhamnan,OL102_07_wzm,OL102_08_wzt	-	-	-	-	-	-	-	-	-	-	-	-	-
GUT_GENOME063633	Klebsiella pneumoniae	strong	341	19563	98570	5012928	no	-	ST37-1LV	0	0	0	0	-	0	-	0	-	0	-	0	-	0	-	-	unknown (best match = KL107)	?-	None	0.7214	KL107_01_galF,KL107_02_cpsACP,KL107_03_wzi,KL107_04_wza,KL107_05_wzb,KL107_06_wzc,KL107_07_wbaP,KL107_08,KL107_09,KL107_10,KL107_11_gnd,KL107_12,KL107_13,KL107_14,KL107_15,KL107_16_ugd	unknown (best match = OL102)	unknown	-	None	0.738	OL102_01_rfbB,OL102_02_rfbA,OL102_03_rfbD,OL102_04_rfbC,OL102_05_wbbL,OL102_06_rhamnan,OL102_07_wzm,OL102_08_wzt	-	-	-	-	-	-	-	-	-	-	-	-	-
GUT_GENOME063656	Klebsiella pneumoniae	strong	228	36442	167798	4954358	no	total_size	ST36-2LV	1	0	0	0	ybt 7; ICEKp7	67-5LV	-	0	-	0	-	0	-	0	-	-	unknown (best match = KL107)	?-	None	0.7222	KL107_01_galF,KL107_02_cpsACP,KL107_03_wzi,KL107_04_wza,KL107_05_wzb,KL107_06_wzc,KL107_07_wbaP,KL107_08,KL107_09,KL107_10,KL107_11_gnd,KL107_12,KL107_13,KL107_14,KL107_15,KL107_16_ugd	unknown (best match = OL102)	unknown	-	None	0.738	OL102_01_rfbB,OL102_02_rfbA,OL102_03_rfbD,OL102_04_rfbC,OL102_05_wbbL,OL102_06_rhamnan,OL102_07_wzm,OL102_08_wzt	-	-	-	-	-	-	-	-	-	-	-	-	-
GUT_GENOME064116	Klebsiella pneumoniae	strong	171	30941	178834	3427730	no	total_size	ST1395-2LV	0	0	0	0	-	0	-	0	-	0	-	0	-	0	-	-	unknown (best match = KL156-D1)	-	None	0.6601	KL156-D1_01_galF,KL156-D1_02_rmlB,KL156-D1_03_rmlD,KL156-D1_04_rmlA,KL156-D1_05_rmlC,KL156-D1_06_wzx,KL156-D1_07,KL156-D1_08_wfgD,KL156-D1_09_wzy,KL156-D1_10,KL156-D1_11_arnC,KL156-D1_12,KL156-D1_13,KL156-D1_14,KL156-D1_15,KL156-D1_16_gnd,KL156-D1_17_ugd	unknown (best match = OL102)	unknown	-	None	0.738	OL102_01_rfbB,OL102_02_rfbA,OL102_03_rfbD,OL102_04_rfbC,OL102_05_wbbL,OL102_06_rhamnan,OL102_07_wzm,OL102_08_wzt	-	-	-	-	-	-	-	-	-	-	-	-	-
GUT_GENOME064162	Klebsiella pneumoniae	strong	237	32138	125933	4898152	no	total_size	ST46	0	0	0	0	-	0	-	0	-	0	-	0	-	0	-	-	unknown (best match = KL107)	?-	None	0.723	KL107_01_galF,KL107_02_cpsACP,KL107_03_wzi,KL107_04_wza,KL107_05_wzb,KL107_06_wzc,KL107_07_wbaP,KL107_08,KL107_09,KL107_10,KL107_11_gnd,KL107_12,KL107_13,KL107_14,KL107_15,KL107_16_ugd	unknown (best match = OL102)	unknown	-	None	0.738	OL102_01_rfbB,OL102_02_rfbA,OL102_03_rfbD,OL102_04_rfbC,OL102_05_wbbL,OL102_06_rhamnan,OL102_07_wzm,OL102_08_wzt	-	-	-	-	-	-	-	-	-	-	-	-	-
GUT_GENOME064808	Klebsiella pneumoniae	strong	211	35581	119520	4654082	no	total_size	0	0	0	0	0	-	0	-	0	-	0	-	0	-	0	-	-	unknown (best match = KL40)	?-+*	None	0.8811	KL40_02_cpsACP,KL40_06,KL40_07,KL40_08,KL40_09_wza,KL40_10_wzb,KL40_11_wzc,KL40_12_wbaP,KL40_13_wzy,KL40_14_wcuD,KL40_15_wcpR,KL40_16_wzx,KL40_17_wcpS,KL40_18_wbaZ,KL40_19,KL40_20_wcuE,KL40_21_gnd,KL40_22_manC,KL40_23_manB,KL40_24_rmlB,KL40_25_rmlA,KL40_26_rmlD,KL40_27_rmlC,KL40_28_ugd	O2v2	O2	none	Very high	0.9939		-	-	-	-	-	-	-	-	-	-	-	-	-
GUT_GENOME067613	Klebsiella pneumoniae	strong	104	95069	285790	4861679	no	total_size	ST29-3LV	0	0	0	0	-	0	-	0	-	0	-	0	-	0	-	-	unknown (best match = KL107)	?-	None	0.8673	KL107_03_wzi,KL107_04_wza,KL107_05_wzb,KL107_06_wzc,KL107_07_wbaP,KL107_08,KL107_09,KL107_10,KL107_11_gnd,KL107_12,KL107_13,KL107_14,KL107_15,KL107_16_ugd	unknown (best match = OL102)	unknown	-	None	0.7388	OL102_01_rfbB,OL102_02_rfbA,OL102_03_rfbD,OL102_04_rfbC,OL102_05_wbbL,OL102_06_rhamnan,OL102_07_wzm,OL102_08_wzt	-	-	-	-	-	-	-	-	-	-	-	-	-
GUT_GENOME067968	Klebsiella pneumoniae	strong	896	5590	35958	4106791	no	total_size,N50	0	0	0	0	0	-	0	-	0	-	0	-	0	-	0	-	wzi322	unknown (best match = KL62)	?-	Low	0.9973	KL62_18_manB,KL62_19_ugd	O2v1	O2	none	Very high	0.9819		-	-	-	-	-	-	-	-	-	-	-	-	-
GUT_GENOME069705	Klebsiella pneumoniae	strong	560	10190	59291	4390514	no	total_size	ST2599-1LV	0	0	1	0	-	0	-	0	-	0	-	0	-	0	-	-	unknown (best match = KL107)	?-	None	0.7218	KL107_01_galF,KL107_02_cpsACP,KL107_03_wzi,KL107_04_wza,KL107_05_wzb,KL107_06_wzc,KL107_07_wbaP,KL107_08,KL107_09,KL107_10,KL107_11_gnd,KL107_12,KL107_13,KL107_14,KL107_15,KL107_16_ugd	unknown (best match = OL102)	unknown	-	None	0.738	OL102_01_rfbB,OL102_02_rfbA,OL102_03_rfbD,OL102_04_rfbC,OL102_05_wbbL,OL102_06_rhamnan,OL102_07_wzm,OL102_08_wzt	-	-	-	-	-	-	-	-	-	-	-	-	-
GUT_GENOME073444	Klebsiella pneumoniae	strong	1061	5951	29258	4306665	no	total_size,N50	0	0	0	1	1	-	0	-	0	-	0	-	0	-	0	-	-	unknown (best match = KL135)	?-*	None	0.8071	KL135_01_galF,KL135_02_cpsACP,KL135_03_wzi,KL135_04_wza,KL135_05_wzb,KL135_06_wzc,KL135_07_wbaP,KL135_08_wcaA,KL135_09,KL135_10_wcuD,KL135_11,KL135_12_wcuT,KL135_13_wzy,KL135_14_wzx,KL135_15_gnd,KL135_17_manB,KL135_18_rmlB,KL135_19_rmlA,KL135_20_rmlD,KL135_21_rmlC,KL135_22_ugd	unknown (best match = O3/O3a)	unknown	?-	None	0.9859	O3/O3a_02_manB,O3/O3a_03_wzm,O3/O3a_04_wzt,O3/O3a_05_wbdD,O3/O3a_06_wbdA,O3/O3a_07_wbdB,O3/O3a_08_wbdC	-	-	-	-	-	-	-	-	-	tet(A).v1*	-	-	-
GUT_GENOME076331	Klebsiella pneumoniae	strong	1080	4228	28172	3594488	no	total_size,N50	0	1	0	1	0	ybt unknown	0	-	0	-	0	-	0	-	0	-	-	unknown (best match = KL107)	?-	None	0.8524	KL107_02_cpsACP,KL107_03_wzi,KL107_04_wza,KL107_05_wzb,KL107_06_wzc,KL107_07_wbaP,KL107_08,KL107_09,KL107_10,KL107_11_gnd,KL107_12,KL107_13,KL107_14,KL107_15,KL107_16_ugd	unknown (best match = OL102)	unknown	-	None	0.7388	OL102_01_rfbB,OL102_02_rfbA,OL102_03_rfbD,OL102_04_rfbC,OL102_05_wbbL,OL102_06_rhamnan,OL102_07_wzm,OL102_08_wzt	-	-	-	-	-	-	-	-	-	-	-	-	-
GUT_GENOME076357	Klebsiella pneumoniae	strong	144	64240	202562	5227139	no	-	ST405	1	0	0	0	ybt unknown	0	-	0	-	0	-	0	-	0	-	wzi143	KL151	none	Very high	0.9924		O4	O4	none	Very high	0.997		-	-	-	-	-	-	-	-	-	-	-	-	-
GUT_GENOME080632	Klebsiella pneumoniae	strong	796	8209	33561	4376582	no	total_size,N50	ST649-3LV	0	0	3	4	-	0	-	0	-	0	-	0	-	0	-	-	unknown (best match = KL156-D1)	?-*	None	0.706	KL156-D1_02_rmlB,KL156-D1_03_rmlD,KL156-D1_04_rmlA,KL156-D1_05_rmlC,KL156-D1_06_wzx,KL156-D1_07,KL156-D1_08_wfgD,KL156-D1_09_wzy,KL156-D1_10,KL156-D1_11_arnC,KL156-D1_12,KL156-D1_13,KL156-D1_14,KL156-D1_15,KL156-D1_16_gnd,KL156-D1_17_ugd	unknown (best match = OL102)	unknown	-	None	0.738	OL102_01_rfbB,OL102_02_rfbA,OL102_03_rfbD,OL102_04_rfbC,OL102_05_wbbL,OL102_06_rhamnan,OL102_07_wzm,OL102_08_wzt	strA.v1^;strB.v1	-	-	-	-	-	-	-	sul2	tet(A).v1	-	-	-
GUT_GENOME080956	Klebsiella pneumoniae	strong	402	16035	79061	4398851	no	total_size	ST412-2LV	0	0	0	0	-	0	-	0	-	0	-	0	-	0	-	-	unknown (best match = KL156-D1)	?-	None	0.6867	KL156-D1_01_galF,KL156-D1_02_rmlB,KL156-D1_03_rmlD,KL156-D1_04_rmlA,KL156-D1_05_rmlC,KL156-D1_06_wzx,KL156-D1_07,KL156-D1_08_wfgD,KL156-D1_09_wzy,KL156-D1_10,KL156-D1_11_arnC,KL156-D1_12,KL156-D1_13,KL156-D1_14,KL156-D1_15,KL156-D1_16_gnd,KL156-D1_17_ugd	unknown (best match = OL102)	unknown	-	None	0.7392	OL102_01_rfbB,OL102_02_rfbA,OL102_03_rfbD,OL102_04_rfbC,OL102_05_wbbL,OL102_06_rhamnan,OL102_07_wzm,OL102_08_wzt	-	-	-	-	-	-	-	-	-	-	-	-	-
GUT_GENOME081161	Klebsiella pneumoniae	strong	231	36810	177172	4746727	no	total_size	ST37-1LV	0	0	0	0	-	0	-	0	-	0	-	0	-	0	-	-	unknown (best match = KL107)	?-	None	0.7214	KL107_01_galF,KL107_02_cpsACP,KL107_03_wzi,KL107_04_wza,KL107_05_wzb,KL107_06_wzc,KL107_07_wbaP,KL107_08,KL107_09,KL107_10,KL107_11_gnd,KL107_12,KL107_13,KL107_14,KL107_15,KL107_16_ugd	unknown (best match = OL102)	unknown	-	None	0.738	OL102_01_rfbB,OL102_02_rfbA,OL102_03_rfbD,OL102_04_rfbC,OL102_05_wbbL,OL102_06_rhamnan,OL102_07_wzm,OL102_08_wzt	-	-	-	-	-	-	-	-	-	-	-	-	-
GUT_GENOME081227	Klebsiella pneumoniae	strong	255	34586	116842	5083307	no	-	ST36-1LV	1	0	0	0	ybt 7; ICEKp7	67-5LV	-	0	-	0	-	0	-	0	-	wzi173	KL102	none	Very high	0.9998		O2v2	O2	none	Very high	0.9843		-	-	-	-	-	-	-	-	-	-	-	-	-
GUT_GENOME081423	Klebsiella pneumoniae	strong	468	17142	62807	5218625	no	-	ST22-3LV	0	0	0	0	-	0	-	0	-	0	-	0	-	0	-	wzi9	KL9	none	Very high	0.9997		O2v2	O2	none	Very high	0.9845		-	-	-	-	-	-	-	-	-	-	-	-	-
GUT_GENOME081619	Klebsiella pneumoniae	strong	443	16038	74106	4375262	no	total_size	ST17-3LV	0	0	0	0	-	0	-	0	-	0	-	0	-	0	-	-	unknown (best match = KL135)	?-*	None	0.8109	KL135_01_galF,KL135_02_cpsACP,KL135_03_wzi,KL135_04_wza,KL135_05_wzb,KL135_06_wzc,KL135_07_wbaP,KL135_08_wcaA,KL135_09,KL135_10_wcuD,KL135_11,KL135_12_wcuT,KL135_13_wzy,KL135_14_wzx,KL135_15_gnd,KL135_18_rmlB,KL135_19_rmlA,KL135_20_rmlD,KL135_21_rmlC,KL135_22_ugd	unknown (best match = O3/O3a)	unknown	-*	None	0.86	O3/O3a_03_wzm,O3/O3a_04_wzt,O3/O3a_05_wbdD,O3/O3a_06_wbdA,O3/O3a_07_wbdB,O3/O3a_08_wbdC	-	-	-	-	-	-	-	-	-	-	-	-	-
GUT_GENOME081798	Klebsiella pneumoniae	strong	343	23281	78718	5030995	no	-	ST340-3LV	0	0	0	0	-	0	-	0	-	0	-	0	-	0	-	wzi50	unknown (best match = KL107)	?-+*	None	0.825	KL107_05_wzb,KL107_06_wzc,KL107_07_wbaP,KL107_08,KL107_09,KL107_10,KL107_11_gnd,KL107_12,KL107_13,KL107_14,KL107_15,KL107_16_ugd	unknown (best match = OL102)	unknown	-	None	0.7372	OL102_01_rfbB,OL102_02_rfbA,OL102_03_rfbD,OL102_04_rfbC,OL102_05_wbbL,OL102_06_rhamnan,OL102_07_wzm,OL102_08_wzt	-	-	-	-	-	-	-	-	-	-	-	-	-
GUT_GENOME082507	Klebsiella pneumoniae	strong	238	34004	138341	4983905	no	total_size	ST375-1LV	0	0	0	0	-	0	-	0	-	0	-	0	-	0	-	wzi72	unknown (best match = KL5)	?-+*	None	0.8614	KL5_05_wzb,KL5_06_wzc,KL5_07,KL5_08_wzx,KL5_09,KL5_10,KL5_11,KL5_12,KL5_13,KL5_14,KL5_15_wcaJ	O2v2	O2	none	Very high	0.9898		-	-	-	-	-	-	-	-	-	-	-	-	-
GUT_GENOME082595	Klebsiella pneumoniae	strong	370	17965	84181	4518574	no	total_size	0	0	0	0	0	-	0	-	0	-	0	-	0	-	0	-	-	unknown (best match = KL156-D1)	-	None	0.6613	KL156-D1_01_galF,KL156-D1_02_rmlB,KL156-D1_03_rmlD,KL156-D1_04_rmlA,KL156-D1_05_rmlC,KL156-D1_06_wzx,KL156-D1_07,KL156-D1_08_wfgD,KL156-D1_09_wzy,KL156-D1_10,KL156-D1_11_arnC,KL156-D1_12,KL156-D1_13,KL156-D1_14,KL156-D1_15,KL156-D1_16_gnd,KL156-D1_17_ugd	unknown (best match = OL102)	unknown	-	None	0.7403	OL102_01_rfbB,OL102_02_rfbA,OL102_03_rfbD,OL102_04_rfbC,OL102_05_wbbL,OL102_06_rhamnan,OL102_07_wzm,OL102_08_wzt	-	-	-	-	-	-	-	-	-	-	-	-	-
GUT_GENOME082866	Klebsiella pneumoniae	strong	42	186492	386524	5277282	no	-	ST23	2	0	0	0	ybt 1; ICEKp10	46-1LV	clb 2	29-1LV	-	0	-	0	-	0	-	wzi1	KL1	none	Very high	0.9999		O2v2	O2	none	Very high	0.9911		-	-	-	-	-	-	-	-	-	-	-	-	-
GUT_GENOME083465	Klebsiella pneumoniae	strong	102	90683	347079	5362461	no	-	ST86-1LV	0	0	0	0	-	0	-	0	-	0	iro 1	1	rmp 1; KpVP-1	26	-	wzi2	KL2	none	Very high	0.9993		O2v1	O2	none	Very high	0.9846		-	-	-	-	-	-	-	-	-	-	-	-	-
GUT_GENOME083510	Klebsiella pneumoniae	strong	217	35169	165873	4613596	no	total_size	ST25-3LV	0	0	1	1	-	0	-	0	-	0	-	0	-	0	-	-	unknown (best match = KL156-D1)	?-*	None	0.7059	KL156-D1_02_rmlB,KL156-D1_03_rmlD,KL156-D1_04_rmlA,KL156-D1_05_rmlC,KL156-D1_06_wzx,KL156-D1_07,KL156-D1_08_wfgD,KL156-D1_09_wzy,KL156-D1_10,KL156-D1_11_arnC,KL156-D1_12,KL156-D1_13,KL156-D1_14,KL156-D1_15,KL156-D1_16_gnd,KL156-D1_17_ugd	unknown (best match = OL102)	unknown	-	None	0.7395	OL102_01_rfbB,OL102_02_rfbA,OL102_03_rfbD,OL102_04_rfbC,OL102_05_wbbL,OL102_06_rhamnan,OL102_07_wzm,OL102_08_wzt	-	-	-	-	-	-	-	-	sul2	-	-	-	-
GUT_GENOME083846	Klebsiella pneumoniae	strong	552	6423	38995	3138782	no	total_size,N50	0	3	0	1	0	-	0	-	0	iuc 1 (incomplete)	1-1LV	-	0	-	0	-	-	unknown (best match = KL107)	?-	None	0.7576	KL107_01_galF,KL107_02_cpsACP,KL107_03_wzi,KL107_04_wza,KL107_05_wzb,KL107_06_wzc,KL107_07_wbaP,KL107_08,KL107_09,KL107_10,KL107_11_gnd,KL107_12,KL107_13,KL107_14,KL107_15,KL107_16_ugd	unknown (best match = OL102)	unknown	-	None	0.7392	OL102_01_rfbB,OL102_02_rfbA,OL102_03_rfbD,OL102_04_rfbC,OL102_05_wbbL,OL102_06_rhamnan,OL102_07_wzm,OL102_08_wzt	-	-	-	-	-	-	-	-	-	-	-	-	-
GUT_GENOME083899	Klebsiella pneumoniae	strong	255	26298	107029	4321246	no	total_size	ST35-2LV	0	0	0	0	-	0	-	0	-	0	-	0	-	0	-	-	unknown (best match = KL107)	-	None	0.7312	KL107_01_galF,KL107_02_cpsACP,KL107_03_wzi,KL107_04_wza,KL107_05_wzb,KL107_06_wzc,KL107_07_wbaP,KL107_08,KL107_09,KL107_10,KL107_11_gnd,KL107_12,KL107_13,KL107_14,KL107_15,KL107_16_ugd	unknown (best match = OL102)	unknown	-	None	0.7392	OL102_01_rfbB,OL102_02_rfbA,OL102_03_rfbD,OL102_04_rfbC,OL102_05_wbbL,OL102_06_rhamnan,OL102_07_wzm,OL102_08_wzt	-	-	-	-	-	-	-	-	-	-	-	-	-
GUT_GENOME084345	Klebsiella pneumoniae	strong	146	75557	237519	5492443	no	-	ST528-1LV	1	0	0	0	ybt 4; plasmid	37-4LV	-	0	-	0	-	0	-	0	-	wzi26	unknown (best match = KL50)	?-+*	None	0.8949	KL50_05_wbaZ,KL50_06_wbaP,KL50_07_wcuU,KL50_08_wcuH,KL50_09_wzx	O3b	O3b	?	Good	0.9918		-	-	-	-	-	-	-	-	-	-	-	-	-
GUT_GENOME084422	Klebsiella pneumoniae	strong	113	100292	326778	5020045	no	-	ST35-2LV	1	0	1	1	ybt unknown	0	-	0	-	0	-	0	-	0	-	wzi72	KL2	none	Very high	0.9839		O2v2	O2	none	Very high	0.99		-	-	-	-	-	-	-	-	sul2	-	-	-	-
GUT_GENOME084780	Klebsiella pneumoniae	weak	1448	1938	9786	2695210	no	total_size,N50	0	0	0	1	0	-	0	-	0	-	0	-	0	-	0	-	-	unknown (best match = KL50)	?-+	None	0.9628	KL50_01_galF,KL50_02_cpsACP,KL50_03_wzi,KL50_04_wza,KL50_05_wbaZ,KL50_06_wbaP,KL50_07_wcuU,KL50_08_wcuH,KL50_09_wzx,KL50_10	unknown (best match = O3/O3a)	unknown	-	None	0.9708	O3/O3a_01_manC,O3/O3a_02_manB,O3/O3a_03_wzm,O3/O3a_04_wzt,O3/O3a_05_wbdD,O3/O3a_06_wbdA,O3/O3a_07_wbdB,O3/O3a_08_wbdC	-	-	-	-	-	-	-	-	-	-	-	-	-
GUT_GENOME084815	Klebsiella pneumoniae	strong	99	82918	370830	5311371	no	-	ST25	3	0	0	0	-	0	-	0	iuc 1	5	iro 1	1	rmp 1; KpVP-1	26	rmpA2_6*-55%	wzi72	KL2	none	Very high	0.984		O1/O2v2	unknown	none	Very high	0.992		-	-	-	-	-	-	-	-	-	-	-	-	-
GUT_GENOME084909	Klebsiella pneumoniae	strong	327	33239	110032	5965217	no	-	ST592-1LV	4	0	4	5	ybt unknown	0	-	0	iuc 1	5	iro 1	1	rmp 1; KpVP-1	26	-	wzi206	unknown (best match = KL50)	?-+	None	0.9737	KL50_03_wzi,KL50_04_wza,KL50_05_wbaZ,KL50_06_wbaP,KL50_07_wcuU,KL50_08_wcuH,KL50_09_wzx	O1v1	O1	none	Very high	0.9888		aac(3)-IId^;aadA5	-	-	-	-	-	-	-	sul1	-	-	dfrA17	TEM-1D.v1^
GUT_GENOME084916	Klebsiella pneumoniae	strong	95	104865	204143	5391521	no	-	ST412	3	0	0	0	-	0	-	0	iuc 1	1	iro 1	1	rmp 1; KpVP-1	26	rmpA2_3-47%	wzi206	unknown (best match = KL57)	?-	None	0.9993	KL57_13_vanT,KL57_14_wbaZ,KL57_15_gnd	O3b	O3b	?	Good	0.9934		-	-	-	-	-	-	-	-	-	-	-	-	-
GUT_GENOME085090	Klebsiella pneumoniae	strong	66	186551	502699	5435200	no	-	ST65	3	0	0	0	-	0	-	0	iuc 1	1	iro 1	10-2LV	rmp 1; KpVP-1	38	rmpA2_5-54%	wzi72	KL2	none	Very high	0.9839		O1v2	O1	none	Very high	0.99		-	-	-	-	-	-	-	-	-	-	-	-	-
GUT_GENOME085205	Klebsiella pneumoniae	strong	1507	2479	15096	3406099	no	total_size,N50	0	0	0	1	0	-	0	-	0	-	0	iro unknown	0	-	0	rmpA2_3*-47%	-	unknown (best match = KL50)	?-	None	0.8993	KL50_03_wzi,KL50_04_wza,KL50_05_wbaZ,KL50_06_wbaP,KL50_07_wcuU,KL50_08_wcuH,KL50_09_wzx,KL50_10	unknown (best match = OL102)	unknown	-	None	0.7395	OL102_01_rfbB,OL102_02_rfbA,OL102_03_rfbD,OL102_04_rfbC,OL102_05_wbbL,OL102_06_rhamnan,OL102_07_wzm,OL102_08_wzt	-	-	-	-	-	-	-	-	-	-	-	-	-
GUT_GENOME085342	Klebsiella pneumoniae	strong	985	6044	34813	4309014	no	total_size,N50	ST65-3LV	0	0	1	0	-	0	-	0	-	0	iro unknown	0	-	0	-	-	unknown (best match = KL107)	?-	None	0.7232	KL107_01_galF,KL107_02_cpsACP,KL107_03_wzi,KL107_04_wza,KL107_05_wzb,KL107_06_wzc,KL107_07_wbaP,KL107_08,KL107_09,KL107_10,KL107_11_gnd,KL107_12,KL107_13,KL107_14,KL107_15,KL107_16_ugd	unknown (best match = OL102)	unknown	-	None	0.7392	OL102_01_rfbB,OL102_02_rfbA,OL102_03_rfbD,OL102_04_rfbC,OL102_05_wbbL,OL102_06_rhamnan,OL102_07_wzm,OL102_08_wzt	-	-	-	-	-	-	-	-	-	-	-	-	-
GUT_GENOME085361	Klebsiella pneumoniae	strong	54	158745	428585	5244765	no	-	ST65	2	0	0	0	ybt 17; ICEKp10	235-1LV	clb 3	13	-	0	-	0	-	0	-	wzi72	KL2	none	Very high	0.9839		O2v2	O2	none	Very high	0.9898		-	-	-	-	-	-	-	-	-	-	-	-	-
GUT_GENOME085515	Klebsiella pneumoniae	strong	274	43114	191606	5695188	no	-	ST528	0	0	0	0	-	0	-	0	-	0	-	0	-	0	-	wzi26	unknown (best match = KL46)	?-*	Low	0.9883	KL46_18_manC,KL46_19_manB	O1v1	O1	none	Very high	0.981		-	-	-	-	-	-	-	-	-	-	-	-	-
GUT_GENOME085639	Klebsiella pneumoniae	strong	292	23234	84392	4576704	no	total_size	ST111-3LV	0	0	0	0	-	0	-	0	-	0	-	0	-	0	-	-	unknown (best match = KL107)	?-	None	0.8358	KL107_02_cpsACP,KL107_03_wzi,KL107_04_wza,KL107_05_wzb,KL107_06_wzc,KL107_07_wbaP,KL107_08,KL107_09,KL107_10,KL107_11_gnd,KL107_12,KL107_13,KL107_14,KL107_15,KL107_16_ugd	unknown (best match = OL102)	unknown	-	None	0.7376	OL102_01_rfbB,OL102_02_rfbA,OL102_03_rfbD,OL102_04_rfbC,OL102_05_wbbL,OL102_06_rhamnan,OL102_07_wzm,OL102_08_wzt	-	-	-	-	-	-	-	-	-	-	-	-	-
GUT_GENOME085668	Klebsiella pneumoniae	strong	347	39513	175017	6481444	no	-	ST111	0	0	0	0	-	0	-	0	-	0	-	0	-	0	-	-	unknown (best match = KL50)	?-+	None	0.9806	KL50_01_galF,KL50_03_wzi,KL50_04_wza,KL50_05_wbaZ,KL50_06_wbaP,KL50_07_wcuU,KL50_08_wcuH,KL50_09_wzx	O1v2	O1	none	Very high	0.9927		-	-	-	-	-	-	-	-	-	-	-	-	-
GUT_GENOME085786	Klebsiella pneumoniae	strong	578	6568	30321	3456235	no	total_size,N50	ST2539-3LV	0	0	1	0	-	0	-	0	-	0	-	0	-	0	-	wzi333	unknown (best match = KL107)	?-	None	0.8714	KL107_01_galF,KL107_03_wzi,KL107_04_wza,KL107_05_wzb,KL107_06_wzc,KL107_07_wbaP,KL107_08,KL107_09,KL107_10,KL107_11_gnd,KL107_12,KL107_13,KL107_14,KL107_15,KL107_16_ugd	unknown (best match = OL102)	unknown	-	None	0.738	OL102_01_rfbB,OL102_02_rfbA,OL102_03_rfbD,OL102_04_rfbC,OL102_05_wbbL,OL102_06_rhamnan,OL102_07_wzm,OL102_08_wzt	-	-	-	-	-	-	-	-	-	-	-	-	-
GUT_GENOME085822	Klebsiella pneumoniae	strong	1609	2474	18023	3613003	no	total_size,N50	ST412-3LV	0	0	1	0	-	0	-	0	-	0	iro unknown	0	-	0	-	-	unknown (best match = KL135)	?-+*	None	0.8432	KL135_01_galF,KL135_02_cpsACP,KL135_03_wzi,KL135_04_wza,KL135_05_wzb,KL135_06_wzc,KL135_07_wbaP,KL135_08_wcaA,KL135_09,KL135_10_wcuD,KL135_11,KL135_12_wcuT,KL135_13_wzy,KL135_14_wzx,KL135_15_gnd,KL135_16_manC,KL135_18_rmlB,KL135_19_rmlA,KL135_20_rmlD,KL135_21_rmlC	unknown (best match = O3b)	unknown	?-	None	0.9929	O3b_01_manC,O3b_03_wzm,O3b_04_wzt,O3b_05_wbdD,O3b_06_wbdA,O3b_07_wbdB	-	-	-	-	-	-	-	-	-	-	-	-	-
GUT_GENOME085940	Klebsiella pneumoniae	strong	308	29374	202911	5448816	no	-	ST198-3LV	1	0	0	0	ybt 2; ICEKp1	323-1LV	-	0	-	0	iro 3	7-1LV	rmp 3; ICEKp1	47	-	-	unknown (best match = KL50)	-	None	0.9737	KL50_03_wzi,KL50_04_wza,KL50_05_wbaZ,KL50_06_wbaP,KL50_07_wcuU,KL50_08_wcuH,KL50_09_wzx,KL50_10	O2v1	O2	-	Good	0.9839	O1/O2v1_07_kfoC	-	-	-	-	-	-	-	-	-	-	-	-	-
GUT_GENOME086274	Klebsiella pneumoniae	strong	385	26134	149250	5089846	no	-	ST1656-1LV	0	0	0	0	-	0	-	0	-	0	-	0	-	0	-	-	unknown (best match = KL166)	?-*	None	0.8577	KL166_03_wzi,KL166_04_wza,KL166_05_wzb,KL166_06_wzc,KL166_07,KL166_08_wzx,KL166_09_wzy,KL166_10_wcuP,KL166_11_wcuF,KL166_12_wcmY,KL166_13_wcuC,KL166_14_wcaJ,KL166_15_gnd,KL166_18_rmlB,KL166_19_rmlA,KL166_20_rmlD,KL166_21_rmlC,KL166_22_ugd	unknown (best match = O3/O3a)	unknown	-	None	0.9777	O3/O3a_04_wzt,O3/O3a_05_wbdD,O3/O3a_06_wbdA,O3/O3a_07_wbdB,O3/O3a_08_wbdC	-	-	-	-	-	-	-	-	-	-	-	-	-
GUT_GENOME086440	Klebsiella pneumoniae	strong	545	9302	99412	4168146	no	total_size,N50	ST23-3LV	3	0	0	0	-	0	-	0	iuc 1	1	-	0	-	0	-	-	unknown (best match = KL156-D1)	-	None	0.6619	KL156-D1_01_galF,KL156-D1_02_rmlB,KL156-D1_03_rmlD,KL156-D1_04_rmlA,KL156-D1_05_rmlC,KL156-D1_06_wzx,KL156-D1_07,KL156-D1_08_wfgD,KL156-D1_09_wzy,KL156-D1_10,KL156-D1_11_arnC,KL156-D1_12,KL156-D1_13,KL156-D1_14,KL156-D1_15,KL156-D1_16_gnd,KL156-D1_17_ugd	unknown (best match = OL102)	unknown	-	None	0.7395	OL102_01_rfbB,OL102_02_rfbA,OL102_03_rfbD,OL102_04_rfbC,OL102_05_wbbL,OL102_06_rhamnan,OL102_07_wzm,OL102_08_wzt	-	-	-	-	-	-	-	-	-	-	-	-	-
GUT_GENOME086678	Klebsiella pneumoniae	strong	1254	2690	11428	3039691	no	total_size,N50	0	0	0	1	0	-	0	-	0	-	0	-	0	-	0	-	-	unknown (best match = KL107)	?-	None	0.8591	KL107_03_wzi,KL107_04_wza,KL107_05_wzb,KL107_06_wzc,KL107_07_wbaP,KL107_08,KL107_09,KL107_10,KL107_11_gnd,KL107_12,KL107_13,KL107_14,KL107_15,KL107_16_ugd	unknown (best match = OL102)	unknown	-	None	0.738	OL102_01_rfbB,OL102_02_rfbA,OL102_03_rfbD,OL102_04_rfbC,OL102_05_wbbL,OL102_06_rhamnan,OL102_07_wzm,OL102_08_wzt	-	-	-	-	-	-	-	-	-	-	-	-	-
GUT_GENOME086766	Klebsiella pneumoniae	strong	265	30194	102683	4884986	no	total_size	ST46	1	0	0	0	ybt 4; plasmid	37-3LV	-	0	-	0	-	0	-	0	-	-	unknown (best match = KL107)	?-	None	0.723	KL107_01_galF,KL107_02_cpsACP,KL107_03_wzi,KL107_04_wza,KL107_05_wzb,KL107_06_wzc,KL107_07_wbaP,KL107_08,KL107_09,KL107_10,KL107_11_gnd,KL107_12,KL107_13,KL107_14,KL107_15,KL107_16_ugd	unknown (best match = OL102)	unknown	-	None	0.738	OL102_01_rfbB,OL102_02_rfbA,OL102_03_rfbD,OL102_04_rfbC,OL102_05_wbbL,OL102_06_rhamnan,OL102_07_wzm,OL102_08_wzt	-	-	-	-	-	-	-	-	-	-	-	-	-
GUT_GENOME086793	Klebsiella pneumoniae	strong	201	50030	140778	5101914	no	-	ST17-1LV	1	0	3	3	ybt unknown	0	-	0	-	0	-	0	-	0	-	-	unknown (best match = KL166)	?-*	None	0.7603	KL166_01_galF,KL166_02_cpsACP,KL166_03_wzi,KL166_04_wza,KL166_05_wzb,KL166_06_wzc,KL166_07,KL166_08_wzx,KL166_09_wzy,KL166_10_wcuP,KL166_11_wcuF,KL166_12_wcmY,KL166_13_wcuC,KL166_14_wcaJ,KL166_15_gnd,KL166_18_rmlB,KL166_19_rmlA,KL166_20_rmlD,KL166_21_rmlC,KL166_22_ugd	O5	O5	*	High	0.9421		aadA1.v1^	-	-	-	-	-	-	-	sul1	-	-	dfrA1.v2	-
GUT_GENOME086809	Klebsiella pneumoniae	strong	851	5068	20311	3751608	no	total_size,N50	0	5	0	1	0	ybt unknown	0	clb unknown	0	iuc 1 (incomplete)	1-2LV	iro 1	2-2LV	rmp 1; KpVP-1 (incomplete)	40-1LV	rmpA2_7*-0%	-	unknown (best match = KL156-D1)	?-*	None	0.7491	KL156-D1_02_rmlB,KL156-D1_03_rmlD,KL156-D1_04_rmlA,KL156-D1_05_rmlC,KL156-D1_06_wzx,KL156-D1_07,KL156-D1_08_wfgD,KL156-D1_09_wzy,KL156-D1_10,KL156-D1_11_arnC,KL156-D1_12,KL156-D1_13,KL156-D1_14,KL156-D1_15	O1v2	O1	?-	Good	0.9913	O1/O2v2_01_wzm	-	-	-	-	-	-	-	-	-	-	-	-	-
GUT_GENOME086829	Klebsiella pneumoniae	strong	273	31457	114280	4732879	no	total_size	ST278-2LV	0	0	0	0	-	0	-	0	-	0	-	0	-	0	-	-	unknown (best match = KL107)	?-	None	0.8277	KL107_02_cpsACP,KL107_03_wzi,KL107_04_wza,KL107_05_wzb,KL107_06_wzc,KL107_07_wbaP,KL107_08,KL107_09,KL107_10,KL107_11_gnd,KL107_12,KL107_13,KL107_14,KL107_15,KL107_16_ugd	unknown (best match = OL102)	unknown	-	None	0.738	OL102_01_rfbB,OL102_02_rfbA,OL102_03_rfbD,OL102_04_rfbC,OL102_05_wbbL,OL102_06_rhamnan,OL102_07_wzm,OL102_08_wzt	-	-	-	-	-	-	-	-	-	-	-	-	-
GUT_GENOME088023	Klebsiella pneumoniae	strong	66	153499	346295	5139185	no	-	ST3369	0	0	0	0	-	0	-	0	-	0	-	0	-	0	-	wzi180	KL116	?	Good	0.998		O1v1	O1	none	Very high	0.9806		-	-	-	-	-	-	-	-	-	-	-	-	-
GUT_GENOME088841	Klebsiella pneumoniae	strong	146	68673	173958	5114025	no	-	ST541-1LV	0	0	0	0	-	0	-	0	-	0	-	0	-	0	-	wzi96	KL38	?	Good	0.9998		O3b	O3b	none	Very high	0.9918		-	-	-	-	-	-	-	-	-	-	-	-	-
GUT_GENOME090586	Klebsiella pneumoniae	strong	534	13823	53131	4919042	no	total_size	ST170-3LV	0	0	0	0	-	0	-	0	-	0	-	0	-	0	-	-	unknown (best match = KL166)	?-*	None	0.8117	KL166_02_cpsACP,KL166_03_wzi,KL166_04_wza,KL166_05_wzb,KL166_06_wzc,KL166_07,KL166_08_wzx,KL166_09_wzy,KL166_10_wcuP,KL166_11_wcuF,KL166_12_wcmY,KL166_13_wcuC,KL166_14_wcaJ,KL166_15_gnd,KL166_18_rmlB,KL166_19_rmlA,KL166_20_rmlD,KL166_21_rmlC,KL166_22_ugd	unknown (best match = O3/O3a)	unknown	-	None	0.9874	O3/O3a_03_wzm,O3/O3a_04_wzt,O3/O3a_05_wbdD,O3/O3a_06_wbdA,O3/O3a_07_wbdB,O3/O3a_08_wbdC	-	-	-	-	-	-	-	-	-	-	-	-	-
GUT_GENOME091711	Klebsiella pneumoniae	strong	246	36243	131818	4855389	no	total_size	ST134-2LV	0	0	0	0	-	0	-	0	-	0	-	0	-	0	-	-	unknown (best match = KL40)	?-+*	None	0.8764	KL40_02_cpsACP,KL40_06,KL40_07,KL40_08,KL40_09_wza,KL40_10_wzb,KL40_11_wzc,KL40_12_wbaP,KL40_13_wzy,KL40_14_wcuD,KL40_15_wcpR,KL40_16_wzx,KL40_17_wcpS,KL40_18_wbaZ,KL40_19,KL40_20_wcuE,KL40_21_gnd,KL40_23_manB,KL40_24_rmlB,KL40_25_rmlA,KL40_26_rmlD,KL40_27_rmlC,KL40_28_ugd	O2v2	O2	none	Very high	0.9939		-	-	-	-	-	-	-	-	-	-	-	-	-
GUT_GENOME094286	Klebsiella pneumoniae	strong	748	7492	49850	4307787	no	total_size,N50	ST133-3LV	1	0	0	0	ybt unknown	0	-	0	-	0	-	0	-	0	-	-	unknown (best match = KL50)	-*	None	0.9065	KL50_03_wzi,KL50_05_wbaZ,KL50_06_wbaP,KL50_07_wcuU,KL50_08_wcuH,KL50_09_wzx,KL50_10	unknown (best match = O2v1)	unknown	-	None	0.9764	O1/O2v1_01_wzm,O1/O2v1_02_wzt,O1/O2v1_03_wbbM,O1/O2v1_04_glf,O1/O2v1_05_wbbN,O1/O2v1_06_wbbO	-	-	-	-	-	-	-	-	-	-	-	-	-
GUT_GENOME096809	Klebsiella pneumoniae	weak	57	92288	187568	2903095	no	total_size	0	0	0	1	0	-	0	-	0	-	0	-	0	-	0	-	-	unknown (best match = KL156-D1)	-	None	0.6625	KL156-D1_01_galF,KL156-D1_02_rmlB,KL156-D1_03_rmlD,KL156-D1_04_rmlA,KL156-D1_05_rmlC,KL156-D1_06_wzx,KL156-D1_07,KL156-D1_08_wfgD,KL156-D1_09_wzy,KL156-D1_10,KL156-D1_11_arnC,KL156-D1_12,KL156-D1_13,KL156-D1_14,KL156-D1_15,KL156-D1_16_gnd,KL156-D1_17_ugd	unknown (best match = OL102)	unknown	-	None	0.7388	OL102_01_rfbB,OL102_02_rfbA,OL102_03_rfbD,OL102_04_rfbC,OL102_05_wbbL,OL102_06_rhamnan,OL102_07_wzm,OL102_08_wzt	-	-	-	-	-	-	-	-	-	-	-	-	-
GUT_GENOME097204	Klebsiella pneumoniae	strong	377	20112	82511	4960826	no	total_size	ST2108-2LV	0	0	0	0	-	0	-	0	-	0	-	0	-	0	-	-	unknown (best match = KL107)	?-	None	0.7236	KL107_01_galF,KL107_02_cpsACP,KL107_03_wzi,KL107_04_wza,KL107_05_wzb,KL107_06_wzc,KL107_07_wbaP,KL107_08,KL107_09,KL107_10,KL107_11_gnd,KL107_12,KL107_13,KL107_14,KL107_15,KL107_16_ugd	unknown (best match = O5)	unknown	?-*	None	0.9305	O5_01_manC,O5_02_manB	-	-	-	-	-	-	-	-	-	-	-	-	-
GUT_GENOME097707	Klebsiella pneumoniae	strong	45	211292	854539	5397473	no	-	ST23	2	0	0	0	ybt 1; ICEKp10	46-3LV	clb 3	13-2LV	-	0	-	0	-	0	-	wzi1	KL1	none	Very high	1		O2v2	O2	none	Very high	0.9913		-	-	-	-	-	-	-	-	-	-	-	-	-
GUT_GENOME097921	Klebsiella pneumoniae	strong	600	12544	103973	4567405	no	total_size	ST35-3LV	0	0	1	1	-	0	-	0	-	0	-	0	-	0	-	-	unknown (best match = KL156-D1)	?-+	None	0.6911	KL156-D1_01_galF,KL156-D1_02_rmlB,KL156-D1_03_rmlD,KL156-D1_04_rmlA,KL156-D1_05_rmlC,KL156-D1_06_wzx,KL156-D1_07,KL156-D1_08_wfgD,KL156-D1_09_wzy,KL156-D1_10,KL156-D1_11_arnC,KL156-D1_12,KL156-D1_13,KL156-D1_14,KL156-D1_15,KL156-D1_16_gnd,KL156-D1_17_ugd	unknown (best match = OL102)	unknown	-	None	0.7395	OL102_01_rfbB,OL102_02_rfbA,OL102_03_rfbD,OL102_04_rfbC,OL102_05_wbbL,OL102_06_rhamnan,OL102_07_wzm,OL102_08_wzt	-	-	-	-	-	-	-	-	-	tet(A).v1	-	-	-
GUT_GENOME098054	Klebsiella pneumoniae	strong	208	54735	178296	4581315	no	total_size	ST35-3LV	0	0	0	0	-	0	-	0	-	0	-	0	-	0	-	-	unknown (best match = KL107)	?-	None	0.723	KL107_01_galF,KL107_02_cpsACP,KL107_03_wzi,KL107_04_wza,KL107_05_wzb,KL107_06_wzc,KL107_07_wbaP,KL107_08,KL107_09,KL107_10,KL107_11_gnd,KL107_12,KL107_13,KL107_14,KL107_15,KL107_16_ugd	unknown (best match = OL102)	unknown	-	None	0.7395	OL102_01_rfbB,OL102_02_rfbA,OL102_03_rfbD,OL102_04_rfbC,OL102_05_wbbL,OL102_06_rhamnan,OL102_07_wzm,OL102_08_wzt	-	-	-	-	-	-	-	-	-	-	-	-	-
GUT_GENOME098124	Klebsiella pneumoniae	strong	50	132191	466658	4863754	no	total_size	ST14-3LV	0	0	1	0	-	0	-	0	-	0	-	0	-	0	-	wzi29	unknown (best match = KL106)	?-	None	0.9994	KL106_15_rfbp,KL106_16_gnd,KL106_17,KL106_18_ugd	unknown (best match = OL102)	unknown	-	None	0.7411	OL102_01_rfbB,OL102_02_rfbA,OL102_03_rfbD,OL102_04_rfbC,OL102_05_wbbL,OL102_06_rhamnan,OL102_07_wzm,OL102_08_wzt	-	-	-	-	-	-	-	-	-	-	-	-	-
GUT_GENOME098292	Klebsiella pneumoniae	strong	217	40261	164351	4908210	no	total_size	ST35-3LV	1	0	0	0	ybt 2; ICEKp1	323-1LV	-	0	-	0	-	0	-	0	-	wzi194	KL108	*	Very high	0.9751		O2v2	O2	none	Very high	0.9849		-	-	-	-	-	-	-	-	-	-	-	-	-
GUT_GENOME098368	Klebsiella pneumoniae	strong	485	16050	56887	4706496	no	total_size	ST34-2LV	0	0	0	0	-	0	-	0	-	0	-	0	-	0	-	-	unknown (best match = KL107)	?-	None	0.7228	KL107_01_galF,KL107_02_cpsACP,KL107_03_wzi,KL107_04_wza,KL107_05_wzb,KL107_06_wzc,KL107_07_wbaP,KL107_08,KL107_09,KL107_10,KL107_11_gnd,KL107_12,KL107_13,KL107_14,KL107_15,KL107_16_ugd	unknown (best match = OL102)	unknown	-	None	0.7392	OL102_01_rfbB,OL102_02_rfbA,OL102_03_rfbD,OL102_04_rfbC,OL102_05_wbbL,OL102_06_rhamnan,OL102_07_wzm,OL102_08_wzt	-	-	-	-	-	-	-	-	-	-	-	-	-
GUT_GENOME098547	Klebsiella pneumoniae	strong	677	9699	67956	4445086	no	total_size,N50	ST268-1LV	4	0	0	0	ybt unknown	0	-	0	iuc 1	1-1LV	-	0	-	0	-	-	unknown (best match = KL107)	?-	None	0.8829	KL107_02_cpsACP,KL107_03_wzi,KL107_04_wza,KL107_05_wzb,KL107_06_wzc,KL107_07_wbaP,KL107_08,KL107_09,KL107_10,KL107_11_gnd,KL107_12,KL107_13,KL107_14,KL107_15,KL107_16_ugd	unknown (best match = OL102)	unknown	-	None	0.738	OL102_01_rfbB,OL102_02_rfbA,OL102_03_rfbD,OL102_04_rfbC,OL102_05_wbbL,OL102_06_rhamnan,OL102_07_wzm,OL102_08_wzt	-	-	-	-	-	-	-	-	-	-	-	-	-
GUT_GENOME098566	Klebsiella pneumoniae	strong	556	13782	91798	4721228	no	total_size	ST23-2LV	1	0	1	0	ybt unknown	0	-	0	-	0	-	0	-	0	-	wzi1	unknown (best match = KL50)	-+	None	0.9181	KL50_03_wzi,KL50_04_wza,KL50_05_wbaZ,KL50_06_wbaP,KL50_07_wcuU,KL50_08_wcuH,KL50_09_wzx,KL50_10	unknown (best match = OL102)	unknown	-	None	0.7395	OL102_01_rfbB,OL102_02_rfbA,OL102_03_rfbD,OL102_04_rfbC,OL102_05_wbbL,OL102_06_rhamnan,OL102_07_wzm,OL102_08_wzt	-	-	-	-	-	-	-	-	-	-	-	-	-
GUT_GENOME098627	Klebsiella pneumoniae	strong	20	481262	1181442	5180586	no	-	ST23	2	0	0	0	-	0	clb 2 (incomplete)	26-6LV	-	0	-	0	-	0	-	wzi1	KL1	none	Very high	1		O2v2	O2	none	Very high	0.9912		-	-	-	-	-	-	-	-	-	-	-	-	-
GUT_GENOME098778	Klebsiella pneumoniae	weak	11	419994	516503	2796080	no	total_size	0	0	0	1	0	-	0	-	0	-	0	-	0	-	0	-	wzi104	KL51	-	High	0.994	KL51_14_wcoZ	O2v2	O2	none	Very high	0.9845		-	-	-	-	-	-	-	-	-	-	-	-	-
GUT_GENOME098796	Klebsiella pneumoniae	strong	17	284234	1198544	3833987	no	total_size	0	0	0	1	0	-	0	-	0	-	0	-	0	-	0	-	wzi173	unknown (best match = KL155)	-	None	0.9861	KL155_18_rmlB,KL155_19_rmlA,KL155_20_rmlD,KL155_21_rmlC,KL155_22_ugd	unknown (best match = OL102)	unknown	-	None	0	OL102_01_rfbB,OL102_02_rfbA,OL102_03_rfbD,OL102_04_rfbC,OL102_05_wbbL,OL102_06_rhamnan,OL102_07_wzm,OL102_08_wzt	-	-	-	-	-	-	-	-	-	-	-	-	-
GUT_GENOME099005	Klebsiella pneumoniae	strong	167	47645	142101	4749451	no	total_size	ST35-2LV	0	0	0	0	-	0	-	0	-	0	-	0	-	0	-	-	unknown (best match = KL50)	-	None	0.9736	KL50_03_wzi,KL50_04_wza,KL50_05_wbaZ,KL50_06_wbaP,KL50_07_wcuU,KL50_08_wcuH,KL50_09_wzx,KL50_10	unknown (best match = OL102)	unknown	-	None	0.7399	OL102_01_rfbB,OL102_02_rfbA,OL102_03_rfbD,OL102_04_rfbC,OL102_05_wbbL,OL102_06_rhamnan,OL102_07_wzm,OL102_08_wzt	-	-	-	-	-	-	-	-	-	-	-	-	-
GUT_GENOME106184	Klebsiella pneumoniae	strong	40	174286	492616	3960698	no	total_size	0	0	0	0	0	-	0	-	0	-	0	-	0	-	0	-	wzi115	KL54	?	Good	0.9992		O1/O2v2	unknown	none	Very high	0.9916		-	-	-	-	-	-	-	-	-	-	-	-	-
GUT_GENOME107708	Klebsiella pneumoniae	strong	324	29249	187298	4835175	no	total_size	ST380-1LV	4	0	1	0	ybt 9; ICEKp3	179-3LV	-	0	iuc 2	14-2LV	-	0	-	0	-	-	unknown (best match = KL107)	?-	None	0.7226	KL107_01_galF,KL107_02_cpsACP,KL107_03_wzi,KL107_04_wza,KL107_05_wzb,KL107_06_wzc,KL107_07_wbaP,KL107_08,KL107_09,KL107_10,KL107_11_gnd,KL107_12,KL107_13,KL107_14,KL107_15,KL107_16_ugd	unknown (best match = OL102)	unknown	-	None	0.7388	OL102_01_rfbB,OL102_02_rfbA,OL102_03_rfbD,OL102_04_rfbC,OL102_05_wbbL,OL102_06_rhamnan,OL102_07_wzm,OL102_08_wzt	-	-	-	-	-	-	-	-	-	-	-	-	-
GUT_GENOME115875	Klebsiella pneumoniae	strong	357	21576	98431	4856635	no	total_size	ST2599-2LV	0	0	0	0	-	0	-	0	-	0	-	0	-	0	-	-	unknown (best match = KL107)	?-	None	0.7218	KL107_01_galF,KL107_02_cpsACP,KL107_03_wzi,KL107_04_wza,KL107_05_wzb,KL107_06_wzc,KL107_07_wbaP,KL107_08,KL107_09,KL107_10,KL107_11_gnd,KL107_12,KL107_13,KL107_14,KL107_15,KL107_16_ugd	unknown (best match = OL102)	unknown	-	None	0.738	OL102_01_rfbB,OL102_02_rfbA,OL102_03_rfbD,OL102_04_rfbC,OL102_05_wbbL,OL102_06_rhamnan,OL102_07_wzm,OL102_08_wzt	-	-	-	-	-	-	-	-	-	-	-	-	-
GUT_GENOME122017	Klebsiella pneumoniae	strong	792	6938	32512	4231131	no	total_size,N50	0	0	0	1	0	-	0	-	0	-	0	iro unknown	0	-	0	-	wzi96	unknown (best match = KL107)	?-+	None	0.8514	KL107_05_wzb,KL107_06_wzc,KL107_07_wbaP,KL107_08,KL107_09,KL107_10,KL107_11_gnd,KL107_12,KL107_13,KL107_14,KL107_15	O3b	O3b	?	Good	0.9918		-	-	-	-	-	-	-	-	-	-	-	-	-
GUT_GENOME122629	Klebsiella pneumoniae	strong	85	113299	219196	5003359	no	-	ST412	0	0	0	0	-	0	-	0	-	0	-	0	-	0	-	wzi206	unknown (best match = KL50)	-+*	None	0.9359	KL50_05_wbaZ,KL50_06_wbaP,KL50_07_wcuU,KL50_08_wcuH,KL50_09_wzx,KL50_10	unknown (best match = O3/O3a)	unknown	-	None	0.8734	O3/O3a_01_manC,O3/O3a_02_manB,O3/O3a_03_wzm,O3/O3a_04_wzt,O3/O3a_05_wbdD,O3/O3a_06_wbdA	-	-	-	-	-	-	-	-	-	-	-	-	-
GUT_GENOME122773	Klebsiella pneumoniae	weak	68	68727	225331	2695541	no	total_size	ST86-3LV	0	0	1	0	-	0	-	0	-	0	iro 1	1	-	0	-	-	unknown (best match = KL156-D1)	-	None	0.661	KL156-D1_01_galF,KL156-D1_02_rmlB,KL156-D1_03_rmlD,KL156-D1_04_rmlA,KL156-D1_05_rmlC,KL156-D1_06_wzx,KL156-D1_07,KL156-D1_08_wfgD,KL156-D1_09_wzy,KL156-D1_10,KL156-D1_11_arnC,KL156-D1_12,KL156-D1_13,KL156-D1_14,KL156-D1_15,KL156-D1_16_gnd,KL156-D1_17_ugd	unknown (best match = OL102)	unknown	-	None	0.7388	OL102_01_rfbB,OL102_02_rfbA,OL102_03_rfbD,OL102_04_rfbC,OL102_05_wbbL,OL102_06_rhamnan,OL102_07_wzm,OL102_08_wzt	-	-	-	-	-	-	-	-	-	-	-	-	-
GUT_GENOME123014	Klebsiella pneumoniae	strong	500	13838	60193	4617355	no	total_size	ST680-3LV	3	0	0	0	-	0	-	0	iuc unknown	0	iro unknown	0	-	0	-	-	unknown (best match = KL135)	?-*	None	0.8476	KL135_03_wzi,KL135_04_wza,KL135_05_wzb,KL135_06_wzc,KL135_07_wbaP,KL135_08_wcaA,KL135_09,KL135_10_wcuD,KL135_11,KL135_12_wcuT,KL135_13_wzy,KL135_14_wzx,KL135_15_gnd,KL135_18_rmlB,KL135_19_rmlA,KL135_20_rmlD,KL135_21_rmlC,KL135_22_ugd	unknown (best match = O3/O3a)	unknown	-	None	0.9842	O3/O3a_03_wzm,O3/O3a_04_wzt,O3/O3a_05_wbdD,O3/O3a_06_wbdA,O3/O3a_07_wbdB,O3/O3a_08_wbdC	-	-	-	-	-	-	-	-	-	-	-	-	-
GUT_GENOME123060	Klebsiella pneumoniae	strong	859	4290	24089	3170499	no	total_size,N50	ST1408-2LV	0	0	2	1	-	0	-	0	-	0	-	0	-	0	-	-	unknown (best match = KL107)	?-	None	0.8608	KL107_03_wzi,KL107_04_wza,KL107_05_wzb,KL107_06_wzc,KL107_07_wbaP,KL107_08,KL107_09,KL107_10,KL107_11_gnd,KL107_12,KL107_13,KL107_14,KL107_15,KL107_16_ugd	unknown (best match = O12)	unknown	-	None	0.729	O12_01_rfbB,O12_02_rfbA,O12_03_rfbD,O12_04_rfbC,O12_05_wbbL,O12_06_wzm,O12_07_wzt,O12_08_wbbB	-	-	-	-	-	-	floR.v1*	-	-	-	-	-	-
GUT_GENOME123071	Klebsiella pneumoniae	strong	159	43615	148257	4785117	no	total_size	ST469-2LV	0	0	0	0	-	0	-	0	-	0	-	0	-	0	-	-	unknown (best match = KL135)	?-*	None	0.8392	KL135_03_wzi,KL135_04_wza,KL135_05_wzb,KL135_06_wzc,KL135_07_wbaP,KL135_08_wcaA,KL135_09,KL135_10_wcuD,KL135_11,KL135_12_wcuT,KL135_13_wzy,KL135_14_wzx,KL135_15_gnd,KL135_17_manB,KL135_18_rmlB,KL135_19_rmlA,KL135_20_rmlD,KL135_21_rmlC,KL135_22_ugd	unknown (best match = O3/O3a)	unknown	?-	None	0.9715	O3/O3a_02_manB,O3/O3a_03_wzm,O3/O3a_04_wzt,O3/O3a_05_wbdD	-	-	-	-	-	-	-	-	-	-	-	-	-
GUT_GENOME123111	Klebsiella pneumoniae	strong	90	105415	275594	4989433	no	total_size	ST198-2LV	1	0	0	0	ybt 16; ICEKp12	277-4LV	-	0	-	0	-	0	-	0	-	wzi85	unknown (best match = KL107)	?-+*	None	0.8435	KL107_05_wzb,KL107_06_wzc,KL107_07_wbaP,KL107_08,KL107_09,KL107_10,KL107_11_gnd,KL107_12,KL107_13,KL107_14,KL107_15	O1/O2v1	unknown	none	Very high	0.9815		-	-	-	-	-	-	-	-	-	-	-	-	-
GUT_GENOME123150	Klebsiella pneumoniae	strong	335	22307	106365	4788735	no	total_size	ST29-2LV	4	0	0	0	ybt 9; ICEKp3	15-1LV	-	0	iuc 1	1-1LV	-	0	-	0	-	-	unknown (best match = KL135)	?-*	None	0.854	KL135_02_cpsACP,KL135_03_wzi,KL135_04_wza,KL135_05_wzb,KL135_06_wzc,KL135_07_wbaP,KL135_08_wcaA,KL135_09,KL135_10_wcuD,KL135_11,KL135_12_wcuT,KL135_13_wzy,KL135_14_wzx,KL135_18_rmlB,KL135_19_rmlA,KL135_20_rmlD,KL135_21_rmlC	unknown (best match = O3/O3a)	unknown	-	None	0.9849	O3/O3a_03_wzm,O3/O3a_04_wzt,O3/O3a_05_wbdD,O3/O3a_06_wbdA,O3/O3a_07_wbdB,O3/O3a_08_wbdC	-	-	-	-	-	-	-	-	-	-	-	-	-
GUT_GENOME123162	Klebsiella pneumoniae	strong	860	5943	41860	4068360	no	total_size,N50	ST2165-3LV	3	0	1	0	-	0	-	0	iuc unknown	0	-	0	-	0	-	-	unknown (best match = KL135)	?-*	None	0.808	KL135_01_galF,KL135_02_cpsACP,KL135_03_wzi,KL135_04_wza,KL135_05_wzb,KL135_06_wzc,KL135_07_wbaP,KL135_08_wcaA,KL135_09,KL135_10_wcuD,KL135_11,KL135_12_wcuT,KL135_13_wzy,KL135_14_wzx,KL135_15_gnd,KL135_18_rmlB,KL135_19_rmlA,KL135_20_rmlD,KL135_21_rmlC,KL135_22_ugd	unknown (best match = O3/O3a)	unknown	-	None	0.9838	O3/O3a_03_wzm,O3/O3a_04_wzt,O3/O3a_05_wbdD,O3/O3a_06_wbdA,O3/O3a_07_wbdB,O3/O3a_08_wbdC	-	-	-	-	-	-	-	-	-	-	-	-	-
GUT_GENOME123166	Klebsiella pneumoniae	strong	263	31273	96831	4913770	no	total_size	ST23-1LV	4	0	0	0	ybt 1; ICEKp10	46-1LV	-	0	iuc 1	1	iro 1 (incomplete)	2-1LV	-	0	-	-	unknown (best match = KL135)	?-*	None	0.8488	KL135_03_wzi,KL135_04_wza,KL135_05_wzb,KL135_06_wzc,KL135_07_wbaP,KL135_08_wcaA,KL135_09,KL135_10_wcuD,KL135_11,KL135_12_wcuT,KL135_13_wzy,KL135_14_wzx,KL135_18_rmlB,KL135_19_rmlA,KL135_20_rmlD,KL135_21_rmlC,KL135_22_ugd	unknown (best match = O3/O3a)	unknown	-	None	0.9813	O3/O3a_03_wzm,O3/O3a_04_wzt,O3/O3a_05_wbdD,O3/O3a_06_wbdA,O3/O3a_07_wbdB,O3/O3a_08_wbdC	-	-	-	-	-	-	-	-	-	-	-	-	-
GUT_GENOME123199	Klebsiella pneumoniae	strong	554	12023	67889	4664551	no	total_size	ST29	4	0	0	0	ybt unknown	0	-	0	iuc 1 (incomplete)	1-1LV	iro 1	1	-	0	-	wzi115	unknown (best match = KL107)	?-	None	0.9042	KL107_03_wzi,KL107_04_wza,KL107_05_wzb,KL107_06_wzc,KL107_07_wbaP,KL107_08,KL107_09,KL107_10,KL107_11_gnd,KL107_12,KL107_13,KL107_14,KL107_15	unknown (best match = OL102)	unknown	-	None	0.7388	OL102_01_rfbB,OL102_02_rfbA,OL102_03_rfbD,OL102_04_rfbC,OL102_05_wbbL,OL102_06_rhamnan,OL102_07_wzm,OL102_08_wzt	-	-	-	-	-	-	-	-	-	-	-	-	-
GUT_GENOME123528	Klebsiella pneumoniae	strong	184	41246	203454	4983642	no	total_size	ST23	1	0	0	0	ybt 1; ICEKp10	46	-	0	-	0	-	0	-	0	-	wzi1	unknown (best match = KL50)	-*	None	0.8809	KL50_05_wbaZ,KL50_06_wbaP,KL50_07_wcuU,KL50_08_wcuH,KL50_09_wzx,KL50_10	unknown (best match = O3/O3a)	unknown	-	None	0.9813	O3/O3a_03_wzm,O3/O3a_04_wzt,O3/O3a_05_wbdD,O3/O3a_06_wbdA,O3/O3a_07_wbdB,O3/O3a_08_wbdC	-	-	-	-	-	-	-	-	-	-	-	-	-
GUT_GENOME123726	Klebsiella pneumoniae	strong	28	343593	770668	4099720	no	total_size	ST530-1LV	1	0	0	0	ybt 2; ICEKp1	323	-	0	-	0	iro 3	7	rmp unknown	0	-	wzi115	unknown (best match = KL107)	?-+*	None	0.8205	KL107_05_wzb,KL107_06_wzc,KL107_07_wbaP,KL107_08,KL107_09,KL107_10,KL107_11_gnd,KL107_12,KL107_13,KL107_14,KL107_15,KL107_16_ugd	unknown (best match = OL102)	unknown	-	None	0.7372	OL102_01_rfbB,OL102_02_rfbA,OL102_03_rfbD,OL102_04_rfbC,OL102_05_wbbL,OL102_06_rhamnan,OL102_07_wzm,OL102_08_wzt	-	-	-	-	-	-	-	-	-	-	-	-	-
GUT_GENOME123768	Klebsiella pneumoniae	strong	780	5898	29076	3773499	no	total_size,N50	ST268-3LV	3	0	2	1	-	0	-	0	iuc unknown	0	iro 1 (incomplete)	1-2LV	-	0	-	-	unknown (best match = KL135)	?-*	None	0.8044	KL135_01_galF,KL135_02_cpsACP,KL135_03_wzi,KL135_04_wza,KL135_05_wzb,KL135_06_wzc,KL135_07_wbaP,KL135_08_wcaA,KL135_09,KL135_10_wcuD,KL135_11,KL135_12_wcuT,KL135_13_wzy,KL135_14_wzx,KL135_15_gnd,KL135_18_rmlB,KL135_19_rmlA,KL135_20_rmlD,KL135_21_rmlC,KL135_22_ugd	unknown (best match = O3/O3a)	unknown	-	None	0.9849	O3/O3a_03_wzm,O3/O3a_04_wzt,O3/O3a_05_wbdD,O3/O3a_06_wbdA,O3/O3a_07_wbdB,O3/O3a_08_wbdC	-	-	-	-	-	-	-	-	-	tet(A).v1	-	-	-
GUT_GENOME123831	Klebsiella pneumoniae	strong	309	26817	94106	4919725	no	total_size	ST23	4	0	1	0	ybt 1; ICEKp10	46-1LV	-	0	iuc 1	1	iro 1 (incomplete)	2-1LV	-	0	-	-	unknown (best match = KL135)	?-*	None	0.848	KL135_03_wzi,KL135_04_wza,KL135_05_wzb,KL135_06_wzc,KL135_07_wbaP,KL135_08_wcaA,KL135_09,KL135_10_wcuD,KL135_11,KL135_12_wcuT,KL135_13_wzy,KL135_14_wzx,KL135_15_gnd,KL135_18_rmlB,KL135_19_rmlA,KL135_20_rmlD,KL135_21_rmlC,KL135_22_ugd	unknown (best match = O3/O3a)	unknown	-	None	0.9813	O3/O3a_03_wzm,O3/O3a_04_wzt,O3/O3a_05_wbdD,O3/O3a_06_wbdA,O3/O3a_07_wbdB,O3/O3a_08_wbdC	-	-	-	-	-	-	-	-	-	-	-	-	-
GUT_GENOME123837	Klebsiella pneumoniae	strong	821	6910	40760	4348198	no	total_size,N50	ST17-3LV	3	0	1	0	-	0	-	0	iuc unknown	0	iro unknown	0	-	0	-	-	unknown (best match = KL135)	?-*	None	0.8049	KL135_01_galF,KL135_02_cpsACP,KL135_03_wzi,KL135_04_wza,KL135_05_wzb,KL135_06_wzc,KL135_07_wbaP,KL135_08_wcaA,KL135_09,KL135_10_wcuD,KL135_11,KL135_12_wcuT,KL135_13_wzy,KL135_14_wzx,KL135_15_gnd,KL135_18_rmlB,KL135_19_rmlA,KL135_20_rmlD,KL135_21_rmlC,KL135_22_ugd	unknown (best match = O3/O3a)	unknown	-	None	0.9831	O3/O3a_03_wzm,O3/O3a_04_wzt,O3/O3a_05_wbdD,O3/O3a_06_wbdA,O3/O3a_07_wbdB,O3/O3a_08_wbdC	-	-	-	-	-	-	-	-	-	-	-	-	-
GUT_GENOME124246	Klebsiella pneumoniae	strong	342	24771	77915	4919667	no	total_size	ST23-1LV	4	0	1	0	ybt 9; ICEKp3	202-2LV	-	0	iuc 1	1	iro 1 (incomplete)	1-1LV	-	0	-	-	unknown (best match = KL135)	?-+*	None	0.8599	KL135_03_wzi,KL135_04_wza,KL135_05_wzb,KL135_06_wzc,KL135_07_wbaP,KL135_08_wcaA,KL135_09,KL135_10_wcuD,KL135_11,KL135_12_wcuT,KL135_13_wzy,KL135_14_wzx,KL135_15_gnd,KL135_18_rmlB,KL135_19_rmlA,KL135_20_rmlD,KL135_21_rmlC,KL135_22_ugd	unknown (best match = O3/O3a)	unknown	-	None	0.9838	O3/O3a_03_wzm,O3/O3a_04_wzt,O3/O3a_05_wbdD,O3/O3a_06_wbdA,O3/O3a_07_wbdB,O3/O3a_08_wbdC	-	-	-	-	-	-	-	-	-	-	-	-	-
GUT_GENOME124311	Klebsiella pneumoniae	strong	236	32727	112688	4790600	no	total_size	ST314-3LV	0	0	0	0	-	0	-	0	-	0	iro 1 (incomplete)	1-1LV	-	0	-	-	unknown (best match = KL107)	?-	None	0.8636	KL107_03_wzi,KL107_04_wza,KL107_05_wzb,KL107_06_wzc,KL107_07_wbaP,KL107_08,KL107_09,KL107_10,KL107_11_gnd,KL107_12,KL107_13,KL107_14,KL107_15,KL107_16_ugd	unknown (best match = OL102)	unknown	-	None	0.7388	OL102_01_rfbB,OL102_02_rfbA,OL102_03_rfbD,OL102_04_rfbC,OL102_05_wbbL,OL102_06_rhamnan,OL102_07_wzm,OL102_08_wzt	-	-	-	-	-	-	-	-	-	-	-	-	-
GUT_GENOME124357	Klebsiella pneumoniae	strong	63	63298	131101	2746510	no	total_size	ST23-2LV	1	0	1	0	ybt 1; ICEKp10 (incomplete)	46-2LV	-	0	-	0	-	0	-	0	-	-	unknown (best match = KL107)	?-	None	0.8524	KL107_03_wzi,KL107_04_wza,KL107_05_wzb,KL107_06_wzc,KL107_07_wbaP,KL107_08,KL107_09,KL107_10,KL107_11_gnd,KL107_12,KL107_13,KL107_14,KL107_15,KL107_16_ugd	unknown (best match = OL102)	unknown	-	None	0.7395	OL102_01_rfbB,OL102_02_rfbA,OL102_03_rfbD,OL102_04_rfbC,OL102_05_wbbL,OL102_06_rhamnan,OL102_07_wzm,OL102_08_wzt	-	-	-	-	-	-	-	-	-	-	-	-	-
GUT_GENOME124453	Klebsiella pneumoniae	strong	108	84236	150796	4884211	no	total_size	ST374	1	0	0	0	ybt 10; ICEKp4	107-3LV	-	0	-	0	-	0	-	0	-	-	unknown (best match = KL135)	?-*	None	0.8477	KL135_03_wzi,KL135_04_wza,KL135_05_wzb,KL135_06_wzc,KL135_07_wbaP,KL135_08_wcaA,KL135_09,KL135_10_wcuD,KL135_11,KL135_12_wcuT,KL135_13_wzy,KL135_14_wzx,KL135_18_rmlB,KL135_19_rmlA,KL135_20_rmlD,KL135_21_rmlC,KL135_22_ugd	unknown (best match = O3/O3a)	unknown	-	None	0.9817	O3/O3a_03_wzm,O3/O3a_04_wzt,O3/O3a_05_wbdD,O3/O3a_06_wbdA,O3/O3a_07_wbdB,O3/O3a_08_wbdC	-	-	-	-	-	-	-	-	-	-	-	-	-
GUT_GENOME124550	Klebsiella pneumoniae	strong	75	102572	329295	4818640	no	total_size	ST2-4LV	0	0	0	0	-	0	-	0	-	0	-	0	-	0	-	wzi1	unknown (best match = KL50)	-+*	None	0.8781	KL50_05_wbaZ,KL50_06_wbaP,KL50_07_wcuU,KL50_08_wcuH,KL50_09_wzx,KL50_10	unknown (best match = O2v2)	unknown	-	None	0.9918	O1/O2v2_01_wzm,O1/O2v2_02_wzt,O1/O2v2_03_wbbM,O1/O2v2_04_glf,O1/O2v2_05_wbbN,O1/O2v2_06_wbbO	-	-	-	-	-	-	-	-	-	-	-	-	-
GUT_GENOME124642	Klebsiella pneumoniae	strong	189	38986	126493	4940793	no	total_size	ST17	0	0	0	0	-	0	-	0	-	0	-	0	-	0	-	-	unknown (best match = KL156-D1)	?-*	None	0.7044	KL156-D1_02_rmlB,KL156-D1_03_rmlD,KL156-D1_04_rmlA,KL156-D1_05_rmlC,KL156-D1_06_wzx,KL156-D1_07,KL156-D1_08_wfgD,KL156-D1_09_wzy,KL156-D1_10,KL156-D1_11_arnC,KL156-D1_12,KL156-D1_13,KL156-D1_14,KL156-D1_15,KL156-D1_16_gnd,KL156-D1_17_ugd	unknown (best match = OL102)	unknown	-	None	0.7388	OL102_01_rfbB,OL102_02_rfbA,OL102_03_rfbD,OL102_04_rfbC,OL102_05_wbbL,OL102_06_rhamnan,OL102_07_wzm,OL102_08_wzt	-	-	-	-	-	-	-	-	-	-	-	-	-
GUT_GENOME124790	Klebsiella pneumoniae	strong	960	4044	19026	3427303	no	total_size,N50	0	0	0	1	0	-	0	-	0	-	0	-	0	-	0	-	-	unknown (best match = KL166)	?-*	None	0.8042	KL166_01_galF,KL166_02_cpsACP,KL166_03_wzi,KL166_04_wza,KL166_05_wzb,KL166_06_wzc,KL166_07,KL166_08_wzx,KL166_09_wzy,KL166_10_wcuP,KL166_11_wcuF,KL166_12_wcmY,KL166_13_wcuC,KL166_14_wcaJ,KL166_15_gnd,KL166_19_rmlA,KL166_20_rmlD,KL166_21_rmlC,KL166_22_ugd	unknown (best match = O3/O3a)	unknown	?-	None	0.9845	O3/O3a_03_wzm,O3/O3a_04_wzt,O3/O3a_05_wbdD,O3/O3a_06_wbdA,O3/O3a_07_wbdB,O3/O3a_08_wbdC	-	-	-	-	-	-	-	-	-	-	-	-	-
GUT_GENOME125039	Klebsiella pneumoniae	strong	530	12695	86309	4649832	no	total_size	ST29-2LV	4	0	1	0	ybt unknown	0	-	0	iuc 1	1	-	0	-	0	-	wzi115	unknown (best match = KL5)	?-+	None	0.9499	KL5_03_wzi,KL5_04_wza,KL5_05_wzb,KL5_06_wzc,KL5_07,KL5_08_wzx,KL5_09,KL5_10,KL5_11,KL5_12,KL5_13,KL5_14,KL5_15_wcaJ	unknown (best match = O3/O3a)	unknown	-	None	0.9849	O3/O3a_03_wzm,O3/O3a_04_wzt,O3/O3a_05_wbdD,O3/O3a_06_wbdA,O3/O3a_07_wbdB,O3/O3a_08_wbdC	-	-	-	-	-	-	-	-	-	-	-	-	-
GUT_GENOME125180	Klebsiella pneumoniae	strong	201	39145	139549	4860151	no	total_size	ST660	4	0	1	0	ybt 5; ICEKp6	9-2LV	-	0	iuc 1	1-1LV	iro 1 (incomplete)	10-1LV	-	0	-	-	unknown (best match = KL156-D1)	?-*	None	0.7056	KL156-D1_02_rmlB,KL156-D1_03_rmlD,KL156-D1_04_rmlA,KL156-D1_05_rmlC,KL156-D1_06_wzx,KL156-D1_07,KL156-D1_08_wfgD,KL156-D1_09_wzy,KL156-D1_10,KL156-D1_11_arnC,KL156-D1_12,KL156-D1_13,KL156-D1_14,KL156-D1_15,KL156-D1_16_gnd,KL156-D1_17_ugd	unknown (best match = OL102)	unknown	-	None	0.7372	OL102_01_rfbB,OL102_02_rfbA,OL102_03_rfbD,OL102_04_rfbC,OL102_05_wbbL,OL102_06_rhamnan,OL102_07_wzm,OL102_08_wzt	-	-	-	-	-	-	-	-	-	-	-	-	-
GUT_GENOME125314	Klebsiella pneumoniae	strong	334	21949	98787	4631555	no	total_size	ST34-3LV	0	0	0	0	-	0	-	0	-	0	-	0	-	0	-	-	unknown (best match = KL166)	?-*	None	0.8626	KL166_02_cpsACP,KL166_03_wzi,KL166_04_wza,KL166_05_wzb,KL166_06_wzc,KL166_07,KL166_08_wzx,KL166_09_wzy,KL166_10_wcuP,KL166_11_wcuF,KL166_12_wcmY,KL166_13_wcuC,KL166_14_wcaJ,KL166_15_gnd,KL166_22_ugd	unknown (best match = O3/O3a)	unknown	?-	None	0.9524	O3/O3a_03_wzm,O3/O3a_04_wzt,O3/O3a_05_wbdD,O3/O3a_06_wbdA	-	-	-	-	-	-	-	-	-	-	-	-	-
GUT_GENOME125424	Klebsiella pneumoniae	strong	74	77756	281421	3320058	no	total_size	ST316-3LV	1	0	1	0	ybt unknown	0	-	0	-	0	-	0	-	0	-	wzi206	unknown (best match = KL50)	-+*	None	0.9359	KL50_05_wbaZ,KL50_06_wbaP,KL50_07_wcuU,KL50_08_wcuH,KL50_09_wzx,KL50_10	unknown (best match = O3/O3a)	unknown	-	None	0.9838	O3/O3a_03_wzm,O3/O3a_04_wzt,O3/O3a_05_wbdD,O3/O3a_06_wbdA,O3/O3a_07_wbdB,O3/O3a_08_wbdC	-	-	-	-	-	-	-	-	-	-	-	-	-
GUT_GENOME126989	Klebsiella pneumoniae	strong	247	31525	105074	4790451	no	total_size	ST322-2LV	0	0	2	1	-	0	-	0	-	0	-	0	-	0	-	-	unknown (best match = KL107)	?-	None	0.8653	KL107_03_wzi,KL107_04_wza,KL107_05_wzb,KL107_06_wzc,KL107_07_wbaP,KL107_08,KL107_09,KL107_10,KL107_11_gnd,KL107_12,KL107_13,KL107_14,KL107_15,KL107_16_ugd	unknown (best match = OL102)	unknown	-	None	0.7384	OL102_01_rfbB,OL102_02_rfbA,OL102_03_rfbD,OL102_04_rfbC,OL102_05_wbbL,OL102_06_rhamnan,OL102_07_wzm,OL102_08_wzt	aph(3')-IIa	-	-	-	-	-	-	-	-	-	-	-	-
GUT_GENOME127052	Klebsiella pneumoniae	strong	377	18573	84322	4816006	no	total_size	ST36-4LV	1	0	0	0	ybt unknown	0	-	0	-	0	-	0	-	0	-	wzi150	unknown (best match = KL50)	-	None	0.9378	KL50_04_wza,KL50_05_wbaZ,KL50_06_wbaP,KL50_07_wcuU,KL50_08_wcuH,KL50_09_wzx,KL50_10	unknown (best match = O3/O3a)	unknown	?-	None	0.9482	O3/O3a_05_wbdD,O3/O3a_06_wbdA,O3/O3a_08_wbdC	-	-	-	-	-	-	-	-	-	-	-	-	-
GUT_GENOME127867	Klebsiella pneumoniae	strong	284	25808	84895	4752049	no	total_size	ST65-2LV	1	0	2	2	ybt unknown	0	-	0	-	0	-	0	-	0	-	-	unknown (best match = KL135)	?-*	None	0.8406	KL135_01_galF,KL135_02_cpsACP,KL135_03_wzi,KL135_04_wza,KL135_05_wzb,KL135_06_wzc,KL135_07_wbaP,KL135_08_wcaA,KL135_09,KL135_10_wcuD,KL135_11,KL135_12_wcuT,KL135_13_wzy,KL135_14_wzx,KL135_18_rmlB,KL135_19_rmlA,KL135_20_rmlD,KL135_21_rmlC	unknown (best match = O3/O3a)	unknown	-	None	0.9874	O3/O3a_03_wzm,O3/O3a_04_wzt,O3/O3a_05_wbdD,O3/O3a_06_wbdA,O3/O3a_07_wbdB,O3/O3a_08_wbdC	aadA^	-	-	-	-	-	-	-	sul1	-	-	-	-
GUT_GENOME129568	Klebsiella pneumoniae	strong	241	31316	122111	4941836	no	total_size	ST37-2LV	0	0	0	0	-	0	-	0	-	0	-	0	-	0	-	-	unknown (best match = KL107)	?-*	None	0.9387	KL107_03_wzi,KL107_04_wza,KL107_05_wzb,KL107_06_wzc,KL107_07_wbaP,KL107_08,KL107_09,KL107_10	unknown (best match = OL104)	unknown	?-*	None	0.8401	OL104_05_wbdD,OL104_06_wbdA	-	-	-	-	-	-	-	-	-	-	-	-	-
GUT_GENOME129908	Klebsiella pneumoniae	strong	34	224800	428109	4948967	no	total_size	ST134	0	0	0	0	-	0	-	0	-	0	-	0	-	0	-	wzi168	KL25	-	High	0.9826	KL25_09_wfeD	O5	O5	*	High	0.9418		-	-	-	-	-	-	-	-	-	-	-	-	-
GUT_GENOME130042	Klebsiella pneumoniae	strong	285	30510	106647	4930687	no	total_size	ST36-1LV	0	0	0	0	-	0	-	0	-	0	-	0	-	0	-	-	unknown (best match = KL50)	-*	None	0.9628	KL50_03_wzi,KL50_04_wza,KL50_05_wbaZ,KL50_06_wbaP,KL50_07_wcuU,KL50_08_wcuH,KL50_09_wzx,KL50_10	O2v2	O2	none	Very high	0.9858		-	-	-	-	-	-	-	-	-	-	-	-	-
GUT_GENOME130549	Klebsiella pneumoniae	strong	48	168849	633525	5080277	no	-	ST2510-2LV	0	0	0	0	-	0	-	0	-	0	-	0	-	0	-	wzi211	unknown (best match = KL109)	?-	None	0.9795	KL109_18_rmlB,KL109_19_rmlA,KL109_20_rmlD,KL109_21,KL109_22_ugd	unknown (best match = OL101)	unknown	?-	None	0.9134	OL101_01_rfbB,OL101_02_rfbA,OL101_03_rfbD,OL101_04_rfbC,OL101_09_glycosylhydrolase	-	-	-	-	-	-	-	-	-	-	-	-	-
GUT_GENOME132284	Klebsiella pneumoniae	strong	569	14484	111119	4498720	no	total_size	ST380-1LV	4	0	0	0	ybt 9; ICEKp3 (incomplete)	178-4LV	-	0	iuc 2	14-2LV	-	0	-	0	-	wzi2	unknown (best match = KL107)	?-+	None	0.8422	KL107_05_wzb,KL107_06_wzc,KL107_07_wbaP,KL107_08,KL107_09,KL107_10,KL107_11_gnd,KL107_12,KL107_13,KL107_14,KL107_15	O2v1	O2	none	Very high	0.9993		-	-	-	-	-	-	-	-	-	-	-	-	-
GUT_GENOME136415	Klebsiella pneumoniae	strong	75	132053	352933	5147069	no	-	ST14	1	0	0	0	ybt 10; ICEKp4	107	-	0	-	0	-	0	-	0	-	-	unknown (best match = KL107)	?-	None	0.723	KL107_01_galF,KL107_02_cpsACP,KL107_03_wzi,KL107_04_wza,KL107_05_wzb,KL107_06_wzc,KL107_07_wbaP,KL107_08,KL107_09,KL107_10,KL107_11_gnd,KL107_12,KL107_13,KL107_14,KL107_15,KL107_16_ugd	unknown (best match = OL102)	unknown	-	None	0.7411	OL102_01_rfbB,OL102_02_rfbA,OL102_03_rfbD,OL102_04_rfbC,OL102_05_wbbL,OL102_06_rhamnan,OL102_07_wzm,OL102_08_wzt	-	-	-	-	-	-	-	-	-	-	-	-	-
GUT_GENOME140154	Klebsiella pneumoniae	strong	53	153376	333835	4957107	no	total_size	ST48	0	0	0	0	-	0	-	0	-	0	-	0	-	0	-	wzi167	KL124	none	Very high	0.9962		O1v1	O1	none	Very high	0.9829		-	-	-	-	-	-	-	-	-	-	-	-	-
GUT_GENOME140156	Klebsiella pneumoniae	strong	40	183261	340039	4392416	no	total_size	ST48-1LV	0	0	0	0	-	0	-	0	-	0	-	0	-	0	-	wzi167	KL124	none	Very high	0.9962		O1v1	O1	none	Very high	0.9829		-	-	-	-	-	-	-	-	-	-	-	-	-
GUT_GENOME140160	Klebsiella pneumoniae	strong	59	156870	492170	5063751	no	-	ST48-3LV	0	0	0	0	-	0	-	0	-	0	-	0	-	0	-	wzi167	KL124	none	Very high	0.9962		O1v1	O1	none	Very high	0.9829		-	-	-	-	-	-	-	-	-	-	-	-	-
GUT_GENOME140161	Klebsiella pneumoniae	strong	126	76801	398855	5048834	no	-	ST48-3LV	0	0	0	0	-	0	-	0	-	0	-	0	-	0	-	wzi167	KL124	none	Very high	0.9962		O1v1	O1	none	Very high	0.9829		-	-	-	-	-	-	-	-	-	-	-	-	-
GUT_GENOME140166	Klebsiella pneumoniae	strong	120	86269	398855	4904374	no	total_size	ST48-1LV	0	0	0	0	-	0	-	0	-	0	-	0	-	0	-	wzi167	KL124	none	Very high	0.9962		O1v1	O1	none	Very high	0.9829		-	-	-	-	-	-	-	-	-	-	-	-	-
GUT_GENOME140168	Klebsiella pneumoniae	strong	50	207978	529590	4219586	no	total_size	0	0	0	0	0	-	0	-	0	-	0	-	0	-	0	-	wzi167	KL124	none	Very high	0.9962		O1v1	O1	none	Very high	0.9829		-	-	-	-	-	-	-	-	-	-	-	-	-
GUT_GENOME140172	Klebsiella pneumoniae	weak	17	183247	333844	2391818	no	total_size	0	0	0	1	0	-	0	-	0	-	0	-	0	-	0	-	-	unknown (best match = KL156-D1)	?-	None	0.664	KL156-D1_01_galF,KL156-D1_02_rmlB,KL156-D1_03_rmlD,KL156-D1_04_rmlA,KL156-D1_05_rmlC,KL156-D1_06_wzx,KL156-D1_07,KL156-D1_08_wfgD,KL156-D1_09_wzy,KL156-D1_10,KL156-D1_11_arnC,KL156-D1_12,KL156-D1_13,KL156-D1_14,KL156-D1_15,KL156-D1_16_gnd,KL156-D1_17_ugd	unknown (best match = OL102)	unknown	-	None	0.7388	OL102_01_rfbB,OL102_02_rfbA,OL102_03_rfbD,OL102_04_rfbC,OL102_05_wbbL,OL102_06_rhamnan,OL102_07_wzm,OL102_08_wzt	-	-	-	-	-	-	-	-	-	-	-	-	-
GUT_GENOME140177	Klebsiella pneumoniae	strong	148	73703	398855	4931176	no	total_size	0	0	0	0	0	-	0	-	0	-	0	-	0	-	0	-	wzi167	KL124	none	Very high	0.9962		O2v1	O2	none	Very high	0.9829		-	-	-	-	-	-	-	-	-	-	-	-	-
GUT_GENOME140179	Klebsiella pneumoniae	strong	134	66311	397729	4975469	no	total_size	ST48-3LV	0	0	0	0	-	0	-	0	-	0	-	0	-	0	-	wzi167	KL124	none	Very high	0.9962		O1v1	O1	none	Very high	0.9829		-	-	-	-	-	-	-	-	-	-	-	-	-
GUT_GENOME140188	Klebsiella pneumoniae	strong	137	67961	398855	4960278	no	total_size	ST48-1LV	0	0	0	0	-	0	-	0	-	0	-	0	-	0	-	wzi167	KL124	none	Very high	0.9962		O1v1	O1	none	Very high	0.9829		-	-	-	-	-	-	-	-	-	-	-	-	-
GUT_GENOME140191	Klebsiella pneumoniae	strong	125	80965	397730	4977124	no	total_size	ST48-2LV	0	0	0	0	-	0	-	0	-	0	-	0	-	0	-	wzi167	KL124	none	Very high	0.9962		O1v1	O1	none	Very high	0.9829		-	-	-	-	-	-	-	-	-	-	-	-	-
GUT_GENOME140215	Klebsiella pneumoniae	strong	52	136618	534566	5096208	no	-	ST48-2LV	0	0	0	0	-	0	-	0	-	0	-	0	-	0	-	wzi167	KL124	none	Very high	0.9962		O1v1	O1	none	Very high	0.9829		-	-	-	-	-	-	-	-	-	-	-	-	-
GUT_GENOME140219	Klebsiella pneumoniae	strong	63	151865	533703	4958265	no	total_size	ST48-2LV	0	0	0	0	-	0	-	0	-	0	-	0	-	0	-	wzi167	KL124	none	Very high	0.9962		O1v1	O1	none	Very high	0.9829		-	-	-	-	-	-	-	-	-	-	-	-	-
GUT_GENOME148064	Klebsiella pneumoniae	strong	402	18113	88560	4776480	no	total_size	ST375	0	0	0	0	-	0	-	0	-	0	-	0	-	0	-	-	unknown (best match = KL107)	?-	None	0.7236	KL107_01_galF,KL107_02_cpsACP,KL107_03_wzi,KL107_04_wza,KL107_05_wzb,KL107_06_wzc,KL107_07_wbaP,KL107_08,KL107_09,KL107_10,KL107_11_gnd,KL107_12,KL107_13,KL107_14,KL107_15,KL107_16_ugd	unknown (best match = OL102)	unknown	-	None	0.7392	OL102_01_rfbB,OL102_02_rfbA,OL102_03_rfbD,OL102_04_rfbC,OL102_05_wbbL,OL102_06_rhamnan,OL102_07_wzm,OL102_08_wzt	-	-	-	-	-	-	-	-	-	-	-	-	-
GUT_GENOME148074	Klebsiella pneumoniae	strong	431	16454	103688	4668853	no	total_size	0	0	0	1	1	-	0	-	0	-	0	-	0	-	0	-	-	unknown (best match = KL166)	?-+*	None	0.8749	KL166_03_wzi,KL166_04_wza,KL166_05_wzb,KL166_06_wzc,KL166_07,KL166_08_wzx,KL166_09_wzy,KL166_10_wcuP,KL166_11_wcuF,KL166_12_wcmY,KL166_13_wcuC,KL166_14_wcaJ,KL166_15_gnd,KL166_16_manC,KL166_18_rmlB,KL166_19_rmlA,KL166_20_rmlD,KL166_21_rmlC	unknown (best match = O3/O3a)	unknown	-	None	0.9869	O3/O3a_01_manC,O3/O3a_03_wzm,O3/O3a_04_wzt,O3/O3a_05_wbdD,O3/O3a_06_wbdA,O3/O3a_07_wbdB,O3/O3a_08_wbdC	-	-	-	qnrB6^	-	-	-	-	-	-	-	-	-
GUT_GENOME148290	Klebsiella pneumoniae	strong	371	19856	98297	4792208	no	total_size	ST416-4LV	0	0	0	0	-	0	-	0	-	0	-	0	-	0	-	-	unknown (best match = KL40)	?-*	None	0.8728	KL40_01_galF,KL40_02_cpsACP,KL40_06,KL40_07,KL40_08,KL40_09_wza,KL40_10_wzb,KL40_11_wzc,KL40_12_wbaP,KL40_13_wzy,KL40_14_wcuD,KL40_15_wcpR,KL40_16_wzx,KL40_17_wcpS,KL40_18_wbaZ,KL40_19,KL40_20_wcuE,KL40_24_rmlB,KL40_25_rmlA,KL40_26_rmlD,KL40_27_rmlC	O1v2	O1	none	Very high	0.9841		-	-	-	-	-	-	-	-	-	-	-	-	-
GUT_GENOME148468	Klebsiella pneumoniae	strong	747	6303	26203	3721913	no	total_size,N50	ST2176-2LV	0	0	0	0	-	0	-	0	-	0	-	0	-	0	-	-	unknown (best match = KL107)	?-	None	0.8712	KL107_01_galF,KL107_03_wzi,KL107_04_wza,KL107_05_wzb,KL107_06_wzc,KL107_07_wbaP,KL107_08,KL107_09,KL107_10,KL107_11_gnd,KL107_12,KL107_13,KL107_14,KL107_15,KL107_16_ugd	unknown (best match = OL102)	unknown	-	None	0.7388	OL102_01_rfbB,OL102_02_rfbA,OL102_03_rfbD,OL102_04_rfbC,OL102_05_wbbL,OL102_06_rhamnan,OL102_07_wzm,OL102_08_wzt	-	-	-	-	-	-	-	-	-	-	-	-	-
GUT_GENOME148527	Klebsiella pneumoniae	strong	659	9248	56682	4233557	no	total_size,N50	ST12-1LV	0	0	0	0	-	0	-	0	-	0	-	0	-	0	-	-	unknown (best match = KL107)	?-	None	0.8812	KL107_03_wzi,KL107_04_wza,KL107_05_wzb,KL107_06_wzc,KL107_07_wbaP,KL107_08,KL107_09,KL107_10,KL107_11_gnd,KL107_12,KL107_13,KL107_14,KL107_15,KL107_16_ugd	unknown (best match = OL102)	unknown	-	None	0.7384	OL102_01_rfbB,OL102_02_rfbA,OL102_03_rfbD,OL102_04_rfbC,OL102_05_wbbL,OL102_06_rhamnan,OL102_07_wzm,OL102_08_wzt	-	-	-	-	-	-	-	-	-	-	-	-	-
GUT_GENOME148719	Klebsiella pneumoniae	strong	36	226467	418496	4612669	no	total_size	ST29	1	0	0	0	ybt 4; plasmid	65	-	0	-	0	-	0	-	0	-	wzi115	KL54	none	Very high	0.9994		O2v2	O2	none	Very high	0.9916		-	-	-	-	-	-	-	-	-	-	-	-	-
GUT_GENOME148840	Klebsiella pneumoniae	weak	768	3195	17696	2339404	no	total_size,N50	0	0	0	2	1	-	0	-	0	-	0	iro unknown	0	-	0	-	-	unknown (best match = KL156-D1)	-	None	0.6607	KL156-D1_01_galF,KL156-D1_02_rmlB,KL156-D1_03_rmlD,KL156-D1_04_rmlA,KL156-D1_05_rmlC,KL156-D1_06_wzx,KL156-D1_07,KL156-D1_08_wfgD,KL156-D1_09_wzy,KL156-D1_10,KL156-D1_11_arnC,KL156-D1_12,KL156-D1_13,KL156-D1_14,KL156-D1_15,KL156-D1_16_gnd,KL156-D1_17_ugd	unknown (best match = OL102)	unknown	-	None	0.7388	OL102_01_rfbB,OL102_02_rfbA,OL102_03_rfbD,OL102_04_rfbC,OL102_05_wbbL,OL102_06_rhamnan,OL102_07_wzm,OL102_08_wzt	-	-	-	-	-	-	-	-	-	-	-	dfrA5	-
GUT_GENOME148850	Klebsiella pneumoniae	strong	964	3992	23620	3432430	no	total_size,N50	0	0	0	1	0	-	0	-	0	-	0	-	0	-	0	-	-	unknown (best match = KL107)	?-	None	0.8455	KL107_02_cpsACP,KL107_03_wzi,KL107_04_wza,KL107_05_wzb,KL107_06_wzc,KL107_07_wbaP,KL107_08,KL107_09,KL107_10,KL107_11_gnd,KL107_12,KL107_13,KL107_14,KL107_15,KL107_16_ugd	unknown (best match = OL102)	unknown	-	None	0.7395	OL102_01_rfbB,OL102_02_rfbA,OL102_03_rfbD,OL102_04_rfbC,OL102_05_wbbL,OL102_06_rhamnan,OL102_07_wzm,OL102_08_wzt	-	-	-	-	-	-	-	-	-	-	-	-	-
GUT_GENOME149048	Klebsiella pneumoniae	strong	886	4708	26404	3505153	no	total_size,N50	ST132-3LV	0	0	0	0	-	0	-	0	-	0	-	0	-	0	-	-	unknown (best match = KL107)	-	None	0.7298	KL107_01_galF,KL107_02_cpsACP,KL107_03_wzi,KL107_04_wza,KL107_05_wzb,KL107_06_wzc,KL107_07_wbaP,KL107_08,KL107_09,KL107_10,KL107_11_gnd,KL107_12,KL107_13,KL107_14,KL107_15,KL107_16_ugd	unknown (best match = OL102)	unknown	-	None	0.738	OL102_01_rfbB,OL102_02_rfbA,OL102_03_rfbD,OL102_04_rfbC,OL102_05_wbbL,OL102_06_rhamnan,OL102_07_wzm,OL102_08_wzt	-	-	-	-	-	-	-	-	-	-	-	-	-
GUT_GENOME149235	Klebsiella pneumoniae	strong	655	8305	44081	4033354	no	total_size,N50	ST12-3LV	0	0	0	0	-	0	-	0	-	0	-	0	-	0	-	-	unknown (best match = KL107)	?-+	None	0.898	KL107_03_wzi,KL107_04_wza,KL107_05_wzb,KL107_06_wzc,KL107_07_wbaP,KL107_08,KL107_09,KL107_10,KL107_11_gnd,KL107_12,KL107_13,KL107_14,KL107_15,KL107_16_ugd	unknown (best match = OL102)	unknown	-	None	0.7384	OL102_01_rfbB,OL102_02_rfbA,OL102_03_rfbD,OL102_04_rfbC,OL102_05_wbbL,OL102_06_rhamnan,OL102_07_wzm,OL102_08_wzt	-	-	-	-	-	-	-	-	-	-	-	-	-
GUT_GENOME149360	Klebsiella pneumoniae	strong	805	5092	57392	3457659	no	total_size,N50	ST39-2LV	0	0	1	0	-	0	-	0	-	0	-	0	-	0	-	wzi83	unknown (best match = KL50)	-+	None	0.9694	KL50_03_wzi,KL50_04_wza,KL50_05_wbaZ,KL50_06_wbaP,KL50_07_wcuU,KL50_08_wcuH,KL50_09_wzx,KL50_10	unknown (best match = OL102)	unknown	-	None	0.7392	OL102_01_rfbB,OL102_02_rfbA,OL102_03_rfbD,OL102_04_rfbC,OL102_05_wbbL,OL102_06_rhamnan,OL102_07_wzm,OL102_08_wzt	-	-	-	-	-	-	-	-	-	-	-	-	-
GUT_GENOME149531	Klebsiella pneumoniae	strong	23	444204	620950	4062167	no	total_size	ST65-2LV	0	0	0	0	-	0	-	0	-	0	-	0	-	0	-	wzi72	KL2	none	Very high	0.9839		O1v2	O1	none	Very high	0.99		-	-	-	-	-	-	-	-	-	-	-	-	-
GUT_GENOME149579	Klebsiella pneumoniae	strong	22	269122	848455	3136238	no	total_size	0	0	0	1	0	-	0	-	0	-	0	-	0	-	0	-	-	unknown (best match = KL156-D1)	-	None	0.6625	KL156-D1_01_galF,KL156-D1_02_rmlB,KL156-D1_03_rmlD,KL156-D1_04_rmlA,KL156-D1_05_rmlC,KL156-D1_06_wzx,KL156-D1_07,KL156-D1_08_wfgD,KL156-D1_09_wzy,KL156-D1_10,KL156-D1_11_arnC,KL156-D1_12,KL156-D1_13,KL156-D1_14,KL156-D1_15,KL156-D1_16_gnd,KL156-D1_17_ugd	unknown (best match = OL102)	unknown	-	None	0.7388	OL102_01_rfbB,OL102_02_rfbA,OL102_03_rfbD,OL102_04_rfbC,OL102_05_wbbL,OL102_06_rhamnan,OL102_07_wzm,OL102_08_wzt	-	-	-	-	-	-	-	-	-	-	-	-	-
GUT_GENOME149602	Klebsiella pneumoniae	strong	860	5938	37620	4080733	no	total_size,N50	ST20-2LV	0	0	1	0	-	0	-	0	-	0	-	0	-	0	-	-	unknown (best match = KL107)	?-	None	0.7238	KL107_01_galF,KL107_02_cpsACP,KL107_03_wzi,KL107_04_wza,KL107_05_wzb,KL107_06_wzc,KL107_07_wbaP,KL107_08,KL107_09,KL107_10,KL107_11_gnd,KL107_12,KL107_13,KL107_14,KL107_15,KL107_16_ugd	unknown (best match = OL102)	unknown	-	None	0.738	OL102_01_rfbB,OL102_02_rfbA,OL102_03_rfbD,OL102_04_rfbC,OL102_05_wbbL,OL102_06_rhamnan,OL102_07_wzm,OL102_08_wzt	-	-	-	-	-	-	-	-	-	-	-	-	-
GUT_GENOME149692	Klebsiella pneumoniae	strong	892	5013	29789	3822556	no	total_size,N50	ST592-1LV	3	0	0	0	-	0	-	0	iuc unknown	0	-	0	-	0	-	-	unknown (best match = KL50)	?-	None	0.9239	KL50_01_galF,KL50_02_cpsACP,KL50_03_wzi,KL50_04_wza,KL50_05_wbaZ,KL50_06_wbaP,KL50_07_wcuU,KL50_08_wcuH,KL50_09_wzx	unknown (best match = O3b)	unknown	?-	None	0.9876	O3b_01_manC,O3b_02_manB	-	-	-	-	-	-	-	-	-	-	-	-	-
GUT_GENOME149845	Klebsiella pneumoniae	strong	30	320310	635108	5069289	no	-	ST29	1	0	0	0	ybt 9; ICEKp3	15-2LV	-	0	-	0	-	0	-	0	-	wzi115	KL54	none	Very high	0.9991		O2v2	O2	none	Very high	0.9915		-	-	-	-	-	-	-	-	-	-	-	-	-
GUT_GENOME149885	Klebsiella pneumoniae	strong	202	45134	129271	4876737	no	total_size	ST23-1LV	4	0	0	0	ybt unknown	0	-	0	iuc 1	1-1LV	-	0	-	0	-	-	unknown (best match = KL107)	?-	None	0.7226	KL107_01_galF,KL107_02_cpsACP,KL107_03_wzi,KL107_04_wza,KL107_05_wzb,KL107_06_wzc,KL107_07_wbaP,KL107_08,KL107_09,KL107_10,KL107_11_gnd,KL107_12,KL107_13,KL107_14,KL107_15,KL107_16_ugd	unknown (best match = OL102)	unknown	-	None	0.7395	OL102_01_rfbB,OL102_02_rfbA,OL102_03_rfbD,OL102_04_rfbC,OL102_05_wbbL,OL102_06_rhamnan,OL102_07_wzm,OL102_08_wzt	-	-	-	-	-	-	-	-	-	-	-	-	-
GUT_GENOME150416	Klebsiella pneumoniae	strong	915	4781	21590	3654301	no	total_size,N50	0	0	0	1	0	-	0	-	0	-	0	-	0	-	0	-	-	unknown (best match = KL107)	?-	None	0.8606	KL107_03_wzi,KL107_04_wza,KL107_05_wzb,KL107_06_wzc,KL107_07_wbaP,KL107_08,KL107_09,KL107_10,KL107_11_gnd,KL107_12,KL107_13,KL107_14,KL107_15,KL107_16_ugd	unknown (best match = OL102)	unknown	-	None	0.7388	OL102_01_rfbB,OL102_02_rfbA,OL102_03_rfbD,OL102_04_rfbC,OL102_05_wbbL,OL102_06_rhamnan,OL102_07_wzm,OL102_08_wzt	-	-	-	-	-	-	-	-	-	-	-	-	-
GUT_GENOME151193	Klebsiella pneumoniae	strong	247	33478	145490	4841490	no	total_size	ST65	0	0	0	0	-	0	-	0	-	0	-	0	-	0	-	-	unknown (best match = KL107)	?-	None	0.7236	KL107_01_galF,KL107_02_cpsACP,KL107_03_wzi,KL107_04_wza,KL107_05_wzb,KL107_06_wzc,KL107_07_wbaP,KL107_08,KL107_09,KL107_10,KL107_11_gnd,KL107_12,KL107_13,KL107_14,KL107_15,KL107_16_ugd	unknown (best match = OL102)	unknown	-	None	0.7392	OL102_01_rfbB,OL102_02_rfbA,OL102_03_rfbD,OL102_04_rfbC,OL102_05_wbbL,OL102_06_rhamnan,OL102_07_wzm,OL102_08_wzt	-	-	-	-	-	-	-	-	-	-	-	-	-
GUT_GENOME151260	Klebsiella pneumoniae	strong	643	9480	65605	4260328	no	total_size,N50	ST86-1LV	0	0	0	0	-	0	-	0	-	0	-	0	-	0	-	-	unknown (best match = KL107)	?-	None	0.7234	KL107_01_galF,KL107_02_cpsACP,KL107_03_wzi,KL107_04_wza,KL107_05_wzb,KL107_06_wzc,KL107_07_wbaP,KL107_08,KL107_09,KL107_10,KL107_11_gnd,KL107_12,KL107_13,KL107_14,KL107_15,KL107_16_ugd	unknown (best match = OL102)	unknown	-	None	0.7388	OL102_01_rfbB,OL102_02_rfbA,OL102_03_rfbD,OL102_04_rfbC,OL102_05_wbbL,OL102_06_rhamnan,OL102_07_wzm,OL102_08_wzt	-	-	-	-	-	-	-	-	-	-	-	-	-
GUT_GENOME151291	Klebsiella pneumoniae	strong	708	7003	47968	3839205	no	total_size,N50	ST592-1LV	4	0	0	0	ybt unknown	0	-	0	iuc unknown	0	-	0	-	0	-	-	unknown (best match = KL156-D1)	?-	None	0.6852	KL156-D1_01_galF,KL156-D1_02_rmlB,KL156-D1_03_rmlD,KL156-D1_04_rmlA,KL156-D1_05_rmlC,KL156-D1_06_wzx,KL156-D1_07,KL156-D1_08_wfgD,KL156-D1_09_wzy,KL156-D1_10,KL156-D1_11_arnC,KL156-D1_12,KL156-D1_13,KL156-D1_14,KL156-D1_15,KL156-D1_16_gnd,KL156-D1_17_ugd	unknown (best match = OL102)	unknown	-	None	0.7392	OL102_01_rfbB,OL102_02_rfbA,OL102_03_rfbD,OL102_04_rfbC,OL102_05_wbbL,OL102_06_rhamnan,OL102_07_wzm,OL102_08_wzt	-	-	-	-	-	-	-	-	-	-	-	-	-
GUT_GENOME151406	Klebsiella pneumoniae	strong	332	22953	242394	4769869	no	total_size	ST380-1LV	1	0	0	0	ybt 10; ICEKp4	107-5LV	-	0	-	0	-	0	-	0	-	-	unknown (best match = KL107)	?-	None	0.8842	KL107_03_wzi,KL107_04_wza,KL107_05_wzb,KL107_06_wzc,KL107_07_wbaP,KL107_08,KL107_09,KL107_10,KL107_11_gnd,KL107_12,KL107_13,KL107_14,KL107_15,KL107_16_ugd	unknown (best match = OL102)	unknown	-	None	0.738	OL102_01_rfbB,OL102_02_rfbA,OL102_03_rfbD,OL102_04_rfbC,OL102_05_wbbL,OL102_06_rhamnan,OL102_07_wzm,OL102_08_wzt	-	-	-	-	-	-	-	-	-	-	-	-	-
GUT_GENOME151459	Klebsiella pneumoniae	strong	598	9163	59404	4138098	no	total_size,N50	0	0	0	1	0	-	0	-	0	-	0	-	0	-	0	-	-	unknown (best match = KL107)	?-	None	0.7229	KL107_01_galF,KL107_02_cpsACP,KL107_03_wzi,KL107_04_wza,KL107_05_wzb,KL107_06_wzc,KL107_07_wbaP,KL107_08,KL107_09,KL107_10,KL107_11_gnd,KL107_12,KL107_13,KL107_14,KL107_15,KL107_16_ugd	unknown (best match = OL102)	unknown	-	None	0.738	OL102_01_rfbB,OL102_02_rfbA,OL102_03_rfbD,OL102_04_rfbC,OL102_05_wbbL,OL102_06_rhamnan,OL102_07_wzm,OL102_08_wzt	-	-	-	-	-	-	-	-	-	-	-	-	-
GUT_GENOME151573	Klebsiella pneumoniae	strong	200	42207	233404	4734649	no	total_size	ST230-2LV	0	0	0	0	-	0	-	0	-	0	-	0	-	0	-	-	unknown (best match = KL40)	?-	None	0.8967	KL40_01_galF,KL40_02_cpsACP,KL40_06,KL40_07,KL40_08,KL40_09_wza,KL40_10_wzb,KL40_11_wzc,KL40_12_wbaP,KL40_13_wzy,KL40_14_wcuD,KL40_15_wcpR,KL40_16_wzx,KL40_17_wcpS,KL40_18_wbaZ,KL40_19,KL40_20_wcuE,KL40_21_gnd,KL40_22_manC,KL40_23_manB,KL40_24_rmlB,KL40_25_rmlA,KL40_26_rmlD,KL40_27_rmlC,KL40_28_ugd	O2v2	O2	none	Very high	0.984		-	-	-	-	-	-	-	-	-	-	-	-	-
GUT_GENOME151881	Klebsiella pneumoniae	weak	132	32038	165299	2724087	no	total_size	ST276-3LV	0	0	1	0	-	0	-	0	-	0	-	0	-	0	-	-	unknown (best match = KL156-D1)	-	None	0.6613	KL156-D1_01_galF,KL156-D1_02_rmlB,KL156-D1_03_rmlD,KL156-D1_04_rmlA,KL156-D1_05_rmlC,KL156-D1_06_wzx,KL156-D1_07,KL156-D1_08_wfgD,KL156-D1_09_wzy,KL156-D1_10,KL156-D1_11_arnC,KL156-D1_12,KL156-D1_13,KL156-D1_14,KL156-D1_15,KL156-D1_16_gnd,KL156-D1_17_ugd	unknown (best match = OL102)	unknown	-	None	0.7388	OL102_01_rfbB,OL102_02_rfbA,OL102_03_rfbD,OL102_04_rfbC,OL102_05_wbbL,OL102_06_rhamnan,OL102_07_wzm,OL102_08_wzt	-	-	-	-	-	-	-	-	-	-	-	-	-
GUT_GENOME151964	Klebsiella pneumoniae	strong	660	8692	49027	4084115	no	total_size,N50	ST105-2LV	1	0	0	0	ybt unknown	0	-	0	-	0	-	0	-	0	-	-	unknown (best match = KL166)	?-+*	None	0.809	KL166_01_galF,KL166_02_cpsACP,KL166_03_wzi,KL166_04_wza,KL166_05_wzb,KL166_06_wzc,KL166_07,KL166_08_wzx,KL166_09_wzy,KL166_10_wcuP,KL166_11_wcuF,KL166_12_wcmY,KL166_13_wcuC,KL166_14_wcaJ,KL166_15_gnd,KL166_16_manC,KL166_18_rmlB,KL166_19_rmlA,KL166_20_rmlD,KL166_21_rmlC	unknown (best match = O3/O3a)	unknown	-	None	0.9876	O3/O3a_01_manC,O3/O3a_03_wzm,O3/O3a_04_wzt,O3/O3a_05_wbdD,O3/O3a_06_wbdA,O3/O3a_07_wbdB,O3/O3a_08_wbdC	-	-	-	-	-	-	-	-	-	-	-	-	-
GUT_GENOME151992	Klebsiella pneumoniae	strong	904	4743	19145	3591801	no	total_size,N50	ST211-3LV	0	0	1	0	-	0	-	0	-	0	-	0	-	0	-	-	unknown (best match = KL107)	?-	None	0.7234	KL107_01_galF,KL107_02_cpsACP,KL107_03_wzi,KL107_04_wza,KL107_05_wzb,KL107_06_wzc,KL107_07_wbaP,KL107_08,KL107_09,KL107_10,KL107_11_gnd,KL107_12,KL107_13,KL107_14,KL107_15,KL107_16_ugd	unknown (best match = OL102)	unknown	-	None	0.7388	OL102_01_rfbB,OL102_02_rfbA,OL102_03_rfbD,OL102_04_rfbC,OL102_05_wbbL,OL102_06_rhamnan,OL102_07_wzm,OL102_08_wzt	-	-	-	-	-	-	-	-	-	-	-	-	-
GUT_GENOME152048	Klebsiella pneumoniae	strong	411	19081	64058	4464078	no	total_size	ST1296-3LV	0	0	0	0	-	0	-	0	-	0	-	0	-	0	-	-	unknown (best match = KL107)	?-	None	0.7242	KL107_01_galF,KL107_02_cpsACP,KL107_03_wzi,KL107_04_wza,KL107_05_wzb,KL107_06_wzc,KL107_07_wbaP,KL107_08,KL107_09,KL107_10,KL107_11_gnd,KL107_12,KL107_13,KL107_14,KL107_15,KL107_16_ugd	unknown (best match = OL102)	unknown	-	None	0.738	OL102_01_rfbB,OL102_02_rfbA,OL102_03_rfbD,OL102_04_rfbC,OL102_05_wbbL,OL102_06_rhamnan,OL102_07_wzm,OL102_08_wzt	-	-	-	-	-	-	-	-	-	-	-	-	-
GUT_GENOME152405	Klebsiella pneumoniae	weak	110	31964	90550	2261248	no	total_size	ST35-3LV	0	0	1	0	-	0	-	0	-	0	-	0	-	0	-	-	unknown (best match = KL156-D1)	-	None	0.6613	KL156-D1_01_galF,KL156-D1_02_rmlB,KL156-D1_03_rmlD,KL156-D1_04_rmlA,KL156-D1_05_rmlC,KL156-D1_06_wzx,KL156-D1_07,KL156-D1_08_wfgD,KL156-D1_09_wzy,KL156-D1_10,KL156-D1_11_arnC,KL156-D1_12,KL156-D1_13,KL156-D1_14,KL156-D1_15,KL156-D1_16_gnd,KL156-D1_17_ugd	unknown (best match = OL102)	unknown	-	None	0.7384	OL102_01_rfbB,OL102_02_rfbA,OL102_03_rfbD,OL102_04_rfbC,OL102_05_wbbL,OL102_06_rhamnan,OL102_07_wzm,OL102_08_wzt	-	-	-	-	-	-	-	-	-	-	-	-	-
GUT_GENOME152484	Klebsiella pneumoniae	weak	794	4256	30307	2943610	no	total_size,N50	ST702-1LV	0	0	1	0	-	0	-	0	-	0	-	0	-	0	-	-	unknown (best match = KL107)	?-+	None	0.8452	KL107_05_wzb,KL107_06_wzc,KL107_07_wbaP,KL107_08,KL107_09,KL107_10,KL107_11_gnd,KL107_12,KL107_13,KL107_14,KL107_15,KL107_16_ugd	unknown (best match = OL102)	unknown	-	None	0.7384	OL102_01_rfbB,OL102_02_rfbA,OL102_03_rfbD,OL102_04_rfbC,OL102_05_wbbL,OL102_06_rhamnan,OL102_07_wzm,OL102_08_wzt	-	-	-	-	-	-	-	-	-	-	-	-	-
GUT_GENOME152532	Klebsiella pneumoniae	strong	810	5815	27189	3790613	no	total_size,N50	ST732-2LV	0	0	0	0	-	0	-	0	-	0	iro unknown	0	-	0	-	wzi173	unknown (best match = KL50)	-*	None	0.9262	KL50_05_wbaZ,KL50_06_wbaP,KL50_07_wcuU,KL50_08_wcuH,KL50_09_wzx,KL50_10	unknown (best match = OL102)	unknown	-	None	0.7372	OL102_01_rfbB,OL102_02_rfbA,OL102_03_rfbD,OL102_04_rfbC,OL102_05_wbbL,OL102_06_rhamnan,OL102_07_wzm,OL102_08_wzt	-	-	-	-	-	-	-	-	-	-	-	-	-
GUT_GENOME152938	Klebsiella pneumoniae	strong	566	12600	74953	4670983	no	total_size	ST375	3	0	0	0	-	0	-	0	iuc 1	20-1LV	iro 1	14	rmp 1; KpVP-1	26	rmpA2_5-54%	-	unknown (best match = KL107)	?-	None	0.7236	KL107_01_galF,KL107_02_cpsACP,KL107_03_wzi,KL107_04_wza,KL107_05_wzb,KL107_06_wzc,KL107_07_wbaP,KL107_08,KL107_09,KL107_10,KL107_11_gnd,KL107_12,KL107_13,KL107_14,KL107_15,KL107_16_ugd	unknown (best match = OL102)	unknown	-	None	0.7392	OL102_01_rfbB,OL102_02_rfbA,OL102_03_rfbD,OL102_04_rfbC,OL102_05_wbbL,OL102_06_rhamnan,OL102_07_wzm,OL102_08_wzt	-	-	-	-	-	-	-	-	-	-	-	-	-
GUT_GENOME153185	Klebsiella pneumoniae	strong	216	37541	202798	4734804	no	total_size	ST65-3LV	3	0	0	0	-	0	-	0	iuc 1	1	-	0	-	0	-	-	unknown (best match = KL107)	?-	None	0.7236	KL107_01_galF,KL107_02_cpsACP,KL107_03_wzi,KL107_04_wza,KL107_05_wzb,KL107_06_wzc,KL107_07_wbaP,KL107_08,KL107_09,KL107_10,KL107_11_gnd,KL107_12,KL107_13,KL107_14,KL107_15,KL107_16_ugd	unknown (best match = OL102)	unknown	-	None	0.7392	OL102_01_rfbB,OL102_02_rfbA,OL102_03_rfbD,OL102_04_rfbC,OL102_05_wbbL,OL102_06_rhamnan,OL102_07_wzm,OL102_08_wzt	-	-	-	-	-	-	-	-	-	-	-	-	-
GUT_GENOME153329	Klebsiella pneumoniae	strong	1026	4612	32660	4040129	no	total_size,N50	ST179-3LV	0	0	1	0	-	0	-	0	-	0	-	0	-	0	-	-	unknown (best match = KL107)	?-	None	0.7282	KL107_01_galF,KL107_02_cpsACP,KL107_03_wzi,KL107_04_wza,KL107_05_wzb,KL107_06_wzc,KL107_07_wbaP,KL107_08,KL107_09,KL107_10,KL107_11_gnd,KL107_12,KL107_13,KL107_14,KL107_15,KL107_16_ugd	unknown (best match = OL102)	unknown	-	None	0.738	OL102_01_rfbB,OL102_02_rfbA,OL102_03_rfbD,OL102_04_rfbC,OL102_05_wbbL,OL102_06_rhamnan,OL102_07_wzm,OL102_08_wzt	-	-	-	-	-	-	-	-	-	-	-	-	-
GUT_GENOME153620	Klebsiella pneumoniae	strong	28	311646	367539	3413190	no	total_size	ST20-3LV	0	0	0	0	-	0	-	0	-	0	-	0	-	0	-	wzi84	KL28	none	Very high	0.9917		O2v2	O2	none	Very high	0.9837		-	-	-	-	-	-	-	-	-	-	-	-	-
GUT_GENOME153798	Klebsiella pneumoniae	strong	866	4880	22961	3436190	no	total_size,N50	0	0	0	1	0	-	0	-	0	-	0	-	0	-	0	-	-	unknown (best match = KL156-D1)	-	None	0.6623	KL156-D1_01_galF,KL156-D1_02_rmlB,KL156-D1_03_rmlD,KL156-D1_04_rmlA,KL156-D1_05_rmlC,KL156-D1_06_wzx,KL156-D1_07,KL156-D1_08_wfgD,KL156-D1_09_wzy,KL156-D1_10,KL156-D1_11_arnC,KL156-D1_12,KL156-D1_13,KL156-D1_14,KL156-D1_15,KL156-D1_16_gnd,KL156-D1_17_ugd	unknown (best match = OL102)	unknown	-	None	0.7388	OL102_01_rfbB,OL102_02_rfbA,OL102_03_rfbD,OL102_04_rfbC,OL102_05_wbbL,OL102_06_rhamnan,OL102_07_wzm,OL102_08_wzt	-	-	-	-	-	-	-	-	-	-	-	-	-
GUT_GENOME154115	Klebsiella pneumoniae	strong	391	17271	74212	4568394	no	total_size	ST34-3LV	0	0	1	0	-	0	-	0	-	0	-	0	-	0	-	-	unknown (best match = KL107)	?-	None	0.8879	KL107_03_wzi,KL107_04_wza,KL107_05_wzb,KL107_06_wzc,KL107_07_wbaP,KL107_08,KL107_09,KL107_10,KL107_11_gnd,KL107_12,KL107_13,KL107_14,KL107_15	unknown (best match = OL102)	unknown	-	None	0.7392	OL102_01_rfbB,OL102_02_rfbA,OL102_03_rfbD,OL102_04_rfbC,OL102_05_wbbL,OL102_06_rhamnan,OL102_07_wzm,OL102_08_wzt	-	-	-	-	-	-	-	-	-	-	-	-	-
GUT_GENOME155399	Klebsiella pneumoniae	strong	26	182407	420356	3919105	no	total_size	ST239-3LV	1	0	1	0	ybt unknown	0	-	0	-	0	-	0	-	0	-	wzi108	KL118	none	Very high	0.9995		unknown (best match = OL102)	unknown	-*	None	0.8802	OL102_05_wbbL,OL102_06_rhamnan,OL102_07_wzm,OL102_08_wzt	-	-	-	-	-	-	-	-	-	-	-	-	-
GUT_GENOME155445	Klebsiella pneumoniae	strong	72	126024	339232	4779511	no	total_size	ST504-1LV	0	0	0	0	-	0	-	0	-	0	-	0	-	0	-	-	unknown (best match = KL107)	?-	None	0.724	KL107_01_galF,KL107_02_cpsACP,KL107_03_wzi,KL107_04_wza,KL107_05_wzb,KL107_06_wzc,KL107_07_wbaP,KL107_08,KL107_09,KL107_10,KL107_11_gnd,KL107_12,KL107_13,KL107_14,KL107_15,KL107_16_ugd	O2v1	O2	none	Very high	0.9875		-	-	-	-	-	-	-	-	-	-	-	-	-
GUT_GENOME155496	Klebsiella pneumoniae	strong	19	488453	561077	3022065	no	total_size	ST23-3LV	0	0	1	0	-	0	-	0	-	0	-	0	-	0	-	wzi1	KL1	none	Very high	0.9999		O1/O2v2	unknown	?-	Good	0.9913	O1/O2v2_07_kfoC	-	-	-	-	-	-	-	-	-	-	-	-	-
GUT_GENOME155562	Klebsiella pneumoniae	strong	628	10016	46866	4473322	no	total_size	0	0	0	0	0	-	0	-	0	-	0	-	0	-	0	-	-	unknown (best match = KL107)	?-	None	0.7228	KL107_01_galF,KL107_02_cpsACP,KL107_03_wzi,KL107_04_wza,KL107_05_wzb,KL107_06_wzc,KL107_07_wbaP,KL107_08,KL107_09,KL107_10,KL107_11_gnd,KL107_12,KL107_13,KL107_14,KL107_15,KL107_16_ugd	unknown (best match = OL102)	unknown	-	None	0.738	OL102_01_rfbB,OL102_02_rfbA,OL102_03_rfbD,OL102_04_rfbC,OL102_05_wbbL,OL102_06_rhamnan,OL102_07_wzm,OL102_08_wzt	-	-	-	-	-	-	-	-	-	-	-	-	-
GUT_GENOME155793	Klebsiella pneumoniae	strong	155	50957	196232	4903465	no	total_size	ST822	1	0	0	0	ybt unknown	0	-	0	-	0	-	0	-	0	-	wzi2	unknown (best match = KL50)	-	None	0.948	KL50_04_wza,KL50_05_wbaZ,KL50_06_wbaP,KL50_07_wcuU,KL50_08_wcuH,KL50_09_wzx,KL50_10	unknown (best match = OL102)	unknown	-	None	0.7388	OL102_01_rfbB,OL102_02_rfbA,OL102_03_rfbD,OL102_04_rfbC,OL102_05_wbbL,OL102_06_rhamnan,OL102_07_wzm,OL102_08_wzt	-	-	-	-	-	-	-	-	-	-	-	-	-
GUT_GENOME156036	Klebsiella pneumoniae	strong	77	95737	323458	5023982	no	-	ST39-2LV	0	1	4	4	-	0	-	0	-	0	-	0	-	0	-	-	unknown (best match = KL107)	?-	None	0.8807	KL107_03_wzi,KL107_04_wza,KL107_05_wzb,KL107_06_wzc,KL107_07_wbaP,KL107_08,KL107_09,KL107_10,KL107_11_gnd,KL107_12,KL107_13,KL107_14,KL107_15,KL107_16_ugd	unknown (best match = OL102)	unknown	-	None	0.7392	OL102_01_rfbB,OL102_02_rfbA,OL102_03_rfbD,OL102_04_rfbC,OL102_05_wbbL,OL102_06_rhamnan,OL102_07_wzm,OL102_08_wzt	-	-	-	-	-	-	-	-	sul1	tet(A).v1	-	dfrA1.v1	-
GUT_GENOME156045	Klebsiella pneumoniae	strong	31	171442	428397	3920394	no	total_size	ST25-3LV	0	0	0	0	-	0	-	0	-	0	-	0	-	0	-	wzi72	KL2	none	Very high	0.9839		O2v2	O2	none	Very high	0.9897		-	-	-	-	-	-	-	-	-	-	-	-	-
GUT_GENOME156158	Klebsiella pneumoniae	strong	803	6999	64445	4280374	no	total_size,N50	ST375	3	0	1	0	-	0	-	0	iuc 1	20	-	0	-	0	-	-	unknown (best match = KL135)	?-+*	None	0.8231	KL135_01_galF,KL135_02_cpsACP,KL135_03_wzi,KL135_04_wza,KL135_05_wzb,KL135_06_wzc,KL135_07_wbaP,KL135_08_wcaA,KL135_09,KL135_10_wcuD,KL135_11,KL135_12_wcuT,KL135_13_wzy,KL135_14_wzx,KL135_15_gnd,KL135_16_manC,KL135_18_rmlB,KL135_19_rmlA,KL135_20_rmlD,KL135_21_rmlC,KL135_22_ugd	unknown (best match = OL102)	unknown	?-	None	0.7437	OL102_01_rfbB,OL102_02_rfbA,OL102_03_rfbD,OL102_04_rfbC,OL102_05_wbbL,OL102_06_rhamnan,OL102_07_wzm,OL102_08_wzt	-	-	-	-	-	-	-	-	-	-	-	-	-
GUT_GENOME156346	Klebsiella pneumoniae	strong	480	14861	67129	5076152	no	-	ST63-3LV	1	0	0	0	ybt unknown	0	-	0	-	0	-	0	-	0	-	-	unknown (best match = KL156-D1)	?-*	None	0.7055	KL156-D1_02_rmlB,KL156-D1_03_rmlD,KL156-D1_04_rmlA,KL156-D1_05_rmlC,KL156-D1_06_wzx,KL156-D1_07,KL156-D1_08_wfgD,KL156-D1_09_wzy,KL156-D1_10,KL156-D1_11_arnC,KL156-D1_12,KL156-D1_13,KL156-D1_14,KL156-D1_15,KL156-D1_16_gnd,KL156-D1_17_ugd	unknown (best match = OL102)	unknown	-	None	0.7392	OL102_01_rfbB,OL102_02_rfbA,OL102_03_rfbD,OL102_04_rfbC,OL102_05_wbbL,OL102_06_rhamnan,OL102_07_wzm,OL102_08_wzt	-	-	-	-	-	-	-	-	-	-	-	-	-
GUT_GENOME156367	Klebsiella pneumoniae	strong	260	31860	121999	4920131	no	total_size	ST2262-2LV	1	0	0	0	ybt 2; ICEKp1 (incomplete)	323-6LV	-	0	-	0	-	0	-	0	-	wzi64	unknown (best match = KL107)	?-*	None	0.8625	KL107_03_wzi,KL107_04_wza,KL107_05_wzb,KL107_06_wzc,KL107_07_wbaP,KL107_08,KL107_09,KL107_10,KL107_11_gnd,KL107_12,KL107_13,KL107_14,KL107_15,KL107_16_ugd	unknown (best match = OL102)	unknown	-	None	0.7403	OL102_01_rfbB,OL102_02_rfbA,OL102_03_rfbD,OL102_04_rfbC,OL102_05_wbbL,OL102_06_rhamnan,OL102_07_wzm,OL102_08_wzt	-	-	-	-	-	-	-	-	-	-	-	-	-
GUT_GENOME156657	Klebsiella pneumoniae	strong	246	34782	131658	4946463	no	total_size	ST2181	4	0	0	0	ybt 12; ICEKp10 (incomplete)	1-4LV	-	0	iuc unknown	0	-	0	-	0	-	wzi2	unknown (best match = KL135)	?-*	None	0.8468	KL135_03_wzi,KL135_04_wza,KL135_05_wzb,KL135_06_wzc,KL135_07_wbaP,KL135_08_wcaA,KL135_09,KL135_10_wcuD,KL135_11,KL135_12_wcuT,KL135_13_wzy,KL135_14_wzx,KL135_15_gnd,KL135_18_rmlB,KL135_19_rmlA,KL135_20_rmlD,KL135_21_rmlC,KL135_22_ugd	unknown (best match = O3/O3a)	unknown	-	None	0.9855	O3/O3a_03_wzm,O3/O3a_04_wzt,O3/O3a_05_wbdD,O3/O3a_06_wbdA,O3/O3a_07_wbdB,O3/O3a_08_wbdC	-	-	-	-	-	-	-	-	-	-	-	-	-
GUT_GENOME156843	Klebsiella pneumoniae	strong	21	310458	604379	3711406	no	total_size	ST23-2LV	0	0	1	0	-	0	-	0	-	0	-	0	-	0	-	wzi1	KL1	none	Very high	0.9999		O2v2	O2	?-	Good	0.9913	O1/O2v2_07_kfoC	-	-	-	-	-	-	-	-	-	-	-	-	-
GUT_GENOME156901	Klebsiella pneumoniae	strong	89	94706	286189	4997597	no	total_size	ST1764	0	0	0	0	-	0	-	0	-	0	-	0	-	0	-	-	unknown (best match = KL107)	?-	None	0.724	KL107_01_galF,KL107_02_cpsACP,KL107_03_wzi,KL107_04_wza,KL107_05_wzb,KL107_06_wzc,KL107_07_wbaP,KL107_08,KL107_09,KL107_10,KL107_11_gnd,KL107_12,KL107_13,KL107_14,KL107_15,KL107_16_ugd	unknown (best match = OL102)	unknown	-	None	0.7384	OL102_01_rfbB,OL102_02_rfbA,OL102_03_rfbD,OL102_04_rfbC,OL102_05_wbbL,OL102_06_rhamnan,OL102_07_wzm,OL102_08_wzt	-	-	-	-	-	-	-	-	-	-	-	-	-
GUT_GENOME156937	Klebsiella pneumoniae	strong	164	48400	125553	5019721	no	-	ST111-2LV	1	0	0	0	ybt unknown	0	-	0	-	0	-	0	-	0	-	-	unknown (best match = KL40)	?-*	None	0.8747	KL40_01_galF,KL40_02_cpsACP,KL40_06,KL40_07,KL40_08,KL40_09_wza,KL40_10_wzb,KL40_11_wzc,KL40_12_wbaP,KL40_13_wzy,KL40_14_wcuD,KL40_15_wcpR,KL40_16_wzx,KL40_17_wcpS,KL40_18_wbaZ,KL40_19,KL40_20_wcuE,KL40_24_rmlB,KL40_25_rmlA,KL40_26_rmlD,KL40_27_rmlC,KL40_28_ugd	O2v2	O2	none	Very high	0.992		-	-	-	-	-	-	-	-	-	-	-	-	-
GUT_GENOME156963	Klebsiella pneumoniae	strong	25	327136	584920	4955569	no	total_size	ST23-1LV	3	0	0	0	-	0	-	0	iuc 1	1	-	0	-	0	rmpA2_6*-47%	-	unknown (best match = KL107)	?-	None	0.7226	KL107_01_galF,KL107_02_cpsACP,KL107_03_wzi,KL107_04_wza,KL107_05_wzb,KL107_06_wzc,KL107_07_wbaP,KL107_08,KL107_09,KL107_10,KL107_11_gnd,KL107_12,KL107_13,KL107_14,KL107_15,KL107_16_ugd	unknown (best match = OL102)	unknown	-	None	0.7395	OL102_01_rfbB,OL102_02_rfbA,OL102_03_rfbD,OL102_04_rfbC,OL102_05_wbbL,OL102_06_rhamnan,OL102_07_wzm,OL102_08_wzt	-	-	-	-	-	-	-	-	-	-	-	-	-
GUT_GENOME157003	Klebsiella pneumoniae	strong	630	10877	69083	4839664	no	total_size	ST23-3LV	4	0	1	0	ybt unknown	0	-	0	iuc 1 (incomplete)	1-2LV	-	0	-	0	-	-	unknown (best match = KL107)	?-	None	0.7226	KL107_01_galF,KL107_02_cpsACP,KL107_03_wzi,KL107_04_wza,KL107_05_wzb,KL107_06_wzc,KL107_07_wbaP,KL107_08,KL107_09,KL107_10,KL107_11_gnd,KL107_12,KL107_13,KL107_14,KL107_15,KL107_16_ugd	unknown (best match = OL102)	unknown	-	None	0.7395	OL102_01_rfbB,OL102_02_rfbA,OL102_03_rfbD,OL102_04_rfbC,OL102_05_wbbL,OL102_06_rhamnan,OL102_07_wzm,OL102_08_wzt	-	-	-	-	-	-	-	-	-	-	-	-	-
GUT_GENOME157058	Klebsiella pneumoniae	strong	62	153935	361158	5106996	no	-	ST412	0	0	0	0	-	0	-	0	-	0	-	0	-	0	-	wzi206	unknown (best match = KL50)	?-+*	None	0.9505	KL50_05_wbaZ,KL50_06_wbaP,KL50_07_wcuU,KL50_08_wcuH,KL50_09_wzx	O3b	O3b	none	Very high	0.9933		-	-	-	-	-	-	-	-	-	-	-	-	-
GUT_GENOME157068	Klebsiella pneumoniae	strong	708	8645	47567	4443361	no	total_size,N50	ST37-2LV	1	0	0	0	ybt unknown	0	-	0	-	0	-	0	-	0	-	-	unknown (best match = KL166)	?-*	None	0.7676	KL166_01_galF,KL166_02_cpsACP,KL166_03_wzi,KL166_04_wza,KL166_05_wzb,KL166_06_wzc,KL166_07,KL166_08_wzx,KL166_09_wzy,KL166_10_wcuP,KL166_11_wcuF,KL166_12_wcmY,KL166_13_wcuC,KL166_14_wcaJ,KL166_15_gnd,KL166_18_rmlB,KL166_19_rmlA,KL166_20_rmlD,KL166_21_rmlC,KL166_22_ugd	unknown (best match = O3/O3a)	unknown	?-	None	0.984	O3/O3a_03_wzm,O3/O3a_04_wzt,O3/O3a_05_wbdD,O3/O3a_06_wbdA,O3/O3a_07_wbdB,O3/O3a_08_wbdC	-	-	-	-	-	-	-	-	-	-	-	-	-
GUT_GENOME157114	Klebsiella pneumoniae	strong	263	37180	161562	4834715	no	total_size	ST700-3LV	1	0	0	0	ybt 2; ICEKp1 (incomplete)	323-2LV	-	0	-	0	-	0	-	0	-	wzi128	KL1	?-+*	Good	0.9705	KL1_03_wzi	O2v2	O2	none	Very high	0.9904		-	-	-	-	-	-	-	-	-	-	-	-	-
GUT_GENOME164456	Klebsiella pneumoniae	strong	203	43181	178019	5164968	no	-	ST294-1LV	0	0	2	2	-	0	-	0	-	0	-	0	-	0	-	wzi274	KL30	-	Good	0.9936	KL30_18_manC,KL30_19_manB,KL30_20_ugd	O1v1	O1	-	Good	0.9989	O1/O2v1_01_wzm,O1/O2v1_02_wzt	-	-	-	-	-	mphB.v2*	-	-	-	-	-	-	AmpC1*
GUT_GENOME164483	Klebsiella pneumoniae	strong	226	42670	196121	5047933	no	-	ST294-3LV	0	0	1	1	-	0	-	0	-	0	-	0	-	0	-	wzi274	KL30	none	Very high	0.9914		O2v1	O2	?	Good	0.999		-	-	-	-	-	mphB.v2*	-	-	-	-	-	-	-
GUT_GENOME164719	Klebsiella pneumoniae	weak	32	255839	512897	2808651	no	total_size	ST11-3LV	0	0	1	0	-	0	-	0	-	0	-	0	-	0	-	-	unknown (best match = KL156-D1)	-	None	0.6625	KL156-D1_01_galF,KL156-D1_02_rmlB,KL156-D1_03_rmlD,KL156-D1_04_rmlA,KL156-D1_05_rmlC,KL156-D1_06_wzx,KL156-D1_07,KL156-D1_08_wfgD,KL156-D1_09_wzy,KL156-D1_10,KL156-D1_11_arnC,KL156-D1_12,KL156-D1_13,KL156-D1_14,KL156-D1_15,KL156-D1_16_gnd,KL156-D1_17_ugd	unknown (best match = OL102)	unknown	-	None	0.7388	OL102_01_rfbB,OL102_02_rfbA,OL102_03_rfbD,OL102_04_rfbC,OL102_05_wbbL,OL102_06_rhamnan,OL102_07_wzm,OL102_08_wzt	-	-	-	-	-	-	-	-	-	-	-	-	-
GUT_GENOME164836	Klebsiella pneumoniae	weak	47	172458	507723	2792996	no	total_size	ST11-3LV	0	0	1	0	-	0	-	0	-	0	-	0	-	0	-	-	unknown (best match = KL156-D1)	-	None	0.6625	KL156-D1_01_galF,KL156-D1_02_rmlB,KL156-D1_03_rmlD,KL156-D1_04_rmlA,KL156-D1_05_rmlC,KL156-D1_06_wzx,KL156-D1_07,KL156-D1_08_wfgD,KL156-D1_09_wzy,KL156-D1_10,KL156-D1_11_arnC,KL156-D1_12,KL156-D1_13,KL156-D1_14,KL156-D1_15,KL156-D1_16_gnd,KL156-D1_17_ugd	unknown (best match = OL102)	unknown	-	None	0.7388	OL102_01_rfbB,OL102_02_rfbA,OL102_03_rfbD,OL102_04_rfbC,OL102_05_wbbL,OL102_06_rhamnan,OL102_07_wzm,OL102_08_wzt	-	-	-	-	-	-	-	-	-	-	-	-	-
GUT_GENOME165707	Klebsiella pneumoniae	strong	210	43181	196713	5224368	no	-	ST294-1LV	0	0	1	1	-	0	-	0	-	0	-	0	-	0	-	wzi274	KL30	none	Very high	0.9914		unknown (best match = O2v1)	unknown	?-	None	0.9989	O1/O2v1_03_wbbM	-	-	-	-	-	mphB.v2*	-	-	-	-	-	-	-
GUT_GENOME166337	Klebsiella pneumoniae	weak	42	243186	520106	2944997	no	total_size	ST22-2LV	0	0	1	0	-	0	-	0	-	0	-	0	-	0	-	wzi9	KL9	none	Very high	0.9999		O2v2	O2	none	Very high	0.9845		-	-	-	-	-	-	-	-	-	-	-	-	-
GUT_GENOME167737	Klebsiella africana	strong	498	13426	56126	4870242	no	total_size	0	0	0	0	0	-	0	-	0	-	0	-	0	-	0	-	-	unknown (best match = KL156-D1)	?-	None	0.6789	KL156-D1_01_galF,KL156-D1_02_rmlB,KL156-D1_03_rmlD,KL156-D1_04_rmlA,KL156-D1_05_rmlC,KL156-D1_06_wzx,KL156-D1_07,KL156-D1_08_wfgD,KL156-D1_09_wzy,KL156-D1_10,KL156-D1_11_arnC,KL156-D1_12,KL156-D1_13,KL156-D1_14,KL156-D1_15,KL156-D1_16_gnd,KL156-D1_17_ugd	unknown (best match = O2v1)	unknown	-*	None	0.9635	O1/O2v1_01_wzm,O1/O2v1_02_wzt,O1/O2v1_03_wbbM,O1/O2v1_04_glf,O1/O2v1_05_wbbN	-	-	-	-	-	-	-	-	-	-	-	-	-
GUT_GENOME168061	Klebsiella africana	strong	525	12003	47394	4860983	no	total_size	ST2831-2LV	0	0	0	0	-	0	-	0	-	0	-	0	-	0	-	-	unknown (best match = KL107)	?-	None	0.8724	KL107_03_wzi,KL107_04_wza,KL107_05_wzb,KL107_06_wzc,KL107_07_wbaP,KL107_08,KL107_09,KL107_10,KL107_11_gnd,KL107_12,KL107_14,KL107_15,KL107_16_ugd	unknown (best match = OL102)	unknown	-*	None	0.8856	OL102_03_rfbD,OL102_04_rfbC,OL102_05_wbbL,OL102_06_rhamnan,OL102_07_wzm,OL102_08_wzt	-	-	-	-	-	-	-	-	-	-	-	-	-
GUT_GENOME168063	Klebsiella pneumoniae	strong	44	204178	435192	5135493	no	-	ST22	0	0	0	0	-	0	-	0	-	0	-	0	-	0	-	wzi9	KL9	none	Very high	0.9999		O2v2	O2	none	Very high	0.9845		-	-	-	-	-	-	-	-	-	-	-	-	-
GUT_GENOME168194	Klebsiella africana	strong	603	10723	59773	4853110	no	total_size	ST2831-2LV	0	0	1	0	-	0	-	0	-	0	-	0	-	0	-	-	unknown (best match = KL107)	?-	None	0.9516	KL107_02_cpsACP,KL107_03_wzi,KL107_04_wza,KL107_05_wzb,KL107_06_wzc,KL107_07_wbaP,KL107_08,KL107_09,KL107_10,KL107_11_gnd	unknown (best match = O2v1)	unknown	?-*	None	0.9625	O1/O2v1_03_wbbM,O1/O2v1_04_glf,O1/O2v1_05_wbbN	-	-	-	-	-	-	-	-	-	-	-	-	-
GUT_GENOME168336	Klebsiella africana	strong	505	13658	95233	4847264	no	total_size	ST2831-3LV	0	0	0	0	-	0	-	0	-	0	-	0	-	0	-	-	unknown (best match = KL107)	?-	None	0.8885	KL107_03_wzi,KL107_04_wza,KL107_05_wzb,KL107_06_wzc,KL107_07_wbaP,KL107_08,KL107_09,KL107_10,KL107_11_gnd,KL107_12	unknown (best match = OL102)	unknown	?-*	None	0.8165	OL102_01_rfbB,OL102_05_wbbL,OL102_06_rhamnan,OL102_07_wzm,OL102_08_wzt	-	-	-	-	-	-	-	-	-	-	-	-	-
GUT_GENOME168439	Klebsiella africana	strong	535	12847	66108	4984900	no	total_size	ST2831-3LV	0	0	0	0	-	0	-	0	-	0	-	0	-	0	-	-	unknown (best match = KL107)	?-	None	0.9287	KL107_04_wza,KL107_05_wzb,KL107_06_wzc,KL107_07_wbaP,KL107_08,KL107_09,KL107_10	unknown (best match = O2v1)	unknown	-*	None	0.9694	O1/O2v1_01_wzm,O1/O2v1_02_wzt,O1/O2v1_03_wbbM,O1/O2v1_04_glf	-	-	-	-	-	-	-	-	-	-	-	-	-
GUT_GENOME168472	Klebsiella africana	strong	539	12109	51827	4902071	no	total_size	ST2831-2LV	0	0	0	0	-	0	-	0	-	0	-	0	-	0	-	-	unknown (best match = KL107)	?-	None	0.9201	KL107_04_wza,KL107_05_wzb,KL107_06_wzc,KL107_07_wbaP,KL107_08,KL107_09,KL107_10,KL107_11_gnd	unknown (best match = OL102)	unknown	-*	None	0.8659	OL102_05_wbbL,OL102_06_rhamnan,OL102_07_wzm,OL102_08_wzt	-	-	-	-	-	-	-	-	-	-	-	-	-
GUT_GENOME168552	Klebsiella africana	strong	515	13185	48052	4850576	no	total_size	ST2831-3LV	0	0	2	1	-	0	-	0	-	0	-	0	-	0	-	-	unknown (best match = KL156-D1)	?-	None	0.6712	KL156-D1_01_galF,KL156-D1_02_rmlB,KL156-D1_03_rmlD,KL156-D1_04_rmlA,KL156-D1_05_rmlC,KL156-D1_06_wzx,KL156-D1_07,KL156-D1_08_wfgD,KL156-D1_09_wzy,KL156-D1_10,KL156-D1_11_arnC,KL156-D1_12,KL156-D1_13,KL156-D1_14,KL156-D1_15,KL156-D1_16_gnd,KL156-D1_17_ugd	unknown (best match = OL102)	unknown	-	None	0.7379	OL102_01_rfbB,OL102_02_rfbA,OL102_03_rfbD,OL102_04_rfbC,OL102_05_wbbL,OL102_06_rhamnan,OL102_07_wzm,OL102_08_wzt	-	-	-	-	-	-	-	-	-	-	-	-	CMY-2.v2
GUT_GENOME168604	Klebsiella africana	strong	506	13442	83911	4891994	no	total_size	ST2831-2LV	0	0	1	0	-	0	-	0	-	0	-	0	-	0	-	-	unknown (best match = KL107)	?-+	None	0.875	KL107_05_wzb,KL107_06_wzc,KL107_07_wbaP,KL107_08,KL107_09,KL107_10,KL107_16_ugd	unknown (best match = OL102)	unknown	-*	None	0.8659	OL102_05_wbbL,OL102_06_rhamnan,OL102_07_wzm,OL102_08_wzt	-	-	-	-	-	-	-	-	-	-	-	-	-
GUT_GENOME168661	Klebsiella africana	strong	546	12215	53162	4783266	no	total_size	ST2831-3LV	0	0	0	0	-	0	-	0	-	0	-	0	-	0	-	-	unknown (best match = KL107)	?-	None	0.8379	KL107_03_wzi,KL107_04_wza,KL107_05_wzb,KL107_06_wzc,KL107_07_wbaP,KL107_08,KL107_09,KL107_10,KL107_11_gnd,KL107_12,KL107_13,KL107_14,KL107_15,KL107_16_ugd	unknown (best match = OL102)	unknown	-	None	0.7379	OL102_01_rfbB,OL102_02_rfbA,OL102_03_rfbD,OL102_04_rfbC,OL102_05_wbbL,OL102_06_rhamnan,OL102_07_wzm,OL102_08_wzt	-	-	-	-	-	-	-	-	-	-	-	-	-
GUT_GENOME168670	Klebsiella africana	strong	515	12934	60482	4961546	no	total_size	0	0	0	0	0	-	0	-	0	-	0	-	0	-	0	-	-	unknown (best match = KL107)	?-	None	0.8836	KL107_01_galF,KL107_03_wzi,KL107_04_wza,KL107_05_wzb,KL107_06_wzc,KL107_07_wbaP,KL107_08,KL107_09,KL107_10,KL107_11_gnd,KL107_12	unknown (best match = OL102)	unknown	-*	None	0.8659	OL102_05_wbbL,OL102_06_rhamnan,OL102_07_wzm,OL102_08_wzt	-	-	-	-	-	-	-	-	-	-	-	-	-
GUT_GENOME168749	Klebsiella africana	strong	498	14071	57266	4925295	no	total_size	ST2831-2LV	0	0	0	0	-	0	-	0	-	0	-	0	-	0	-	-	unknown (best match = KL107)	?-	None	0.8765	KL107_05_wzb,KL107_06_wzc,KL107_07_wbaP,KL107_08,KL107_09,KL107_10,KL107_11_gnd,KL107_12,KL107_13	unknown (best match = OL102)	unknown	?-*	None	0.8072	OL102_01_rfbB,OL102_02_rfbA,OL102_05_wbbL,OL102_06_rhamnan,OL102_07_wzm,OL102_08_wzt	-	-	-	-	-	-	-	-	-	-	-	-	-
GUT_GENOME168757	Klebsiella pneumoniae	strong	26	255502	513006	3375775	no	total_size	ST22-2LV	0	0	1	0	-	0	-	0	-	0	-	0	-	0	-	wzi9	KL9	none	Very high	0.9999		O2v2	O2	none	Very high	0.9845		-	-	-	-	-	-	-	-	-	-	-	-	-
GUT_GENOME168769	Klebsiella pneumoniae	strong	28	255838	606313	3988515	no	total_size	ST22-2LV	0	0	0	0	-	0	-	0	-	0	-	0	-	0	-	wzi9	KL9	none	Very high	0.9999		O2v2	O2	none	Very high	0.9845		-	-	-	-	-	-	-	-	-	-	-	-	-
GUT_GENOME168820	Klebsiella pneumoniae	weak	22	255670	513122	2906494	no	total_size	ST20-3LV	0	0	1	0	-	0	-	0	-	0	-	0	-	0	-	-	unknown (best match = KL156-D1)	-	None	0.6625	KL156-D1_01_galF,KL156-D1_02_rmlB,KL156-D1_03_rmlD,KL156-D1_04_rmlA,KL156-D1_05_rmlC,KL156-D1_06_wzx,KL156-D1_07,KL156-D1_08_wfgD,KL156-D1_09_wzy,KL156-D1_10,KL156-D1_11_arnC,KL156-D1_12,KL156-D1_13,KL156-D1_14,KL156-D1_15,KL156-D1_16_gnd,KL156-D1_17_ugd	unknown (best match = OL102)	unknown	-	None	0.7388	OL102_01_rfbB,OL102_02_rfbA,OL102_03_rfbD,OL102_04_rfbC,OL102_05_wbbL,OL102_06_rhamnan,OL102_07_wzm,OL102_08_wzt	-	-	-	-	-	-	-	-	-	-	-	-	-
GUT_GENOME168850	Klebsiella africana	strong	532	12827	68869	4936165	no	total_size	ST2831-2LV	0	0	0	0	-	0	-	0	-	0	-	0	-	0	-	-	unknown (best match = KL107)	?-	None	0.929	KL107_04_wza,KL107_05_wzb,KL107_06_wzc,KL107_07_wbaP,KL107_08,KL107_09,KL107_10	unknown (best match = OL102)	unknown	-*	None	0.8659	OL102_05_wbbL,OL102_06_rhamnan,OL102_07_wzm,OL102_08_wzt	-	-	-	-	-	-	-	-	-	-	-	-	-
GUT_GENOME168922	Klebsiella africana	strong	544	12129	43727	4902611	no	total_size	ST2831-3LV	0	0	0	0	-	0	-	0	-	0	-	0	-	0	-	-	unknown (best match = KL107)	?-+	None	0.8888	KL107_03_wzi,KL107_04_wza,KL107_05_wzb,KL107_06_wzc,KL107_07_wbaP,KL107_08,KL107_09,KL107_10,KL107_11_gnd,KL107_12,KL107_16_ugd	unknown (best match = OL102)	unknown	?-*	None	0.8224	OL102_01_rfbB,OL102_05_wbbL,OL102_06_rhamnan,OL102_07_wzm,OL102_08_wzt	-	-	-	-	-	-	-	-	-	-	-	-	-
GUT_GENOME168943	Klebsiella pneumoniae	weak	27	171243	379468	2673810	no	total_size	ST22-2LV	0	0	1	0	-	0	-	0	-	0	-	0	-	0	-	-	unknown (best match = KL156-D1)	-	None	0.6625	KL156-D1_01_galF,KL156-D1_02_rmlB,KL156-D1_03_rmlD,KL156-D1_04_rmlA,KL156-D1_05_rmlC,KL156-D1_06_wzx,KL156-D1_07,KL156-D1_08_wfgD,KL156-D1_09_wzy,KL156-D1_10,KL156-D1_11_arnC,KL156-D1_12,KL156-D1_13,KL156-D1_14,KL156-D1_15,KL156-D1_16_gnd,KL156-D1_17_ugd	unknown (best match = OL102)	unknown	-	None	0.7388	OL102_01_rfbB,OL102_02_rfbA,OL102_03_rfbD,OL102_04_rfbC,OL102_05_wbbL,OL102_06_rhamnan,OL102_07_wzm,OL102_08_wzt	-	-	-	-	-	-	-	-	-	-	-	-	-
GUT_GENOME168956	Klebsiella pneumoniae	weak	27	255838	513355	2995144	no	total_size	ST22-2LV	0	0	1	0	-	0	-	0	-	0	-	0	-	0	-	-	unknown (best match = KL156-D1)	-	None	0.6625	KL156-D1_01_galF,KL156-D1_02_rmlB,KL156-D1_03_rmlD,KL156-D1_04_rmlA,KL156-D1_05_rmlC,KL156-D1_06_wzx,KL156-D1_07,KL156-D1_08_wfgD,KL156-D1_09_wzy,KL156-D1_10,KL156-D1_11_arnC,KL156-D1_12,KL156-D1_13,KL156-D1_14,KL156-D1_15,KL156-D1_16_gnd,KL156-D1_17_ugd	unknown (best match = OL102)	unknown	-	None	0.7388	OL102_01_rfbB,OL102_02_rfbA,OL102_03_rfbD,OL102_04_rfbC,OL102_05_wbbL,OL102_06_rhamnan,OL102_07_wzm,OL102_08_wzt	-	-	-	-	-	-	-	-	-	-	-	-	-
GUT_GENOME169055	Klebsiella pneumoniae	weak	23	249702	431878	2961445	no	total_size	ST20-3LV	0	0	1	0	-	0	-	0	-	0	-	0	-	0	-	wzi9	KL9	none	Very high	0.9999		O2v2	O2	none	Very high	0.9845		-	-	-	-	-	-	-	-	-	-	-	-	-
GUT_GENOME169283	Klebsiella pneumoniae	weak	22	177270	293424	2626096	no	total_size	ST20-3LV	0	0	1	0	-	0	-	0	-	0	-	0	-	0	-	-	unknown (best match = KL156-D1)	-	None	0.6625	KL156-D1_01_galF,KL156-D1_02_rmlB,KL156-D1_03_rmlD,KL156-D1_04_rmlA,KL156-D1_05_rmlC,KL156-D1_06_wzx,KL156-D1_07,KL156-D1_08_wfgD,KL156-D1_09_wzy,KL156-D1_10,KL156-D1_11_arnC,KL156-D1_12,KL156-D1_13,KL156-D1_14,KL156-D1_15,KL156-D1_16_gnd,KL156-D1_17_ugd	unknown (best match = OL102)	unknown	-	None	0.7388	OL102_01_rfbB,OL102_02_rfbA,OL102_03_rfbD,OL102_04_rfbC,OL102_05_wbbL,OL102_06_rhamnan,OL102_07_wzm,OL102_08_wzt	-	-	-	-	-	-	-	-	-	-	-	-	-
GUT_GENOME169320	Klebsiella pneumoniae	strong	26	256266	478648	3397919	no	total_size	ST20-3LV	0	0	1	0	-	0	-	0	-	0	-	0	-	0	-	wzi9	KL9	none	Very high	0.9999		O2v2	O2	none	Very high	0.9845		-	-	-	-	-	-	-	-	-	-	-	-	-
GUT_GENOME169437	Klebsiella africana	strong	553	12422	80241	4897351	no	total_size	ST2831-3LV	0	0	0	0	-	0	-	0	-	0	-	0	-	0	-	-	unknown (best match = KL107)	?-	None	0.9501	KL107_01_galF,KL107_02_cpsACP,KL107_03_wzi,KL107_04_wza,KL107_05_wzb,KL107_06_wzc,KL107_07_wbaP,KL107_08,KL107_09,KL107_10	unknown (best match = OL102)	unknown	-*	None	0.8659	OL102_05_wbbL,OL102_06_rhamnan,OL102_07_wzm,OL102_08_wzt	-	-	-	-	-	-	-	-	-	-	-	-	-
GUT_GENOME169461	Klebsiella pneumoniae	strong	38	248319	429530	4923836	no	total_size	ST22	0	0	0	0	-	0	-	0	-	0	-	0	-	0	-	wzi9	KL9	none	Very high	0.9999		O2v2	O2	none	Very high	0.9845		-	-	-	-	-	-	-	-	-	-	-	-	-
GUT_GENOME169527	Klebsiella africana	strong	519	14238	76106	4928201	no	total_size	ST2831-2LV	0	0	1	1	-	0	-	0	-	0	-	0	-	0	-	-	unknown (best match = KL107)	?-+	None	0.9279	KL107_01_galF,KL107_04_wza,KL107_05_wzb,KL107_06_wzc,KL107_07_wbaP,KL107_08,KL107_09,KL107_10,KL107_11_gnd	unknown (best match = OL102)	unknown	-*	None	0.8659	OL102_05_wbbL,OL102_06_rhamnan,OL102_07_wzm,OL102_08_wzt	-	-	-	-	-	-	-	-	-	-	-	-	CMY-2.v2
GUT_GENOME169708	Klebsiella africana	strong	515	13257	71108	4964222	no	total_size	ST3291-3LV	0	0	0	0	-	0	-	0	-	0	-	0	-	0	-	-	unknown (best match = KL107)	?-+	None	0.8445	KL107_05_wzb,KL107_06_wzc,KL107_07_wbaP,KL107_08,KL107_09,KL107_10,KL107_11_gnd,KL107_12,KL107_13,KL107_14	unknown (best match = OL102)	unknown	?-*	None	0.7671	OL102_01_rfbB,OL102_02_rfbA,OL102_03_rfbD,OL102_05_wbbL,OL102_06_rhamnan,OL102_07_wzm,OL102_08_wzt	-	-	-	-	-	-	-	-	-	-	-	-	-
GUT_GENOME171452	Klebsiella pneumoniae	strong	170	49373	166286	4671392	no	total_size	0	0	0	0	0	-	0	-	0	-	0	-	0	-	0	-	wzi100	unknown (best match = KL50)	?-	None	0.9711	KL50_04_wza,KL50_05_wbaZ,KL50_06_wbaP,KL50_07_wcuU,KL50_08_wcuH,KL50_09_wzx	OL104	OL104	-*	Good	0.8523	OL104_01_manC,OL104_02_manB	-	-	-	-	-	-	-	-	-	-	-	-	-
GUT_GENOME171471	Klebsiella pneumoniae	strong	47	135961	316251	4558839	no	total_size	ST537-2LV	0	0	0	0	-	0	-	0	-	0	-	0	-	0	-	wzi25	KL25	-	High	0.9984	KL25_09_wfeD	O2v2	O2	none	Very high	0.9938		-	-	-	-	-	-	-	-	-	-	-	-	-
GUT_GENOME171473	Klebsiella pneumoniae	strong	66	131090	316727	4946275	no	total_size	ST941-1LV	0	0	0	0	-	0	-	0	-	0	-	0	-	0	-	wzi25	KL25	-	High	0.9984	KL25_09_wfeD	O2v2	O2	none	Very high	0.9938		-	-	-	-	-	-	-	-	-	-	-	-	-
GUT_GENOME171480	Klebsiella pneumoniae	strong	71	101071	315739	4622168	no	total_size	ST941-2LV	0	0	0	0	-	0	-	0	-	0	-	0	-	0	-	wzi25	unknown (best match = KL107)	?-+*	None	0.8354	KL107_05_wzb,KL107_06_wzc,KL107_07_wbaP,KL107_08,KL107_09,KL107_10,KL107_11_gnd,KL107_12,KL107_13,KL107_14,KL107_15,KL107_16_ugd	unknown (best match = OL102)	unknown	-	None	0.7384	OL102_01_rfbB,OL102_02_rfbA,OL102_03_rfbD,OL102_04_rfbC,OL102_05_wbbL,OL102_06_rhamnan,OL102_07_wzm,OL102_08_wzt	-	-	-	-	-	-	-	-	-	-	-	-	-
GUT_GENOME171491	Klebsiella pneumoniae	strong	95	90624	209142	4872636	no	total_size	ST941-1LV	0	0	0	0	-	0	-	0	-	0	-	0	-	0	-	wzi25	KL25	-	High	0.9984	KL25_09_wfeD	O2v2	O2	none	Very high	0.9938		-	-	-	-	-	-	-	-	-	-	-	-	-
GUT_GENOME171496	Klebsiella pneumoniae	weak	64	82958	208864	2693574	no	total_size	0	0	0	1	0	-	0	-	0	-	0	-	0	-	0	-	-	unknown (best match = KL156-D1)	-	None	0.6613	KL156-D1_01_galF,KL156-D1_02_rmlB,KL156-D1_03_rmlD,KL156-D1_04_rmlA,KL156-D1_05_rmlC,KL156-D1_06_wzx,KL156-D1_07,KL156-D1_08_wfgD,KL156-D1_09_wzy,KL156-D1_10,KL156-D1_11_arnC,KL156-D1_12,KL156-D1_13,KL156-D1_14,KL156-D1_15,KL156-D1_16_gnd,KL156-D1_17_ugd	unknown (best match = OL102)	unknown	-	None	0.7388	OL102_01_rfbB,OL102_02_rfbA,OL102_03_rfbD,OL102_04_rfbC,OL102_05_wbbL,OL102_06_rhamnan,OL102_07_wzm,OL102_08_wzt	-	-	-	-	-	-	-	-	-	-	-	-	-
GUT_GENOME171499	Klebsiella pneumoniae	strong	145	42047	173744	3618041	no	total_size	ST23-3LV	0	0	0	0	-	0	-	0	-	0	-	0	-	0	-	-	unknown (best match = KL107)	-	None	0.7309	KL107_01_galF,KL107_02_cpsACP,KL107_03_wzi,KL107_04_wza,KL107_05_wzb,KL107_06_wzc,KL107_07_wbaP,KL107_08,KL107_09,KL107_10,KL107_11_gnd,KL107_12,KL107_13,KL107_14,KL107_15,KL107_16_ugd	unknown (best match = OL102)	unknown	-	None	0.738	OL102_01_rfbB,OL102_02_rfbA,OL102_03_rfbD,OL102_04_rfbC,OL102_05_wbbL,OL102_06_rhamnan,OL102_07_wzm,OL102_08_wzt	-	-	-	-	-	-	-	-	-	-	-	-	-
GUT_GENOME171500	Klebsiella pneumoniae	strong	207	36592	105835	4714402	no	total_size	ST1380-2LV	0	0	0	0	-	0	-	0	-	0	-	0	-	0	-	-	unknown (best match = KL107)	?-	None	0.7234	KL107_01_galF,KL107_02_cpsACP,KL107_03_wzi,KL107_04_wza,KL107_05_wzb,KL107_06_wzc,KL107_07_wbaP,KL107_08,KL107_09,KL107_10,KL107_11_gnd,KL107_12,KL107_13,KL107_14,KL107_15,KL107_16_ugd	unknown (best match = OL102)	unknown	-	None	0.738	OL102_01_rfbB,OL102_02_rfbA,OL102_03_rfbD,OL102_04_rfbC,OL102_05_wbbL,OL102_06_rhamnan,OL102_07_wzm,OL102_08_wzt	-	-	-	-	-	-	-	-	-	-	-	-	-
GUT_GENOME171576	Klebsiella pneumoniae	strong	353	19442	68190	4484789	no	total_size	ST3691-2LV	0	0	0	0	-	0	-	0	-	0	-	0	-	0	-	-	unknown (best match = KL50)	?-	None	0.9938	KL50_02_cpsACP,KL50_03_wzi,KL50_04_wza,KL50_05_wbaZ,KL50_06_wbaP,KL50_07_wcuU,KL50_08_wcuH,KL50_09_wzx	OL104	OL104	-*	Good	0.8532	OL104_01_manC,OL104_02_manB	-	-	-	-	-	-	-	-	-	-	-	-	-
GUT_GENOME171586	Klebsiella pneumoniae	strong	33	294240	901611	5015163	no	-	ST969-2LV	0	0	0	0	-	0	-	0	-	0	-	0	-	0	-	wzi19	KL19	*	High	0.9498		O2v2	O2	none	Very high	0.9843		-	-	-	-	-	-	-	-	-	-	-	-	-
GUT_GENOME171601	Klebsiella pneumoniae	strong	29	333927	680614	4959332	no	total_size	ST1799-1LV	0	0	0	0	-	0	-	0	-	0	-	0	-	0	-	-	unknown (best match = KL107)	?-+*	None	0.8257	KL107_05_wzb,KL107_06_wzc,KL107_07_wbaP,KL107_08,KL107_09,KL107_10,KL107_11_gnd,KL107_12,KL107_13,KL107_14,KL107_15,KL107_16_ugd	unknown (best match = OL102)	unknown	-	None	0.7388	OL102_01_rfbB,OL102_02_rfbA,OL102_03_rfbD,OL102_04_rfbC,OL102_05_wbbL,OL102_06_rhamnan,OL102_07_wzm,OL102_08_wzt	-	-	-	-	-	-	-	-	-	-	-	-	-
GUT_GENOME171623	Klebsiella pneumoniae	strong	47	150672	583941	4767940	no	total_size	ST1799-2LV	0	0	0	0	-	0	-	0	-	0	-	0	-	0	-	-	KL16	none	Very high	0.9943		O2v1	O2	none	Very high	0.981		-	-	-	-	-	-	-	-	-	-	-	-	-
GUT_GENOME171626	Klebsiella pneumoniae	strong	106	78469	355830	4708380	no	total_size	ST1551-3LV	0	0	0	0	-	0	-	0	-	0	-	0	-	0	-	-	unknown (best match = KL107)	?-	None	0.7226	KL107_01_galF,KL107_02_cpsACP,KL107_03_wzi,KL107_04_wza,KL107_05_wzb,KL107_06_wzc,KL107_07_wbaP,KL107_08,KL107_09,KL107_10,KL107_11_gnd,KL107_12,KL107_13,KL107_14,KL107_15,KL107_16_ugd	unknown (best match = OL102)	unknown	-	None	0.7388	OL102_01_rfbB,OL102_02_rfbA,OL102_03_rfbD,OL102_04_rfbC,OL102_05_wbbL,OL102_06_rhamnan,OL102_07_wzm,OL102_08_wzt	-	-	-	-	-	-	-	-	-	-	-	-	-
GUT_GENOME171668	Klebsiella pneumoniae	strong	110	70827	294351	4762946	no	total_size	ST37-2LV	0	0	0	0	-	0	-	0	-	0	-	0	-	0	-	-	unknown (best match = KL156-D1)	-	None	0.656	KL156-D1_01_galF,KL156-D1_02_rmlB,KL156-D1_03_rmlD,KL156-D1_04_rmlA,KL156-D1_05_rmlC,KL156-D1_06_wzx,KL156-D1_07,KL156-D1_08_wfgD,KL156-D1_09_wzy,KL156-D1_10,KL156-D1_11_arnC,KL156-D1_12,KL156-D1_13,KL156-D1_14,KL156-D1_15,KL156-D1_16_gnd,KL156-D1_17_ugd	unknown (best match = OL102)	unknown	-	None	0.738	OL102_01_rfbB,OL102_02_rfbA,OL102_03_rfbD,OL102_04_rfbC,OL102_05_wbbL,OL102_06_rhamnan,OL102_07_wzm,OL102_08_wzt	-	-	-	-	-	-	-	-	-	-	-	-	-
GUT_GENOME171673	Klebsiella pneumoniae	strong	293	23775	76181	4487908	no	total_size	ST1551-3LV	0	0	1	0	-	0	-	0	-	0	-	0	-	0	-	-	unknown (best match = KL107)	?-	None	0.7226	KL107_01_galF,KL107_02_cpsACP,KL107_03_wzi,KL107_04_wza,KL107_05_wzb,KL107_06_wzc,KL107_07_wbaP,KL107_08,KL107_09,KL107_10,KL107_11_gnd,KL107_12,KL107_13,KL107_14,KL107_15,KL107_16_ugd	unknown (best match = OL102)	unknown	-	None	0.7388	OL102_01_rfbB,OL102_02_rfbA,OL102_03_rfbD,OL102_04_rfbC,OL102_05_wbbL,OL102_06_rhamnan,OL102_07_wzm,OL102_08_wzt	-	-	-	-	-	-	-	-	-	-	-	-	-
GUT_GENOME171696	Klebsiella pneumoniae	strong	149	61481	183483	5081524	no	-	ST14-3LV	0	0	0	0	-	0	-	0	-	0	-	0	-	0	-	wzi2	unknown (best match = KL50)	-*	None	0.9204	KL50_05_wbaZ,KL50_06_wbaP,KL50_07_wcuU,KL50_08_wcuH,KL50_09_wzx,KL50_10	O2v1	O2	none	Very high	0.9999		-	-	-	-	-	-	-	-	-	-	-	-	-
GUT_GENOME171705	Klebsiella pneumoniae	weak	61	102338	163044	3004865	no	total_size	ST14-3LV	0	0	1	0	-	0	-	0	-	0	-	0	-	0	-	-	unknown (best match = KL156-D1)	-	None	0.6619	KL156-D1_01_galF,KL156-D1_02_rmlB,KL156-D1_03_rmlD,KL156-D1_04_rmlA,KL156-D1_05_rmlC,KL156-D1_06_wzx,KL156-D1_07,KL156-D1_08_wfgD,KL156-D1_09_wzy,KL156-D1_10,KL156-D1_11_arnC,KL156-D1_12,KL156-D1_13,KL156-D1_14,KL156-D1_15,KL156-D1_16_gnd,KL156-D1_17_ugd	unknown (best match = OL102)	unknown	-	None	0.7411	OL102_01_rfbB,OL102_02_rfbA,OL102_03_rfbD,OL102_04_rfbC,OL102_05_wbbL,OL102_06_rhamnan,OL102_07_wzm,OL102_08_wzt	-	-	-	-	-	-	-	-	-	-	-	-	-
GUT_GENOME171718	Klebsiella pneumoniae	strong	368	17710	66663	4579350	no	total_size	ST873-3LV	1	0	0	0	ybt unknown	0	-	0	-	0	-	0	-	0	-	-	unknown (best match = KL107)	?-	None	0.8738	KL107_03_wzi,KL107_04_wza,KL107_05_wzb,KL107_06_wzc,KL107_07_wbaP,KL107_08,KL107_09,KL107_10,KL107_11_gnd,KL107_12,KL107_13,KL107_14,KL107_15,KL107_16_ugd	unknown (best match = OL101)	unknown	?-+*	None	0.9142	OL101_01_rfbB,OL101_02_rfbA,OL101_03_rfbD,OL101_04_rfbC	-	-	-	-	-	-	-	-	-	-	-	-	-
GUT_GENOME173075	Klebsiella pneumoniae	strong	35	121816	297563	3262547	no	total_size	ST289-3LV	0	0	1	0	-	0	-	0	-	0	-	0	-	0	-	-	unknown (best match = KL46)	-	None	0.9918	KL46_01_galF,KL46_02_cpsACP,KL46_03_wzi,KL46_04_wza,KL46_05_wzb,KL46_06_wzc,KL46_07_wcaJ,KL46_08_wcuD,KL46_09_wzy,KL46_10_wcuC,KL46_11_wcuI,KL46_12_wcuF	O3b	O3b	none	Very high	0.9911		-	-	-	-	-	-	-	-	-	-	-	-	-
GUT_GENOME174131	Klebsiella pneumoniae	strong	412	16472	80553	4512039	no	total_size	ST873-1LV	0	0	0	0	-	0	-	0	-	0	-	0	-	0	-	-	unknown (best match = KL107)	?-	None	0.7222	KL107_01_galF,KL107_02_cpsACP,KL107_03_wzi,KL107_04_wza,KL107_05_wzb,KL107_06_wzc,KL107_07_wbaP,KL107_08,KL107_09,KL107_10,KL107_11_gnd,KL107_12,KL107_13,KL107_14,KL107_15,KL107_16_ugd	unknown (best match = OL102)	unknown	-	None	0.7388	OL102_01_rfbB,OL102_02_rfbA,OL102_03_rfbD,OL102_04_rfbC,OL102_05_wbbL,OL102_06_rhamnan,OL102_07_wzm,OL102_08_wzt	-	-	-	-	-	-	-	-	-	-	-	-	-
GUT_GENOME176461	Klebsiella pneumoniae	strong	162	53232	136413	5082569	no	-	ST45-1LV	1	0	0	0	ybt 10; ICEKp4	78	-	0	-	0	-	0	-	0	-	-	unknown (best match = KL166)	?-*	None	0.8007	KL166_01_galF,KL166_02_cpsACP,KL166_03_wzi,KL166_04_wza,KL166_05_wzb,KL166_06_wzc,KL166_07,KL166_08_wzx,KL166_09_wzy,KL166_10_wcuP,KL166_11_wcuF,KL166_12_wcmY,KL166_13_wcuC,KL166_14_wcaJ,KL166_15_gnd,KL166_18_rmlB,KL166_19_rmlA,KL166_20_rmlD,KL166_21_rmlC	O2v1	O2	none	Very high	0.9876		-	-	-	-	-	-	-	-	-	-	-	-	-
GUT_GENOME176497	Klebsiella pneumoniae	strong	197	34711	159345	4824715	no	total_size	ST234-1LV	1	0	0	0	ybt 17; ICEKp10	269	-	0	-	0	-	0	-	0	-	wzi114	unknown (best match = KL107)	?-+*	None	0.8256	KL107_05_wzb,KL107_06_wzc,KL107_07_wbaP,KL107_08,KL107_09,KL107_10,KL107_11_gnd,KL107_12,KL107_13,KL107_14,KL107_15,KL107_16_ugd	unknown (best match = O2v2)	unknown	-	None	0.999	O1/O2v2_01_wzm,O1/O2v2_02_wzt,O1/O2v2_03_wbbM,O1/O2v2_04_glf,O1/O2v2_05_wbbN,O1/O2v2_06_wbbO,O1/O2v2_07_kfoC	-	-	-	-	-	-	-	-	-	-	-	-	-
GUT_GENOME176504	Klebsiella pneumoniae	strong	135	63392	178550	5092853	no	-	ST2449-2LV	0	0	0	0	-	0	-	0	-	0	-	0	-	0	-	wzi5	KL5	none	Very high	0.9997		O1v1	O1	none	Very high	0.9811		-	-	-	-	-	-	-	-	-	-	-	-	-
GUT_GENOME176547	Klebsiella pneumoniae	strong	188	41648	173640	4866535	no	total_size	ST36-2LV	0	0	0	0	-	0	-	0	-	0	-	0	-	0	-	-	unknown (best match = KL50)	-+	None	0.9348	KL50_05_wbaZ,KL50_06_wbaP,KL50_07_wcuU,KL50_08_wcuH,KL50_09_wzx,KL50_10	unknown (best match = OL102)	unknown	-	None	0.738	OL102_01_rfbB,OL102_02_rfbA,OL102_03_rfbD,OL102_04_rfbC,OL102_05_wbbL,OL102_06_rhamnan,OL102_07_wzm,OL102_08_wzt	-	-	-	-	-	-	-	-	-	-	-	-	-
GUT_GENOME176550	Klebsiella pneumoniae	strong	225	32247	135433	4886073	no	total_size	ST36-2LV	0	0	0	0	-	0	-	0	-	0	-	0	-	0	-	wzi173	unknown (best match = KL50)	-+*	None	0.9359	KL50_05_wbaZ,KL50_06_wbaP,KL50_07_wcuU,KL50_08_wcuH,KL50_09_wzx,KL50_10	unknown (best match = OL102)	unknown	-	None	0.738	OL102_01_rfbB,OL102_02_rfbA,OL102_03_rfbD,OL102_04_rfbC,OL102_05_wbbL,OL102_06_rhamnan,OL102_07_wzm,OL102_08_wzt	-	-	-	-	-	-	-	-	-	-	-	-	-
GUT_GENOME176559	Klebsiella pneumoniae	strong	69	108649	497901	4920654	no	total_size	ST664-1LV	0	0	0	0	-	0	-	0	-	0	-	0	-	0	-	-	unknown (best match = KL107)	?-	None	0.7226	KL107_01_galF,KL107_02_cpsACP,KL107_03_wzi,KL107_04_wza,KL107_05_wzb,KL107_06_wzc,KL107_07_wbaP,KL107_08,KL107_09,KL107_10,KL107_11_gnd,KL107_12,KL107_13,KL107_14,KL107_15,KL107_16_ugd	unknown (best match = OL102)	unknown	-	None	0.7388	OL102_01_rfbB,OL102_02_rfbA,OL102_03_rfbD,OL102_04_rfbC,OL102_05_wbbL,OL102_06_rhamnan,OL102_07_wzm,OL102_08_wzt	-	-	-	-	-	-	-	-	-	-	-	-	-
GUT_GENOME176567	Klebsiella pneumoniae	strong	196	39731	156135	4808306	no	total_size	ST253-1LV	0	0	0	0	-	0	-	0	-	0	-	0	-	0	-	-	unknown (best match = KL107)	?-	None	0.7234	KL107_01_galF,KL107_02_cpsACP,KL107_03_wzi,KL107_04_wza,KL107_05_wzb,KL107_06_wzc,KL107_07_wbaP,KL107_08,KL107_09,KL107_10,KL107_11_gnd,KL107_12,KL107_13,KL107_14,KL107_15,KL107_16_ugd	unknown (best match = OL102)	unknown	-	None	0.7388	OL102_01_rfbB,OL102_02_rfbA,OL102_03_rfbD,OL102_04_rfbC,OL102_05_wbbL,OL102_06_rhamnan,OL102_07_wzm,OL102_08_wzt	-	-	-	-	-	-	-	-	-	-	-	-	-
GUT_GENOME176580	Klebsiella pneumoniae	strong	465	13948	53342	4730878	no	total_size	0	0	0	0	0	-	0	-	0	-	0	-	0	-	0	-	wzi27	unknown (best match = KL50)	?-+	None	0.9744	KL50_01_galF,KL50_03_wzi,KL50_04_wza,KL50_05_wbaZ,KL50_06_wbaP,KL50_07_wcuU,KL50_08_wcuH,KL50_09_wzx,KL50_10	unknown (best match = OL102)	unknown	-	None	0.738	OL102_01_rfbB,OL102_02_rfbA,OL102_03_rfbD,OL102_04_rfbC,OL102_05_wbbL,OL102_06_rhamnan,OL102_07_wzm,OL102_08_wzt	-	-	-	-	-	-	-	-	-	-	-	-	-
GUT_GENOME176594	Klebsiella pneumoniae	strong	146	56791	194738	5106765	no	-	ST2449-2LV	0	0	0	0	-	0	-	0	-	0	-	0	-	0	-	wzi5	KL5	?	Good	0.9997		O1v1	O1	none	Very high	0.9811		-	-	-	-	-	-	-	-	-	-	-	-	-
GUT_GENOME176601	Klebsiella pneumoniae	strong	65	141468	449623	5014302	no	-	ST36	0	0	0	0	-	0	-	0	-	0	-	0	-	0	-	wzi27	unknown (best match = KL107)	?-+	None	0.8214	KL107_05_wzb,KL107_06_wzc,KL107_07_wbaP,KL107_08,KL107_09,KL107_10,KL107_11_gnd,KL107_12,KL107_13,KL107_14,KL107_15,KL107_16_ugd	unknown (best match = OL102)	unknown	-	None	0.738	OL102_01_rfbB,OL102_02_rfbA,OL102_03_rfbD,OL102_04_rfbC,OL102_05_wbbL,OL102_06_rhamnan,OL102_07_wzm,OL102_08_wzt	-	-	-	-	-	-	-	-	-	-	-	-	-
GUT_GENOME176603	Klebsiella pneumoniae	weak	57	76939	172173	2573656	no	total_size	ST35-3LV	0	0	1	0	-	0	-	0	-	0	-	0	-	0	-	-	unknown (best match = KL156-D1)	-	None	0.6625	KL156-D1_01_galF,KL156-D1_02_rmlB,KL156-D1_03_rmlD,KL156-D1_04_rmlA,KL156-D1_05_rmlC,KL156-D1_06_wzx,KL156-D1_07,KL156-D1_08_wfgD,KL156-D1_09_wzy,KL156-D1_10,KL156-D1_11_arnC,KL156-D1_12,KL156-D1_13,KL156-D1_14,KL156-D1_15,KL156-D1_16_gnd,KL156-D1_17_ugd	unknown (best match = OL102)	unknown	-	None	0.738	OL102_01_rfbB,OL102_02_rfbA,OL102_03_rfbD,OL102_04_rfbC,OL102_05_wbbL,OL102_06_rhamnan,OL102_07_wzm,OL102_08_wzt	-	-	-	-	-	-	-	-	-	-	-	-	-
GUT_GENOME176612	Klebsiella pneumoniae	strong	45	164796	320216	5103502	no	-	ST2450	0	0	0	0	-	0	-	0	-	0	-	0	-	0	-	wzi22	unknown (best match = KL30)	?-+*	Low	0.9642	KL30_08_wzx,KL30_09_wcuD,KL30_10_wzy	O1v1	O1	none	Very high	0.9816		-	-	-	-	-	-	-	-	-	-	-	-	-
GUT_GENOME176661	Klebsiella pneumoniae	strong	82	99339	387425	5157698	no	-	ST252	2	0	0	0	-	0	clb 3	17-1LV	-	0	-	0	-	0	-	wzi481	unknown (best match = KL5)	?-+*	None	0.8621	KL5_05_wzb,KL5_06_wzc,KL5_07,KL5_08_wzx,KL5_09,KL5_10,KL5_11,KL5_12,KL5_13,KL5_14,KL5_15_wcaJ	O2v1	O2	none	Very high	0.9769		-	-	-	-	-	-	-	-	-	-	-	-	-
GUT_GENOME176671	Klebsiella pneumoniae	strong	120	70436	228398	5095381	no	-	ST2202	0	0	0	0	-	0	-	0	-	0	-	0	-	0	-	-	unknown (best match = KL107)	?-	None	0.7254	KL107_01_galF,KL107_02_cpsACP,KL107_03_wzi,KL107_04_wza,KL107_05_wzb,KL107_06_wzc,KL107_07_wbaP,KL107_08,KL107_09,KL107_10,KL107_11_gnd,KL107_12,KL107_13,KL107_14,KL107_15,KL107_16_ugd	unknown (best match = OL102)	unknown	-	None	0.738	OL102_01_rfbB,OL102_02_rfbA,OL102_03_rfbD,OL102_04_rfbC,OL102_05_wbbL,OL102_06_rhamnan,OL102_07_wzm,OL102_08_wzt	-	-	-	-	-	-	-	-	-	-	-	-	-
GUT_GENOME176677	Klebsiella pneumoniae	strong	279	31970	144363	5031245	no	-	ST45-2LV	1	0	0	0	ybt 10; ICEKp4	78	-	0	-	0	-	0	-	0	-	-	unknown (best match = KL135)	?-+*	None	0.81	KL135_01_galF,KL135_02_cpsACP,KL135_03_wzi,KL135_04_wza,KL135_05_wzb,KL135_06_wzc,KL135_07_wbaP,KL135_08_wcaA,KL135_09,KL135_10_wcuD,KL135_11,KL135_12_wcuT,KL135_13_wzy,KL135_14_wzx,KL135_18_rmlB,KL135_19_rmlA,KL135_20_rmlD,KL135_21_rmlC	O2v1	O2	none	Very high	0.9876		-	-	-	-	-	-	-	-	-	-	-	-	-
GUT_GENOME176726	Klebsiella pneumoniae	strong	134	52095	164789	4484786	no	total_size	0	0	0	0	0	-	0	-	0	-	0	-	0	-	0	-	-	unknown (best match = KL107)	-	None	0.7301	KL107_01_galF,KL107_02_cpsACP,KL107_03_wzi,KL107_04_wza,KL107_05_wzb,KL107_06_wzc,KL107_07_wbaP,KL107_08,KL107_09,KL107_10,KL107_11_gnd,KL107_12,KL107_13,KL107_14,KL107_15,KL107_16_ugd	unknown (best match = OL102)	unknown	-	None	0.7392	OL102_01_rfbB,OL102_02_rfbA,OL102_03_rfbD,OL102_04_rfbC,OL102_05_wbbL,OL102_06_rhamnan,OL102_07_wzm,OL102_08_wzt	-	-	-	-	-	-	-	-	-	-	-	-	-
GUT_GENOME176783	Klebsiella pneumoniae	weak	55	85483	272674	2906841	no	total_size	0	0	0	1	0	-	0	-	0	-	0	-	0	-	0	-	-	unknown (best match = KL156-D1)	-	None	0.6625	KL156-D1_01_galF,KL156-D1_02_rmlB,KL156-D1_03_rmlD,KL156-D1_04_rmlA,KL156-D1_05_rmlC,KL156-D1_06_wzx,KL156-D1_07,KL156-D1_08_wfgD,KL156-D1_09_wzy,KL156-D1_10,KL156-D1_11_arnC,KL156-D1_12,KL156-D1_13,KL156-D1_14,KL156-D1_15,KL156-D1_16_gnd,KL156-D1_17_ugd	unknown (best match = OL102)	unknown	-	None	0.7388	OL102_01_rfbB,OL102_02_rfbA,OL102_03_rfbD,OL102_04_rfbC,OL102_05_wbbL,OL102_06_rhamnan,OL102_07_wzm,OL102_08_wzt	-	-	-	-	-	-	-	-	-	-	-	-	-
GUT_GENOME176839	Klebsiella pneumoniae	strong	734	6138	24874	3913362	no	total_size,N50	ST36-2LV	0	0	1	0	-	0	-	0	-	0	-	0	-	0	-	-	unknown (best match = KL156-D1)	?-	None	0.6883	KL156-D1_01_galF,KL156-D1_02_rmlB,KL156-D1_03_rmlD,KL156-D1_04_rmlA,KL156-D1_05_rmlC,KL156-D1_06_wzx,KL156-D1_07,KL156-D1_08_wfgD,KL156-D1_09_wzy,KL156-D1_10,KL156-D1_11_arnC,KL156-D1_12,KL156-D1_13,KL156-D1_14,KL156-D1_15,KL156-D1_16_gnd,KL156-D1_17_ugd	unknown (best match = OL102)	unknown	-	None	0.738	OL102_01_rfbB,OL102_02_rfbA,OL102_03_rfbD,OL102_04_rfbC,OL102_05_wbbL,OL102_06_rhamnan,OL102_07_wzm,OL102_08_wzt	-	-	-	-	-	-	-	-	-	-	-	-	-
GUT_GENOME176844	Klebsiella pneumoniae	strong	104	68966	258723	4747080	no	total_size	ST45-3LV	1	0	0	0	ybt 10; ICEKp4	78	-	0	-	0	-	0	-	0	-	-	unknown (best match = KL107)	?-	None	0.723	KL107_01_galF,KL107_02_cpsACP,KL107_03_wzi,KL107_04_wza,KL107_05_wzb,KL107_06_wzc,KL107_07_wbaP,KL107_08,KL107_09,KL107_10,KL107_11_gnd,KL107_12,KL107_13,KL107_14,KL107_15,KL107_16_ugd	unknown (best match = OL102)	unknown	-	None	0.7388	OL102_01_rfbB,OL102_02_rfbA,OL102_03_rfbD,OL102_04_rfbC,OL102_05_wbbL,OL102_06_rhamnan,OL102_07_wzm,OL102_08_wzt	-	-	-	-	-	-	-	-	-	-	-	-	-
GUT_GENOME176935	Klebsiella pneumoniae	strong	327	22044	118050	4882008	no	total_size	ST23-3LV	1	0	0	0	ybt 10; ICEKp4	78	-	0	-	0	-	0	-	0	-	wzi101	unknown (best match = KL50)	-	None	0.9594	KL50_04_wza,KL50_05_wbaZ,KL50_06_wbaP,KL50_07_wcuU,KL50_08_wcuH,KL50_09_wzx,KL50_10	unknown (best match = OL102)	unknown	-	None	0.7388	OL102_01_rfbB,OL102_02_rfbA,OL102_03_rfbD,OL102_04_rfbC,OL102_05_wbbL,OL102_06_rhamnan,OL102_07_wzm,OL102_08_wzt	-	-	-	-	-	-	-	-	-	-	-	-	-
GUT_GENOME176939	Klebsiella pneumoniae	strong	191	37145	134729	5045347	no	-	ST36-1LV	0	0	0	0	-	0	-	0	-	0	-	0	-	0	-	-	unknown (best match = KL107)	?-	None	0.7222	KL107_01_galF,KL107_02_cpsACP,KL107_03_wzi,KL107_04_wza,KL107_05_wzb,KL107_06_wzc,KL107_07_wbaP,KL107_08,KL107_09,KL107_10,KL107_11_gnd,KL107_12,KL107_13,KL107_14,KL107_15,KL107_16_ugd	unknown (best match = OL102)	unknown	-	None	0.738	OL102_01_rfbB,OL102_02_rfbA,OL102_03_rfbD,OL102_04_rfbC,OL102_05_wbbL,OL102_06_rhamnan,OL102_07_wzm,OL102_08_wzt	-	-	-	-	-	-	-	-	-	-	-	-	-
GUT_GENOME176977	Klebsiella pneumoniae	strong	53	167397	415786	5148823	no	-	ST2449	0	0	0	0	-	0	-	0	-	0	-	0	-	0	-	wzi5	KL5	none	Very high	0.9997		O1v1	O1	none	Very high	0.9811		-	-	-	-	-	-	-	-	-	-	-	-	-
GUT_GENOME176999	Klebsiella pneumoniae	strong	97	81872	244150	5030737	no	-	ST36-3LV	0	0	0	0	-	0	-	0	-	0	-	0	-	0	-	-	unknown (best match = KL107)	?-	None	0.9017	KL107_03_wzi,KL107_04_wza,KL107_05_wzb,KL107_06_wzc,KL107_07_wbaP,KL107_08,KL107_09,KL107_10,KL107_11_gnd,KL107_12,KL107_13,KL107_14,KL107_15,KL107_16_ugd	O2v2	O2	none	Very high	0.9845		-	-	-	-	-	-	-	-	-	-	-	-	-
GUT_GENOME177002	Klebsiella pneumoniae	strong	88	90982	297665	5096093	no	-	ST45	0	0	0	0	-	0	-	0	-	0	-	0	-	0	-	-	unknown (best match = KL135)	?-+*	None	0.81	KL135_01_galF,KL135_02_cpsACP,KL135_03_wzi,KL135_04_wza,KL135_05_wzb,KL135_06_wzc,KL135_07_wbaP,KL135_08_wcaA,KL135_09,KL135_10_wcuD,KL135_11,KL135_12_wcuT,KL135_13_wzy,KL135_14_wzx,KL135_18_rmlB,KL135_19_rmlA,KL135_20_rmlD,KL135_21_rmlC	O2v1	O2	none	Very high	0.9876		-	-	-	-	-	-	-	-	-	-	-	-	-
GUT_GENOME177049	Klebsiella pneumoniae	strong	34	198908	655468	4880752	no	total_size	ST20-2LV	0	0	0	0	-	0	-	0	-	0	-	0	-	0	-	-	unknown (best match = KL107)	?-	None	0.7238	KL107_01_galF,KL107_02_cpsACP,KL107_03_wzi,KL107_04_wza,KL107_05_wzb,KL107_06_wzc,KL107_07_wbaP,KL107_08,KL107_09,KL107_10,KL107_11_gnd,KL107_12,KL107_13,KL107_14,KL107_15,KL107_16_ugd	unknown (best match = OL102)	unknown	-	None	0.7372	OL102_01_rfbB,OL102_02_rfbA,OL102_03_rfbD,OL102_04_rfbC,OL102_05_wbbL,OL102_06_rhamnan,OL102_07_wzm,OL102_08_wzt	-	-	-	-	-	-	-	-	-	-	-	-	-
GUT_GENOME177060	Klebsiella pneumoniae	strong	81	93698	205312	4887837	no	total_size	ST37-2LV	0	0	0	0	-	0	-	0	-	0	-	0	-	0	-	-	unknown (best match = KL107)	?-	None	0.7214	KL107_01_galF,KL107_02_cpsACP,KL107_03_wzi,KL107_04_wza,KL107_05_wzb,KL107_06_wzc,KL107_07_wbaP,KL107_08,KL107_09,KL107_10,KL107_11_gnd,KL107_12,KL107_13,KL107_14,KL107_15,KL107_16_ugd	O4	O4	none	Very high	0.9972		-	-	-	-	-	-	-	-	-	-	-	-	-
GUT_GENOME177074	Klebsiella pneumoniae	strong	53	104936	274364	3662503	no	total_size	0	0	0	1	0	-	0	-	0	-	0	-	0	-	0	-	wzi173	KL102	none	Very high	0.9998		O2v2	O2	none	Very high	0.9845		-	-	-	-	-	-	-	-	-	-	-	-	-
GUT_GENOME177089	Klebsiella pneumoniae	weak	74	61389	158200	2745156	no	total_size	ST20-2LV	0	0	1	0	-	0	-	0	-	0	-	0	-	0	-	-	unknown (best match = KL156-D1)	-	None	0.6619	KL156-D1_01_galF,KL156-D1_02_rmlB,KL156-D1_03_rmlD,KL156-D1_04_rmlA,KL156-D1_05_rmlC,KL156-D1_06_wzx,KL156-D1_07,KL156-D1_08_wfgD,KL156-D1_09_wzy,KL156-D1_10,KL156-D1_11_arnC,KL156-D1_12,KL156-D1_13,KL156-D1_14,KL156-D1_15,KL156-D1_16_gnd,KL156-D1_17_ugd	unknown (best match = OL102)	unknown	-	None	0.7372	OL102_01_rfbB,OL102_02_rfbA,OL102_03_rfbD,OL102_04_rfbC,OL102_05_wbbL,OL102_06_rhamnan,OL102_07_wzm,OL102_08_wzt	-	-	-	-	-	-	-	-	-	-	-	-	-
GUT_GENOME177103	Klebsiella pneumoniae	strong	179	41523	191515	4945898	no	total_size	ST2449-2LV	0	0	0	0	-	0	-	0	-	0	-	0	-	0	-	-	unknown (best match = KL107)	?-	None	0.7606	KL107_01_galF,KL107_02_cpsACP,KL107_03_wzi,KL107_04_wza,KL107_05_wzb,KL107_06_wzc,KL107_07_wbaP,KL107_08,KL107_09,KL107_10,KL107_11_gnd,KL107_12,KL107_13,KL107_14,KL107_15,KL107_16_ugd	O2v1	O2	none	Very high	0.9811		-	-	-	-	-	-	-	-	-	-	-	-	-
GUT_GENOME177107	Klebsiella pneumoniae	strong	53	168600	330199	5071755	no	-	ST163-1LV	0	0	0	0	-	0	-	0	-	0	-	0	-	0	-	wzi22	KL30	*	Very high	0.9647		O1v1	O1	none	Very high	0.9816		-	-	-	-	-	-	-	-	-	-	-	-	-
GUT_GENOME177118	Klebsiella pneumoniae	strong	71	107259	327319	5123394	no	-	ST2449	0	0	0	0	-	0	-	0	-	0	-	0	-	0	-	-	unknown (best match = KL107)	?-	None	0.723	KL107_01_galF,KL107_02_cpsACP,KL107_03_wzi,KL107_04_wza,KL107_05_wzb,KL107_06_wzc,KL107_07_wbaP,KL107_08,KL107_09,KL107_10,KL107_11_gnd,KL107_12,KL107_13,KL107_14,KL107_15,KL107_16_ugd	O2v1	O2	none	Very high	0.9811		-	-	-	-	-	-	-	-	-	-	-	-	-
GUT_GENOME177131	Klebsiella pneumoniae	strong	46	173013	688863	5135941	no	-	ST2449	0	0	0	0	-	0	-	0	-	0	-	0	-	0	-	-	unknown (best match = KL5)	?-	None	0.9866	KL5_01_galF,KL5_02_cpsACP,KL5_03_wzi,KL5_04_wza,KL5_05_wzb,KL5_06_wzc,KL5_07	O1v1	O1	none	Very high	0.9811		-	-	-	-	-	-	-	-	-	-	-	-	-
GUT_GENOME177154	Klebsiella pneumoniae	strong	200	40139	111502	4978842	no	total_size	ST36-1LV	0	0	0	0	-	0	-	0	-	0	-	0	-	0	-	-	unknown (best match = KL107)	?-	None	0.7222	KL107_01_galF,KL107_02_cpsACP,KL107_03_wzi,KL107_04_wza,KL107_05_wzb,KL107_06_wzc,KL107_07_wbaP,KL107_08,KL107_09,KL107_10,KL107_11_gnd,KL107_12,KL107_13,KL107_14,KL107_15,KL107_16_ugd	unknown (best match = OL102)	unknown	-	None	0.738	OL102_01_rfbB,OL102_02_rfbA,OL102_03_rfbD,OL102_04_rfbC,OL102_05_wbbL,OL102_06_rhamnan,OL102_07_wzm,OL102_08_wzt	-	-	-	-	-	-	-	-	-	-	-	-	-
GUT_GENOME177173	Klebsiella pneumoniae	strong	57	151784	429072	5315790	no	-	ST252	2	0	0	0	ybt 17; ICEKp10	289	clb 3	17-1LV	-	0	-	0	-	0	-	wzi481	unknown (best match = KL5)	?-+*	None	0.8579	KL5_05_wzb,KL5_06_wzc,KL5_07,KL5_08_wzx,KL5_09,KL5_10,KL5_11,KL5_12,KL5_13,KL5_14,KL5_15_wcaJ	O1v1	O1	none	Very high	0.9769		-	-	-	-	-	-	-	-	-	-	-	-	-
GUT_GENOME177175	Klebsiella pneumoniae	strong	66	119594	275273	5022655	no	-	ST664-1LV	0	0	0	0	-	0	-	0	-	0	-	0	-	0	-	-	unknown (best match = KL107)	?-	None	0.7226	KL107_01_galF,KL107_02_cpsACP,KL107_03_wzi,KL107_04_wza,KL107_05_wzb,KL107_06_wzc,KL107_07_wbaP,KL107_08,KL107_09,KL107_10,KL107_11_gnd,KL107_12,KL107_13,KL107_14,KL107_15,KL107_16_ugd	unknown (best match = OL102)	unknown	-	None	0.7388	OL102_01_rfbB,OL102_02_rfbA,OL102_03_rfbD,OL102_04_rfbC,OL102_05_wbbL,OL102_06_rhamnan,OL102_07_wzm,OL102_08_wzt	-	-	-	-	-	-	-	-	-	-	-	-	-
GUT_GENOME177180	Klebsiella pneumoniae	strong	86	95870	210346	4945699	no	total_size	ST1380	0	0	0	0	-	0	-	0	-	0	-	0	-	0	-	-	unknown (best match = KL107)	?-	None	0.7238	KL107_01_galF,KL107_02_cpsACP,KL107_03_wzi,KL107_04_wza,KL107_05_wzb,KL107_06_wzc,KL107_07_wbaP,KL107_08,KL107_09,KL107_10,KL107_11_gnd,KL107_12,KL107_13,KL107_14,KL107_15,KL107_16_ugd	unknown (best match = OL102)	unknown	-	None	0.738	OL102_01_rfbB,OL102_02_rfbA,OL102_03_rfbD,OL102_04_rfbC,OL102_05_wbbL,OL102_06_rhamnan,OL102_07_wzm,OL102_08_wzt	-	-	-	-	-	-	-	-	-	-	-	-	-
GUT_GENOME177202	Klebsiella pneumoniae	strong	136	50514	149941	4774901	no	total_size	ST240-1LV	0	0	1	0	-	0	-	0	-	0	-	0	-	0	-	wzi236	unknown (best match = KL107)	?-+*	None	0.7995	KL107_05_wzb,KL107_06_wzc,KL107_07_wbaP,KL107_08,KL107_09,KL107_10,KL107_11_gnd,KL107_12,KL107_13,KL107_14,KL107_15,KL107_16_ugd	unknown (best match = OL102)	unknown	-	None	0.7388	OL102_01_rfbB,OL102_02_rfbA,OL102_03_rfbD,OL102_04_rfbC,OL102_05_wbbL,OL102_06_rhamnan,OL102_07_wzm,OL102_08_wzt	-	-	-	-	-	-	-	-	-	-	-	-	-
GUT_GENOME177211	Klebsiella pneumoniae	strong	298	27246	143804	5040173	no	-	ST45-3LV	1	0	0	0	ybt 10; ICEKp4	78	-	0	-	0	-	0	-	0	-	-	unknown (best match = KL135)	?-*	None	0.8311	KL135_01_galF,KL135_02_cpsACP,KL135_03_wzi,KL135_04_wza,KL135_05_wzb,KL135_06_wzc,KL135_07_wbaP,KL135_08_wcaA,KL135_09,KL135_10_wcuD,KL135_11,KL135_12_wcuT,KL135_13_wzy,KL135_14_wzx,KL135_18_rmlB,KL135_19_rmlA,KL135_20_rmlD,KL135_21_rmlC	O2v1	O2	none	Very high	0.9876		-	-	-	-	-	-	-	-	-	-	-	-	-
GUT_GENOME177227	Klebsiella pneumoniae	strong	351	17653	71494	4606075	no	total_size	ST1380-1LV	0	0	1	0	-	0	-	0	-	0	-	0	-	0	-	-	unknown (best match = KL166)	?-*	None	0.8131	KL166_01_galF,KL166_02_cpsACP,KL166_03_wzi,KL166_04_wza,KL166_05_wzb,KL166_06_wzc,KL166_07,KL166_08_wzx,KL166_09_wzy,KL166_10_wcuP,KL166_11_wcuF,KL166_12_wcmY,KL166_13_wcuC,KL166_14_wcaJ,KL166_15_gnd,KL166_18_rmlB,KL166_19_rmlA,KL166_20_rmlD,KL166_21_rmlC	unknown (best match = O3/O3a)	unknown	-	None	0.9831	O3/O3a_03_wzm,O3/O3a_04_wzt,O3/O3a_05_wbdD,O3/O3a_06_wbdA,O3/O3a_07_wbdB,O3/O3a_08_wbdC	-	-	-	-	-	-	-	-	-	-	-	-	-
GUT_GENOME177256	Klebsiella pneumoniae	strong	321	21624	104795	4786154	no	total_size	ST631-2LV	0	0	0	0	-	0	-	0	-	0	-	0	-	0	-	wzi186	KL2	none	Very high	0.9873		unknown (best match = O3/O3a)	unknown	-	None	0.9874	O3/O3a_03_wzm,O3/O3a_04_wzt,O3/O3a_05_wbdD,O3/O3a_06_wbdA,O3/O3a_07_wbdB,O3/O3a_08_wbdC	-	-	-	-	-	-	-	-	-	-	-	-	-
GUT_GENOME177273	Klebsiella pneumoniae	strong	349	22435	84449	5101229	no	-	ST45-2LV	1	0	0	0	ybt 10; ICEKp4	78-4LV	-	0	-	0	-	0	-	0	-	wzi101	unknown (best match = KL107)	?-+	None	0.8734	KL107_05_wzb,KL107_06_wzc,KL107_07_wbaP,KL107_08,KL107_09,KL107_10,KL107_12,KL107_13,KL107_14,KL107_15	O2v1	O2	none	Very high	0.9876		-	-	-	-	-	-	-	-	-	-	-	-	-
GUT_GENOME177305	Klebsiella pneumoniae	strong	216	29716	90103	4825500	no	total_size	0	0	0	0	0	-	0	-	0	-	0	-	0	-	0	-	-	unknown (best match = KL107)	?-	None	0.7222	KL107_01_galF,KL107_02_cpsACP,KL107_03_wzi,KL107_04_wza,KL107_05_wzb,KL107_06_wzc,KL107_07_wbaP,KL107_08,KL107_09,KL107_10,KL107_11_gnd,KL107_12,KL107_13,KL107_14,KL107_15,KL107_16_ugd	unknown (best match = OL102)	unknown	-	None	0.738	OL102_01_rfbB,OL102_02_rfbA,OL102_03_rfbD,OL102_04_rfbC,OL102_05_wbbL,OL102_06_rhamnan,OL102_07_wzm,OL102_08_wzt	-	-	-	-	-	-	-	-	-	-	-	-	-
GUT_GENOME177313	Klebsiella pneumoniae	strong	49	167387	387622	5145994	no	-	ST2449	0	0	0	0	-	0	-	0	-	0	-	0	-	0	-	wzi5	KL5	none	Very high	0.9997		O1v1	O1	none	Very high	0.9811		-	-	-	-	-	-	-	-	-	-	-	-	-
GUT_GENOME177318	Klebsiella pneumoniae	strong	42	152058	392246	4614197	no	total_size	ST252	2	0	0	0	ybt 17; ICEKp10	289	clb 3	17-1LV	-	0	-	0	-	0	-	wzi481	unknown (best match = KL30)	?-	None	0.9817	KL30_10_wzy,KL30_11_wckP,KL30_12_wckO,KL30_13_wckN,KL30_14,KL30_15_wcuG	O1v1	O1	none	Very high	0.9769		-	-	-	-	-	-	-	-	-	-	-	-	-
GUT_GENOME177350	Klebsiella pneumoniae	strong	44	164325	554714	4544710	no	total_size	ST1345-3LV	0	0	1	0	-	0	-	0	-	0	-	0	-	0	-	-	unknown (best match = KL107)	-	None	0.7302	KL107_01_galF,KL107_02_cpsACP,KL107_03_wzi,KL107_04_wza,KL107_05_wzb,KL107_06_wzc,KL107_07_wbaP,KL107_08,KL107_09,KL107_10,KL107_11_gnd,KL107_12,KL107_13,KL107_14,KL107_15,KL107_16_ugd	unknown (best match = OL102)	unknown	-	None	0.7371	OL102_01_rfbB,OL102_02_rfbA,OL102_03_rfbD,OL102_04_rfbC,OL102_05_wbbL,OL102_06_rhamnan,OL102_07_wzm,OL102_08_wzt	-	-	-	-	-	-	-	-	-	-	-	-	-
GUT_GENOME177351	Klebsiella pneumoniae	strong	201	40676	124411	5143638	no	-	ST45	1	0	0	0	ybt 10; ICEKp4	78	-	0	-	0	-	0	-	0	-	wzi101	unknown (best match = KL107)	?-+	None	0.8782	KL107_05_wzb,KL107_06_wzc,KL107_07_wbaP,KL107_08,KL107_09,KL107_10,KL107_12,KL107_13,KL107_14,KL107_15	O2v1	O2	none	Very high	0.9876		-	-	-	-	-	-	-	-	-	-	-	-	-
GUT_GENOME177375	Klebsiella pneumoniae	weak	24	133146	657920	2629687	no	total_size	ST46-3LV	0	0	1	0	-	0	-	0	-	0	-	0	-	0	-	-	unknown (best match = KL156-D1)	-	None	0.6595	KL156-D1_01_galF,KL156-D1_02_rmlB,KL156-D1_03_rmlD,KL156-D1_04_rmlA,KL156-D1_05_rmlC,KL156-D1_06_wzx,KL156-D1_07,KL156-D1_08_wfgD,KL156-D1_09_wzy,KL156-D1_10,KL156-D1_11_arnC,KL156-D1_12,KL156-D1_13,KL156-D1_14,KL156-D1_15,KL156-D1_16_gnd,KL156-D1_17_ugd	unknown (best match = OL102)	unknown	-	None	0.7395	OL102_01_rfbB,OL102_02_rfbA,OL102_03_rfbD,OL102_04_rfbC,OL102_05_wbbL,OL102_06_rhamnan,OL102_07_wzm,OL102_08_wzt	-	-	-	-	-	-	-	-	-	-	-	-	-
GUT_GENOME177436	Klebsiella pneumoniae	strong	151	38564	114823	3742745	no	total_size	0	0	0	1	1	-	0	-	0	-	0	-	0	-	0	-	-	unknown (best match = KL107)	-	None	0.7301	KL107_01_galF,KL107_02_cpsACP,KL107_03_wzi,KL107_04_wza,KL107_05_wzb,KL107_06_wzc,KL107_07_wbaP,KL107_08,KL107_09,KL107_10,KL107_11_gnd,KL107_12,KL107_13,KL107_14,KL107_15,KL107_16_ugd	unknown (best match = OL102)	unknown	-	None	0.7392	OL102_01_rfbB,OL102_02_rfbA,OL102_03_rfbD,OL102_04_rfbC,OL102_05_wbbL,OL102_06_rhamnan,OL102_07_wzm,OL102_08_wzt	-	-	-	-	-	-	-	-	sul2	-	-	-	-
GUT_GENOME177441	Klebsiella pneumoniae	strong	219	36305	101200	4978893	no	total_size	ST36-1LV	0	0	0	0	-	0	-	0	-	0	-	0	-	0	-	-	unknown (best match = KL102)	?-	None	0.9998	KL102_02_cpsACP,KL102_03_wzi,KL102_04_wza,KL102_05_wzb,KL102_06_wzc,KL102_07_wbaP,KL102_08_wzy,KL102_09,KL102_10	O2v2	O2	none	Very high	0.9845		-	-	-	-	-	-	-	-	-	-	-	-	-
GUT_GENOME177452	Klebsiella pneumoniae	strong	108	70078	200533	4874710	no	total_size	ST1380	0	0	0	0	-	0	-	0	-	0	-	0	-	0	-	wzi149	unknown (best match = KL50)	?-+*	None	0.8582	KL50_05_wbaZ,KL50_06_wbaP,KL50_07_wcuU,KL50_08_wcuH,KL50_09_wzx,KL50_10	unknown (best match = OL102)	unknown	-	None	0.738	OL102_01_rfbB,OL102_02_rfbA,OL102_03_rfbD,OL102_04_rfbC,OL102_05_wbbL,OL102_06_rhamnan,OL102_07_wzm,OL102_08_wzt	-	-	-	-	-	-	-	-	-	-	-	-	-
GUT_GENOME177457	Klebsiella pneumoniae	strong	71	85336	294483	4176162	no	total_size	ST36-2LV	0	0	0	0	-	0	-	0	-	0	-	0	-	0	-	wzi173	KL102	none	Very high	0.9998		O2v2	O2	none	Very high	0.9845		-	-	-	-	-	-	-	-	-	-	-	-	-
GUT_GENOME177467	Klebsiella pneumoniae	strong	326	22830	70523	4642246	no	total_size	ST20-2LV	0	0	0	0	-	0	-	0	-	0	-	0	-	0	-	-	unknown (best match = KL135)	?-*	None	0.8375	KL135_01_galF,KL135_02_cpsACP,KL135_03_wzi,KL135_04_wza,KL135_05_wzb,KL135_06_wzc,KL135_07_wbaP,KL135_08_wcaA,KL135_09,KL135_10_wcuD,KL135_11,KL135_12_wcuT,KL135_13_wzy,KL135_14_wzx,KL135_15_gnd,KL135_18_rmlB,KL135_19_rmlA,KL135_20_rmlD,KL135_21_rmlC	unknown (best match = O3/O3a)	unknown	-	None	0.9831	O3/O3a_03_wzm,O3/O3a_04_wzt,O3/O3a_05_wbdD,O3/O3a_06_wbdA,O3/O3a_07_wbdB,O3/O3a_08_wbdC	-	-	-	-	-	-	-	-	-	-	-	-	-
GUT_GENOME177578	Klebsiella pneumoniae	strong	605	8370	77999	4030776	no	total_size,N50	ST23-3LV	0	0	1	0	-	0	-	0	-	0	-	0	-	0	-	-	unknown (best match = KL156-D1)	?-*	None	0.7046	KL156-D1_02_rmlB,KL156-D1_03_rmlD,KL156-D1_04_rmlA,KL156-D1_05_rmlC,KL156-D1_06_wzx,KL156-D1_07,KL156-D1_08_wfgD,KL156-D1_09_wzy,KL156-D1_10,KL156-D1_11_arnC,KL156-D1_12,KL156-D1_13,KL156-D1_14,KL156-D1_15,KL156-D1_16_gnd,KL156-D1_17_ugd	unknown (best match = OL102)	unknown	-	None	0.7388	OL102_01_rfbB,OL102_02_rfbA,OL102_03_rfbD,OL102_04_rfbC,OL102_05_wbbL,OL102_06_rhamnan,OL102_07_wzm,OL102_08_wzt	-	-	-	-	-	-	-	-	-	-	-	-	-
GUT_GENOME177641	Klebsiella pneumoniae	strong	566	10892	61301	4505788	no	total_size	ST592	0	0	0	0	-	0	-	0	-	0	-	0	-	0	-	-	unknown (best match = KL50)	?-	None	0.9158	KL50_01_galF,KL50_02_cpsACP,KL50_03_wzi,KL50_04_wza,KL50_05_wbaZ,KL50_06_wbaP,KL50_07_wcuU,KL50_08_wcuH,KL50_09_wzx	O3b	O3b	-	Good	0.9886	O3b_01_manC	-	-	-	-	-	-	-	-	-	-	-	-	-
GUT_GENOME177841	Klebsiella pneumoniae	strong	479	14241	61901	4768466	no	total_size	ST36-3LV	0	0	0	0	-	0	-	0	-	0	-	0	-	0	-	-	unknown (best match = KL156-D1)	?-+	None	0.6921	KL156-D1_01_galF,KL156-D1_02_rmlB,KL156-D1_03_rmlD,KL156-D1_04_rmlA,KL156-D1_05_rmlC,KL156-D1_06_wzx,KL156-D1_07,KL156-D1_08_wfgD,KL156-D1_09_wzy,KL156-D1_10,KL156-D1_11_arnC,KL156-D1_12,KL156-D1_13,KL156-D1_14,KL156-D1_15,KL156-D1_16_gnd,KL156-D1_17_ugd	unknown (best match = OL102)	unknown	-	None	0.7388	OL102_01_rfbB,OL102_02_rfbA,OL102_03_rfbD,OL102_04_rfbC,OL102_05_wbbL,OL102_06_rhamnan,OL102_07_wzm,OL102_08_wzt	-	-	-	-	-	-	-	-	-	-	-	-	-
GUT_GENOME178083	Klebsiella pneumoniae	strong	119	61397	170101	4842382	no	total_size	ST65	0	0	0	0	-	0	-	0	-	0	-	0	-	0	-	-	unknown (best match = KL107)	?-	None	0.7236	KL107_01_galF,KL107_02_cpsACP,KL107_03_wzi,KL107_04_wza,KL107_05_wzb,KL107_06_wzc,KL107_07_wbaP,KL107_08,KL107_09,KL107_10,KL107_11_gnd,KL107_12,KL107_13,KL107_14,KL107_15,KL107_16_ugd	unknown (best match = OL102)	unknown	-	None	0.7392	OL102_01_rfbB,OL102_02_rfbA,OL102_03_rfbD,OL102_04_rfbC,OL102_05_wbbL,OL102_06_rhamnan,OL102_07_wzm,OL102_08_wzt	-	-	-	-	-	-	-	-	-	-	-	-	-
GUT_GENOME178161	Klebsiella pneumoniae	strong	30	320310	635108	5069289	no	-	ST29	1	0	0	0	ybt 9; ICEKp3	15-2LV	-	0	-	0	-	0	-	0	-	wzi115	KL54	none	Very high	0.9991		O2v2	O2	none	Very high	0.9915		-	-	-	-	-	-	-	-	-	-	-	-	-
GUT_GENOME178187	Klebsiella pneumoniae	strong	198	39191	121199	4896018	no	total_size	ST23-1LV	4	0	0	0	ybt unknown	0	-	0	iuc 1	1-1LV	-	0	-	0	-	-	unknown (best match = KL107)	?-	None	0.7226	KL107_01_galF,KL107_02_cpsACP,KL107_03_wzi,KL107_04_wza,KL107_05_wzb,KL107_06_wzc,KL107_07_wbaP,KL107_08,KL107_09,KL107_10,KL107_11_gnd,KL107_12,KL107_13,KL107_14,KL107_15,KL107_16_ugd	unknown (best match = OL102)	unknown	-	None	0.7395	OL102_01_rfbB,OL102_02_rfbA,OL102_03_rfbD,OL102_04_rfbC,OL102_05_wbbL,OL102_06_rhamnan,OL102_07_wzm,OL102_08_wzt	-	-	-	-	-	-	-	-	-	-	-	-	-
GUT_GENOME178977	Klebsiella pneumoniae	strong	60	121372	252794	4808954	no	total_size	ST1521-2LV	0	0	0	0	-	0	-	0	-	0	-	0	-	0	-	wzi173	KL155	none	Very high	0.9788		OL101	OL101	*	High	0.9496		-	-	-	-	-	-	-	-	-	-	-	-	-
GUT_GENOME178997	Klebsiella pneumoniae	strong	201	43067	149065	4838677	no	total_size	0	0	0	0	0	-	0	-	0	-	0	-	0	-	0	-	wzi27	unknown (best match = KL50)	-	None	0.977	KL50_03_wzi,KL50_04_wza,KL50_05_wbaZ,KL50_06_wbaP,KL50_07_wcuU,KL50_08_wcuH,KL50_09_wzx,KL50_10	unknown (best match = OL102)	unknown	-	None	0.7372	OL102_01_rfbB,OL102_02_rfbA,OL102_03_rfbD,OL102_04_rfbC,OL102_05_wbbL,OL102_06_rhamnan,OL102_07_wzm,OL102_08_wzt	-	-	-	-	-	-	-	-	-	-	-	-	-
GUT_GENOME179048	Klebsiella pneumoniae	strong	412	16074	65227	4590244	no	total_size	ST1521-1LV	0	0	0	0	-	0	-	0	-	0	-	0	-	0	-	-	unknown (best match = KL156-D1)	?-*	None	0.704	KL156-D1_02_rmlB,KL156-D1_03_rmlD,KL156-D1_04_rmlA,KL156-D1_05_rmlC,KL156-D1_06_wzx,KL156-D1_07,KL156-D1_08_wfgD,KL156-D1_09_wzy,KL156-D1_10,KL156-D1_11_arnC,KL156-D1_12,KL156-D1_13,KL156-D1_14,KL156-D1_15,KL156-D1_16_gnd,KL156-D1_17_ugd	unknown (best match = OL102)	unknown	-	None	0.7392	OL102_01_rfbB,OL102_02_rfbA,OL102_03_rfbD,OL102_04_rfbC,OL102_05_wbbL,OL102_06_rhamnan,OL102_07_wzm,OL102_08_wzt	-	-	-	-	-	-	-	-	-	-	-	-	-
GUT_GENOME179512	Klebsiella pneumoniae	strong	43	153556	420108	4424923	no	total_size	0	0	0	0	0	-	0	-	0	-	0	-	0	-	0	-	wzi167	KL124	none	Very high	0.9962		O2v1	O2	none	Very high	0.9829		-	-	-	-	-	-	-	-	-	-	-	-	-
GUT_GENOME179513	Klebsiella pneumoniae	strong	37	156927	644410	4017296	no	total_size	ST48-1LV	0	0	0	0	-	0	-	0	-	0	-	0	-	0	-	wzi167	KL124	none	Very high	0.9962		O1v1	O1	none	Very high	0.9829		-	-	-	-	-	-	-	-	-	-	-	-	-
GUT_GENOME179515	Klebsiella pneumoniae	strong	54	116100	409394	4508885	no	total_size	ST48-1LV	0	0	0	0	-	0	-	0	-	0	-	0	-	0	-	-	unknown (best match = KL107)	?-	None	0.723	KL107_01_galF,KL107_02_cpsACP,KL107_03_wzi,KL107_04_wza,KL107_05_wzb,KL107_06_wzc,KL107_07_wbaP,KL107_08,KL107_09,KL107_10,KL107_11_gnd,KL107_12,KL107_13,KL107_14,KL107_15,KL107_16_ugd	unknown (best match = OL102)	unknown	-	None	0.7388	OL102_01_rfbB,OL102_02_rfbA,OL102_03_rfbD,OL102_04_rfbC,OL102_05_wbbL,OL102_06_rhamnan,OL102_07_wzm,OL102_08_wzt	-	-	-	-	-	-	-	-	-	-	-	-	-
GUT_GENOME179518	Klebsiella pneumoniae	strong	40	156928	492214	4742135	no	total_size	ST48-2LV	0	0	0	0	-	0	-	0	-	0	-	0	-	0	-	-	unknown (best match = KL156-D1)	-	None	0.6625	KL156-D1_01_galF,KL156-D1_02_rmlB,KL156-D1_03_rmlD,KL156-D1_04_rmlA,KL156-D1_05_rmlC,KL156-D1_06_wzx,KL156-D1_07,KL156-D1_08_wfgD,KL156-D1_09_wzy,KL156-D1_10,KL156-D1_11_arnC,KL156-D1_12,KL156-D1_13,KL156-D1_14,KL156-D1_15,KL156-D1_16_gnd,KL156-D1_17_ugd	unknown (best match = OL102)	unknown	-	None	0.7388	OL102_01_rfbB,OL102_02_rfbA,OL102_03_rfbD,OL102_04_rfbC,OL102_05_wbbL,OL102_06_rhamnan,OL102_07_wzm,OL102_08_wzt	-	-	-	-	-	-	-	-	-	-	-	-	-
GUT_GENOME179524	Klebsiella pneumoniae	strong	47	153556	382376	4963129	no	total_size	ST48-1LV	0	0	0	0	-	0	-	0	-	0	-	0	-	0	-	wzi167	KL124	none	Very high	0.9962		O2v1	O2	none	Very high	0.9829		-	-	-	-	-	-	-	-	-	-	-	-	-
GUT_GENOME179526	Klebsiella pneumoniae	strong	40	161719	579097	4914406	no	total_size	ST48	0	0	0	0	-	0	-	0	-	0	-	0	-	0	-	wzi167	KL124	none	Very high	0.9962		O1v1	O1	none	Very high	0.9829		-	-	-	-	-	-	-	-	-	-	-	-	-
GUT_GENOME179530	Klebsiella pneumoniae	strong	33	156927	335612	3795168	no	total_size	ST48-2LV	0	0	0	0	-	0	-	0	-	0	-	0	-	0	-	-	unknown (best match = KL156-D1)	-	None	0.6625	KL156-D1_01_galF,KL156-D1_02_rmlB,KL156-D1_03_rmlD,KL156-D1_04_rmlA,KL156-D1_05_rmlC,KL156-D1_06_wzx,KL156-D1_07,KL156-D1_08_wfgD,KL156-D1_09_wzy,KL156-D1_10,KL156-D1_11_arnC,KL156-D1_12,KL156-D1_13,KL156-D1_14,KL156-D1_15,KL156-D1_16_gnd,KL156-D1_17_ugd	unknown (best match = OL102)	unknown	-	None	0.7388	OL102_01_rfbB,OL102_02_rfbA,OL102_03_rfbD,OL102_04_rfbC,OL102_05_wbbL,OL102_06_rhamnan,OL102_07_wzm,OL102_08_wzt	-	-	-	-	-	-	-	-	-	-	-	-	-
GUT_GENOME179534	Klebsiella pneumoniae	strong	43	119172	420108	4543776	no	total_size	ST48-1LV	0	0	0	0	-	0	-	0	-	0	-	0	-	0	-	-	unknown (best match = KL107)	?-	None	0.723	KL107_01_galF,KL107_02_cpsACP,KL107_03_wzi,KL107_04_wza,KL107_05_wzb,KL107_06_wzc,KL107_07_wbaP,KL107_08,KL107_09,KL107_10,KL107_11_gnd,KL107_12,KL107_13,KL107_14,KL107_15,KL107_16_ugd	unknown (best match = OL102)	unknown	-	None	0.7388	OL102_01_rfbB,OL102_02_rfbA,OL102_03_rfbD,OL102_04_rfbC,OL102_05_wbbL,OL102_06_rhamnan,OL102_07_wzm,OL102_08_wzt	-	-	-	-	-	-	-	-	-	-	-	-	-
GUT_GENOME179536	Klebsiella pneumoniae	strong	69	117378	334233	5048206	no	-	ST48-2LV	0	0	0	0	-	0	-	0	-	0	-	0	-	0	-	wzi167	KL124	none	Very high	0.9962		O2v1	O2	none	Very high	0.9829		-	-	-	-	-	-	-	-	-	-	-	-	-
GUT_GENOME179546	Klebsiella pneumoniae	strong	39	153706	492283	4056510	no	total_size	ST48-2LV	0	0	1	0	-	0	-	0	-	0	-	0	-	0	-	-	unknown (best match = KL107)	?-	None	0.723	KL107_01_galF,KL107_02_cpsACP,KL107_03_wzi,KL107_04_wza,KL107_05_wzb,KL107_06_wzc,KL107_07_wbaP,KL107_08,KL107_09,KL107_10,KL107_11_gnd,KL107_12,KL107_13,KL107_14,KL107_15,KL107_16_ugd	unknown (best match = OL102)	unknown	-	None	0.7388	OL102_01_rfbB,OL102_02_rfbA,OL102_03_rfbD,OL102_04_rfbC,OL102_05_wbbL,OL102_06_rhamnan,OL102_07_wzm,OL102_08_wzt	-	-	-	-	-	-	-	-	-	-	-	-	-
GUT_GENOME179553	Klebsiella pneumoniae	strong	64	107328	286539	5030997	no	-	ST48-1LV	0	0	0	0	-	0	-	0	-	0	-	0	-	0	-	wzi167	KL124	none	Very high	0.9962		O2v1	O2	none	Very high	0.9829		-	-	-	-	-	-	-	-	-	-	-	-	-
GUT_GENOME179556	Klebsiella pneumoniae	strong	56	112559	420108	4734298	no	total_size	ST48-3LV	0	0	0	0	-	0	-	0	-	0	-	0	-	0	-	wzi167	KL124	none	Very high	0.9962		O2v1	O2	none	Very high	0.9829		-	-	-	-	-	-	-	-	-	-	-	-	-
GUT_GENOME179564	Klebsiella pneumoniae	strong	46	119274	334233	4297386	no	total_size	ST48	0	0	0	0	-	0	-	0	-	0	-	0	-	0	-	-	unknown (best match = KL107)	?-	None	0.723	KL107_01_galF,KL107_02_cpsACP,KL107_03_wzi,KL107_04_wza,KL107_05_wzb,KL107_06_wzc,KL107_07_wbaP,KL107_08,KL107_09,KL107_10,KL107_11_gnd,KL107_12,KL107_13,KL107_14,KL107_15,KL107_16_ugd	unknown (best match = OL102)	unknown	-	None	0.7388	OL102_01_rfbB,OL102_02_rfbA,OL102_03_rfbD,OL102_04_rfbC,OL102_05_wbbL,OL102_06_rhamnan,OL102_07_wzm,OL102_08_wzt	-	-	-	-	-	-	-	-	-	-	-	-	-
GUT_GENOME179572	Klebsiella pneumoniae	strong	37	252050	529612	4502139	no	total_size	ST48	0	0	0	0	-	0	-	0	-	0	-	0	-	0	-	-	unknown (best match = KL107)	?-	None	0.723	KL107_01_galF,KL107_02_cpsACP,KL107_03_wzi,KL107_04_wza,KL107_05_wzb,KL107_06_wzc,KL107_07_wbaP,KL107_08,KL107_09,KL107_10,KL107_11_gnd,KL107_12,KL107_13,KL107_14,KL107_15,KL107_16_ugd	unknown (best match = OL102)	unknown	-	None	0.7388	OL102_01_rfbB,OL102_02_rfbA,OL102_03_rfbD,OL102_04_rfbC,OL102_05_wbbL,OL102_06_rhamnan,OL102_07_wzm,OL102_08_wzt	-	-	-	-	-	-	-	-	-	-	-	-	-
GUT_GENOME179576	Klebsiella pneumoniae	strong	80	89249	283286	4725290	no	total_size	ST48-2LV	0	0	0	0	-	0	-	0	-	0	-	0	-	0	-	wzi167	KL124	none	Very high	0.9962		O2v1	O2	none	Very high	0.9829		-	-	-	-	-	-	-	-	-	-	-	-	-
GUT_GENOME182722	Klebsiella pneumoniae	strong	423	17559	79953	4968598	no	total_size	ST883-1LV	0	0	0	0	-	0	-	0	-	0	-	0	-	0	-	-	unknown (best match = KL107)	?-	None	0.721	KL107_01_galF,KL107_02_cpsACP,KL107_03_wzi,KL107_04_wza,KL107_05_wzb,KL107_06_wzc,KL107_07_wbaP,KL107_08,KL107_09,KL107_10,KL107_11_gnd,KL107_12,KL107_13,KL107_14,KL107_15,KL107_16_ugd	unknown (best match = OL102)	unknown	-	None	0.7388	OL102_01_rfbB,OL102_02_rfbA,OL102_03_rfbD,OL102_04_rfbC,OL102_05_wbbL,OL102_06_rhamnan,OL102_07_wzm,OL102_08_wzt	-	-	-	-	-	-	-	-	-	-	-	-	-
GUT_GENOME183204	Klebsiella pneumoniae	strong	471	15118	66480	4672931	no	total_size	ST237-2LV	0	0	0	0	-	0	-	0	-	0	-	0	-	0	-	-	unknown (best match = KL50)	?-	None	0.9887	KL50_03_wzi,KL50_04_wza,KL50_05_wbaZ,KL50_06_wbaP,KL50_07_wcuU,KL50_08_wcuH,KL50_09_wzx	O3b	O3b	none	Very high	0.9915		-	-	-	-	-	-	-	-	-	-	-	-	-
GUT_GENOME183824	Klebsiella pneumoniae	strong	84	97565	303685	4870234	no	total_size	ST20-1LV	0	0	0	0	-	0	-	0	-	0	-	0	-	0	-	wzi84	KL28	?	Good	0.9916		O2v2	O2	none	Very high	0.9837		-	-	-	-	-	-	-	-	-	-	-	-	-
GUT_GENOME183872	Klebsiella pneumoniae	strong	433	16185	84716	4809392	no	total_size	ST28-1LV	0	0	0	0	-	0	-	0	-	0	-	0	-	0	-	wzi50	unknown (best match = KL107)	?-+*	None	0.8248	KL107_05_wzb,KL107_06_wzc,KL107_07_wbaP,KL107_08,KL107_09,KL107_10,KL107_11_gnd,KL107_12,KL107_13,KL107_14,KL107_15,KL107_16_ugd	unknown (best match = OL102)	unknown	-	None	0.7388	OL102_01_rfbB,OL102_02_rfbA,OL102_03_rfbD,OL102_04_rfbC,OL102_05_wbbL,OL102_06_rhamnan,OL102_07_wzm,OL102_08_wzt	-	-	-	-	-	-	-	-	-	-	-	-	-
GUT_GENOME183987	Klebsiella pneumoniae	strong	659	7965	35685	4256096	no	total_size,N50	ST26-1LV	0	0	1	0	-	0	-	0	-	0	-	0	-	0	-	-	unknown (best match = KL107)	?-	None	0.8589	KL107_01_galF,KL107_02_cpsACP,KL107_03_wzi,KL107_04_wza,KL107_05_wzb,KL107_06_wzc,KL107_07_wbaP,KL107_08,KL107_09,KL107_10,KL107_11_gnd,KL107_12,KL107_13,KL107_14,KL107_15	unknown (best match = OL102)	unknown	-	None	0.7305	OL102_01_rfbB,OL102_02_rfbA,OL102_03_rfbD,OL102_04_rfbC,OL102_05_wbbL,OL102_06_rhamnan,OL102_07_wzm,OL102_08_wzt	-	-	-	-	-	-	-	-	-	-	-	-	-
GUT_GENOME184063	Klebsiella pneumoniae	strong	717	5760	32612	3541420	no	total_size,N50	ST310-2LV	0	0	1	0	-	0	-	0	-	0	-	0	-	0	-	-	unknown (best match = KL156-D1)	?-	None	0.6859	KL156-D1_01_galF,KL156-D1_02_rmlB,KL156-D1_03_rmlD,KL156-D1_04_rmlA,KL156-D1_05_rmlC,KL156-D1_06_wzx,KL156-D1_07,KL156-D1_08_wfgD,KL156-D1_09_wzy,KL156-D1_10,KL156-D1_11_arnC,KL156-D1_12,KL156-D1_13,KL156-D1_14,KL156-D1_15,KL156-D1_16_gnd,KL156-D1_17_ugd	unknown (best match = OL102)	unknown	-	None	0.7388	OL102_01_rfbB,OL102_02_rfbA,OL102_03_rfbD,OL102_04_rfbC,OL102_05_wbbL,OL102_06_rhamnan,OL102_07_wzm,OL102_08_wzt	-	-	-	-	-	-	-	-	-	-	-	-	-
GUT_GENOME184070	Klebsiella pneumoniae	strong	122	69104	177206	4855021	no	total_size	ST399	0	0	0	0	-	0	-	0	-	0	-	0	-	0	-	wzi123	unknown (best match = KL107)	?-+	None	0.8091	KL107_05_wzb,KL107_06_wzc,KL107_07_wbaP,KL107_08,KL107_09,KL107_10,KL107_11_gnd,KL107_12,KL107_13,KL107_14,KL107_15,KL107_16_ugd	unknown (best match = OL102)	unknown	-	None	0.7388	OL102_01_rfbB,OL102_02_rfbA,OL102_03_rfbD,OL102_04_rfbC,OL102_05_wbbL,OL102_06_rhamnan,OL102_07_wzm,OL102_08_wzt	-	-	-	-	-	-	-	-	-	-	-	-	-
GUT_GENOME184218	Klebsiella pneumoniae	strong	145	47497	160161	5101733	no	-	ST485	0	0	0	0	-	0	-	0	-	0	-	0	-	0	-	-	unknown (best match = KL166)	?-*	None	0.8112	KL166_01_galF,KL166_02_cpsACP,KL166_03_wzi,KL166_04_wza,KL166_05_wzb,KL166_06_wzc,KL166_07,KL166_08_wzx,KL166_09_wzy,KL166_10_wcuP,KL166_11_wcuF,KL166_12_wcmY,KL166_13_wcuC,KL166_14_wcaJ,KL166_18_rmlB,KL166_19_rmlA,KL166_20_rmlD,KL166_21_rmlC	O3b	O3b	none	Very high	0.992		-	-	-	-	-	-	-	-	-	-	-	-	-
GUT_GENOME187499	Klebsiella pneumoniae	strong	233	36115	136295	4827754	no	total_size	ST1087	0	0	0	0	-	0	-	0	-	0	-	0	-	0	-	wzi364	unknown (best match = KL50)	-*	None	0.8903	KL50_05_wbaZ,KL50_06_wbaP,KL50_07_wcuU,KL50_08_wcuH,KL50_09_wzx,KL50_10	unknown (best match = O1v1)	unknown	-	None	0.9857	O1/O2v1_01_wzm,O1/O2v1_02_wzt,O1/O2v1_03_wbbM,O1/O2v1_04_glf,O1/O2v1_05_wbbN,O1/O2v1_06_wbbO	-	-	-	-	-	-	-	-	-	-	-	-	-
GUT_GENOME187554	Klebsiella pneumoniae	strong	171	46170	190623	5060159	no	-	ST375-1LV	0	0	0	0	-	0	-	0	-	0	-	0	-	0	-	wzi72	unknown (best match = KL2)	?-	None	0.9817	KL2_06_wzc,KL2_07,KL2_08,KL2_09	O2v2	O2	none	Very high	0.9897		-	-	-	-	-	-	-	-	-	-	-	-	-
GUT_GENOME188122	Klebsiella pneumoniae	strong	82	107649	301583	5228488	no	-	ST127-3LV	1	0	0	0	ybt unknown	0	-	0	-	0	-	0	-	0	-	wzi134	KL30	*	Very high	0.9643		O2v2	O2	none	Very high	0.9851		-	-	-	-	-	-	-	-	-	-	-	-	-
GUT_GENOME188384	Klebsiella pneumoniae	weak	232	15281	70004	2565693	no	total_size	0	0	0	1	0	-	0	-	0	-	0	-	0	-	0	-	-	unknown (best match = KL156-D1)	-	None	0.6613	KL156-D1_01_galF,KL156-D1_02_rmlB,KL156-D1_03_rmlD,KL156-D1_04_rmlA,KL156-D1_05_rmlC,KL156-D1_06_wzx,KL156-D1_07,KL156-D1_08_wfgD,KL156-D1_09_wzy,KL156-D1_10,KL156-D1_11_arnC,KL156-D1_12,KL156-D1_13,KL156-D1_14,KL156-D1_15,KL156-D1_16_gnd,KL156-D1_17_ugd	unknown (best match = OL102)	unknown	-	None	0.7392	OL102_01_rfbB,OL102_02_rfbA,OL102_03_rfbD,OL102_04_rfbC,OL102_05_wbbL,OL102_06_rhamnan,OL102_07_wzm,OL102_08_wzt	-	-	-	-	-	-	-	-	-	-	-	-	-
GUT_GENOME194855	Klebsiella pneumoniae	strong	254	32387	210917	4766203	no	total_size	ST276-1LV	4	0	0	0	ybt 12; ICEKp10	1-4LV	-	0	iuc unknown	0	-	0	-	0	-	wzi2	unknown (best match = KL50)	-+*	None	0.9203	KL50_05_wbaZ,KL50_06_wbaP,KL50_07_wcuU,KL50_08_wcuH,KL50_09_wzx,KL50_10	unknown (best match = O2v1)	unknown	-	None	0.9994	O1/O2v1_01_wzm,O1/O2v1_02_wzt,O1/O2v1_03_wbbM,O1/O2v1_04_glf,O1/O2v1_05_wbbN	-	-	-	-	-	-	-	-	-	-	-	-	-
GUT_GENOME194973	Klebsiella pneumoniae	strong	370	10852	43074	3051356	no	total_size	0	0	0	1	0	-	0	-	0	-	0	-	0	-	0	-	-	unknown (best match = KL135)	?-+*	None	0.8273	KL135_01_galF,KL135_02_cpsACP,KL135_03_wzi,KL135_04_wza,KL135_05_wzb,KL135_06_wzc,KL135_07_wbaP,KL135_08_wcaA,KL135_09,KL135_10_wcuD,KL135_11,KL135_12_wcuT,KL135_13_wzy,KL135_14_wzx,KL135_15_gnd,KL135_16_manC,KL135_18_rmlB,KL135_19_rmlA,KL135_20_rmlD,KL135_21_rmlC,KL135_22_ugd	unknown (best match = O3/O3a)	unknown	-	None	0.9862	O3/O3a_01_manC,O3/O3a_03_wzm,O3/O3a_04_wzt,O3/O3a_05_wbdD,O3/O3a_06_wbdA,O3/O3a_07_wbdB,O3/O3a_08_wbdC	-	-	-	-	-	-	-	-	-	-	-	-	-
GUT_GENOME195019	Klebsiella pneumoniae	strong	430	16899	81932	4728064	no	total_size	0	4	0	1	0	ybt 5; ICEKp6	9-3LV	-	0	iuc 1	1-1LV	iro 1	10-1LV	-	0	-	-	unknown (best match = KL135)	?-+*	None	0.7941	KL135_01_galF,KL135_02_cpsACP,KL135_03_wzi,KL135_04_wza,KL135_05_wzb,KL135_06_wzc,KL135_07_wbaP,KL135_08_wcaA,KL135_09,KL135_10_wcuD,KL135_11,KL135_12_wcuT,KL135_13_wzy,KL135_14_wzx,KL135_15_gnd,KL135_18_rmlB,KL135_19_rmlA,KL135_20_rmlD,KL135_21_rmlC,KL135_22_ugd	unknown (best match = O3/O3a)	unknown	-	None	0.9856	O3/O3a_03_wzm,O3/O3a_04_wzt,O3/O3a_05_wbdD,O3/O3a_06_wbdA,O3/O3a_07_wbdB,O3/O3a_08_wbdC	-	-	-	-	-	-	-	-	-	-	-	-	-
GUT_GENOME195200	Klebsiella pneumoniae	strong	277	35610	172425	4670053	no	total_size	ST1836-3LV	1	0	0	0	ybt unknown	0	-	0	-	0	-	0	-	0	-	-	unknown (best match = KL135)	?-+*	None	0.8614	KL135_03_wzi,KL135_04_wza,KL135_05_wzb,KL135_06_wzc,KL135_07_wbaP,KL135_08_wcaA,KL135_09,KL135_10_wcuD,KL135_11,KL135_12_wcuT,KL135_13_wzy,KL135_14_wzx,KL135_15_gnd,KL135_18_rmlB,KL135_19_rmlA,KL135_20_rmlD,KL135_21_rmlC	unknown (best match = O3/O3a)	unknown	?-	None	0.9876	O3/O3a_03_wzm,O3/O3a_04_wzt,O3/O3a_05_wbdD,O3/O3a_06_wbdA,O3/O3a_07_wbdB,O3/O3a_08_wbdC	-	-	-	-	-	-	-	-	-	-	-	-	-
GUT_GENOME195390	Klebsiella pneumoniae	strong	176	48625	152578	4877918	no	total_size	ST48-1LV	1	0	3	3	ybt 9; ICEKp3 (incomplete)	189-4LV	-	0	-	0	-	0	-	0	-	wzi62	unknown (best match = KL50)	-+*	None	0.9182	KL50_05_wbaZ,KL50_06_wbaP,KL50_07_wcuU,KL50_08_wcuH,KL50_09_wzx,KL50_10	unknown (best match = OL102)	unknown	-	None	0.7388	OL102_01_rfbB,OL102_02_rfbA,OL102_03_rfbD,OL102_04_rfbC,OL102_05_wbbL,OL102_06_rhamnan,OL102_07_wzm,OL102_08_wzt	aadA2^	-	-	-	-	-	-	-	sul1	-	-	dfrA12	-
GUT_GENOME198929	Klebsiella pneumoniae	strong	132	47985	218582	3608903	no	total_size	0	0	0	0	0	-	0	-	0	-	0	-	0	-	0	-	-	unknown (best match = KL4)	?-	None	0.7525	KL4_01_galF,KL4_02_cpsACP,KL4_03_wcuG,KL4_04_HG290,KL4_05_HG291,KL4_06_wza,KL4_07_wzb,KL4_08_wzc,KL4_09_HG292,KL4_10_HG293,KL4_11_wzx,KL4_12_wcsW,KL4_13_HG296,KL4_14_wcuD,KL4_15_wzy,KL4_16_wcuI,KL4_17_wcuF,KL4_18_manC,KL4_19_wzi,KL4_20_wza,KL4_21_wzb,KL4_22_wzc,KL4_23_wcaJ,KL4_24_gnd	unknown (best match = OL102)	unknown	-	None	0	OL102_01_rfbB,OL102_02_rfbA,OL102_03_rfbD,OL102_04_rfbC,OL102_05_wbbL,OL102_06_rhamnan,OL102_07_wzm,OL102_08_wzt	-	-	-	-	-	-	-	-	-	-	-	-	-
GUT_GENOME199481	Klebsiella pneumoniae	strong	34	224800	428109	4948967	no	total_size	ST134	0	0	0	0	-	0	-	0	-	0	-	0	-	0	-	wzi168	KL25	-	High	0.9826	KL25_09_wfeD	O5	O5	*	High	0.9418		-	-	-	-	-	-	-	-	-	-	-	-	-
[truncated: 262 more rows]
[truncated: 58 more columns]

## Sheet: Table 3
Supplementary Table 3. Annotations of 22 hypervirulent or multi-drug resistant (MDR) gut microbial metagenome-assembled genomes (MAGs)
[truncated: 23 more rows]

[truncated: 4 more sheets: Table 4, Table 5, Table 6, Table 7]
